# Supplementary material for: Assessment of Inactivating Stop Codon Mutations in Forty Saccharomyces cerevisiae Strains: Implications for [PSI +] Prion- Mediated Phenotypes
Source: PLoS One. 2011 Dec 15;6(12):e28684. doi: 10.1371/journal.pone.0028684 (PMC3240633; doi:10.1371/journal.pone.0028684)
Supplement: Figure S2 — Details of unique synonymous and non-synonymous SNPs allocated to each branch of the S. cerevisiae phylogenetic tree. Unlike figure 3 the number of ISCMs represented are absolute numbers for each strain or branch and is regardless of whether multiple nonsense mutations occur in a single ORF or whether the same ORFs in different strains contain different ISCMs. The two confirmed [PSI +] strains are highlighted in red while confirmed [psi −] strains are in yellow. An example of reading this table and diagram is as follows: branch number 46 shows there are 348 unique SNPs shared between strains YJM975 and YJM978 that are not found in any other of the 38 S. cerevisiae strains. Of these total SNPs 124 produce non-synonymous changes. Of these non-synonymous changes 2 produce potential ISCMs. (XLS) [file pone.0028684.s002.xls]

## Sheet: Counts
Branch label	Unique SNPS	UNIQUE NONSYN CHANGES	UNIQUE ISCMs
1	2191	680	16
2	564	192	2
3	37	8	0
4	547	164	3
5	1631	545	12
6	3284	1032	16
7	1855	584	10
8	6631	1659	22
9	1962	569	2
10	2518	834	11
11	731	217	0
12	668	217	2
13	1280	448	2
14	342	97	2
15	413	130	0
16	503	198	0
17	872	312	2
18	1689	493	1
19	806	275	2
20	1360	351	0
21	3319	1201	26
22	1506	442	4
23	6164	1871	9
24	3307	905	8
25	2038	579	10
26	1231	344	7
27	253	47	1
28	93	21	3
29	2000	468	4
30	1118	286	6
31	3545	1056	11
32	1065	320	1
33	991	281	1
34	318	40	0
35	414	58	0
36	323	63	0
37	409	49	1
38	448	69	0
39	4133	830	4
40	4788	952	4
41	0	0	0
42	0	0	0
43	0	0	0
44	295	98	2
45	143	49	1
46	348	124	2
47	490	176	0
48	32	12	0
49	87	41	0
50	10	3	0
51	5	0	0
52	2	2	0
53	1	0	0
54	16	5	0
55	60	17	0
56	16	6	0
57	20	5	0
58	11	2	0
59	9	2	0
60	17	3	0
61	12	2	0
62	1996	13	1
63	10	3	0
64	17	2	0
65	12	1	0
66	38	6	0
67	10677	2658	12
68	5779	1259	9
69	2355	615	6
70	25	2	0
71	24	2	0
72	18	1	0
73	125	25	0
74	1788	483	4
75	2841	807	11
76	8621	1493	4
77	20802	5040	21
78	809	159	1
