# Supplementary material for: Assessment of Inactivating Stop Codon Mutations in Forty Saccharomyces cerevisiae Strains: Implications for [PSI +] Prion- Mediated Phenotypes
Source: PLoS One. 2011 Dec 15;6(12):e28684. doi: 10.1371/journal.pone.0028684 (PMC3240633; doi:10.1371/journal.pone.0028684)
Supplement: Table S3 — Complete list of all high quality SNPs and non-synonymous amino acid changes identified in strain 74-D694. (TXT) [file pone.0028684.s005.txt]

SNPS for 74-D694
NC_001133	1707	INTERGENIC	-	A	G
NC_001133	3981	INTERGENIC	-	A	T
NC_001133	3982	INTERGENIC	-	T	A
NC_001133	5244	INTERGENIC	-	G	A
NC_001133	27127	YAL063C&	FLO9	T	C	NUC_position=843
NC_001133	27130	YAL063C&	FLO9	C	G	NUC_position=840
NC_001133	36120	YAL060W&	BDH1	C	A	NUC_position=965
NC_001133	36814	YAL059W&	ECM1	A	C	NUC_position=305
NC_001133	40231	YAL056W&	GPB2	C	G	NUC_position=972
NC_001133	41240	YAL056W&	GPB2	A	G	NUC_position=1981
NC_001133	41664	YAL056W&	GPB2	T	G	NUC_position=2405
NC_001133	41700	YAL056W&	GPB2	C	A	NUC_position=2441
NC_001133	41703	YAL056W&	GPB2	C	A	NUC_position=2444
NC_001133	41780	YAL056W&	GPB2	C	T	NUC_position=2521
NC_001133	46231	YAL053W&	FLC2	C	G	NUC_position=332
NC_001133	46833	YAL053W&	FLC2	G	A	NUC_position=934
NC_001133	47821	YAL053W&	FLC2	T	A	NUC_position=1922
NC_001133	47826	YAL053W&	FLC2	C	T	NUC_position=1927
NC_001133	48772	YAL051W&	OAF1	T	A	NUC_position=208
NC_001133	49904	YAL051W&	OAF1	C	A	NUC_position=1340
NC_001133	50327	YAL051W&	OAF1	C	A	NUC_position=1763
NC_001133	51952	YAL049C&	AIM2	T	G	NUC_position=645
NC_001133	52165	YAL049C&	AIM2	C	T	NUC_position=432
NC_001133	52381	YAL049C&	AIM2	C	T	NUC_position=216
NC_001133	52506	YAL049C&	AIM2	C	G	NUC_position=91
NC_001133	52614	INTERGENIC	-	G	A
NC_001133	52633	INTERGENIC	-	T	C
NC_001133	52847	YAL048C&	GEM1	G	A	NUC_position=1944
NC_001133	52850	YAL048C&	GEM1	A	G	NUC_position=1941
NC_001133	52859	YAL048C&	GEM1	T	C	NUC_position=1932
NC_001133	52940	YAL048C&	GEM1	C	T	NUC_position=1851
NC_001133	52952	YAL048C&	GEM1	G	T	NUC_position=1839
NC_001133	52985	YAL048C&	GEM1	A	G	NUC_position=1806
NC_001133	52997	YAL048C&	GEM1	A	G	NUC_position=1794
NC_001133	53147	YAL048C&	GEM1	T	G	NUC_position=1644
NC_001133	53168	YAL048C&	GEM1	A	G	NUC_position=1623
NC_001133	53267	YAL048C&	GEM1	C	T	NUC_position=1524
NC_001133	53543	YAL048C&	GEM1	C	T	NUC_position=1248
NC_001133	53837	YAL048C&	GEM1	A	G	NUC_position=954
NC_001133	53844	YAL048C&	GEM1	C	T	NUC_position=947
NC_001133	53852	YAL048C&	GEM1	G	A	NUC_position=939
NC_001133	53936	YAL048C&	GEM1	A	T	NUC_position=855
NC_001133	54176	YAL048C&	GEM1	A	G	NUC_position=615
NC_001133	54199	YAL048C&	GEM1	G	A	NUC_position=592
NC_001133	54245	YAL048C&	GEM1	A	G	NUC_position=546
NC_001133	54320	YAL048C&	GEM1	T	C	NUC_position=471
NC_001133	54479	YAL048C&	GEM1	G	A	NUC_position=312
NC_001133	54482	YAL048C&	GEM1	T	C	NUC_position=309
NC_001133	54509	YAL048C&	GEM1	A	G	NUC_position=282
NC_001133	54662	YAL048C&	GEM1	G	T	NUC_position=129
NC_001133	54680	YAL048C&	GEM1	C	T	NUC_position=111
NC_001133	54743	YAL048C&	GEM1	A	C	NUC_position=48
NC_001133	54785	YAL048C&	GEM1	A	G	NUC_position=6
NC_001133	54807	INTERGENIC	-	T	C
NC_001133	55146	YAL047C&	SPC72	C	T	NUC_position=1713
NC_001133	55172	YAL047C&	SPC72	A	G	NUC_position=1687
NC_001133	55214	YAL047C&	SPC72	A	C	NUC_position=1645
NC_001133	55257	YAL047C&	SPC72	A	G	NUC_position=1602
NC_001133	55328	YAL047C&	SPC72	C	A	NUC_position=1531
NC_001133	55509	YAL047C&	SPC72	T	C	NUC_position=1350
NC_001133	55526	YAL047C&	SPC72	A	G	NUC_position=1333
NC_001133	55584	YAL047C&	SPC72	A	T	NUC_position=1275
NC_001133	55689	YAL047C&	SPC72	T	C	NUC_position=1170
NC_001133	55722	YAL047C&	SPC72	C	T	NUC_position=1137
NC_001133	55746	YAL047C&	SPC72	A	G	NUC_position=1113
NC_001133	55794	YAL047C&	SPC72	T	C	NUC_position=1065
NC_001133	55954	YAL047C&	SPC72	A	T	NUC_position=905
NC_001133	56008	YAL047C&	SPC72	A	G	NUC_position=851
NC_001133	56108	YAL047C&	SPC72	T	C	NUC_position=751
NC_001133	56145	YAL047C&	SPC72	T	G	NUC_position=714
NC_001133	56160	YAL047C&	SPC72	T	A	NUC_position=699
NC_001133	56250	YAL047C&	SPC72	G	T	NUC_position=609
NC_001133	56400	YAL047C&	SPC72	G	A	NUC_position=459
NC_001133	56787	YAL047C&	SPC72	G	A	NUC_position=72
NC_001133	57019	INTERGENIC	-	T	A
NC_001133	57456	INTERGENIC	-	C	T
NC_001133	58196	YAL044C&	GCV3	A	C	NUC_position=268
NC_001133	58247	YAL044C&	GCV3	A	C	NUC_position=217
NC_001133	58424	YAL044C&	GCV3	C	T	NUC_position=40
NC_001133	59350	YAL043C&	PTA1	A	C	NUC_position=1704
NC_001133	59660	YAL043C&	PTA1	C	G	NUC_position=1394
NC_001133	59977	YAL043C&	PTA1	T	C	NUC_position=1077
NC_001133	59986	YAL043C&	PTA1	T	C	NUC_position=1068
NC_001133	60199	YAL043C&	PTA1	C	T	NUC_position=855
NC_001133	60247	YAL043C&	PTA1	C	T	NUC_position=807
NC_001133	60385	YAL043C&	PTA1	C	T	NUC_position=669
NC_001133	60418	YAL043C&	PTA1	C	T	NUC_position=636
NC_001133	60775	YAL043C&	PTA1	T	C	NUC_position=279
NC_001133	60916	YAL043C&	PTA1	C	T	NUC_position=138
NC_001133	61452	YAL042W&	ERV46	G	A	NUC_position=136
NC_001133	61586	YAL042W&	ERV46	C	T	NUC_position=270
NC_001133	61745	YAL042W&	ERV46	T	C	NUC_position=429
NC_001133	61769	YAL042W&	ERV46	G	A	NUC_position=453
NC_001133	61991	YAL042W&	ERV46	T	C	NUC_position=675
NC_001133	62054	YAL042W&	ERV46	G	T	NUC_position=738
NC_001133	62132	YAL042W&	ERV46	C	T	NUC_position=816
NC_001133	62135	YAL042W&	ERV46	T	C	NUC_position=819
NC_001133	62147	YAL042W&	ERV46	C	T	NUC_position=831
NC_001133	62309	YAL042W&	ERV46	T	C	NUC_position=993
NC_001133	62362	YAL042W&	ERV46	T	C	NUC_position=1046
NC_001133	62566	INTERGENIC	-	G	A
NC_001133	62655	INTERGENIC	-	C	T
NC_001133	62696	INTERGENIC	-	G	A
NC_001133	62767	INTERGENIC	-	A	G
NC_001133	62951	YAL041W&	CDC24	C	T	NUC_position=111
NC_001133	63013	YAL041W&	CDC24	C	G	NUC_position=173
NC_001133	63026	YAL041W&	CDC24	T	C	NUC_position=186
NC_001133	63386	YAL041W&	CDC24	T	C	NUC_position=546
NC_001133	63521	YAL041W&	CDC24	T	A	NUC_position=681
NC_001133	63659	YAL041W&	CDC24	G	A	NUC_position=819
NC_001133	64095	YAL041W&	CDC24	C	T	NUC_position=1255
NC_001133	64316	YAL041W&	CDC24	C	T	NUC_position=1476
NC_001133	64478	YAL041W&	CDC24	C	T	NUC_position=1638
NC_001133	64664	YAL041W&	CDC24	A	G	NUC_position=1824
NC_001133	64677	YAL041W&	CDC24	C	T	NUC_position=1837
NC_001133	64782	YAL041W&	CDC24	T	C	NUC_position=1942
NC_001133	64908	YAL041W&	CDC24	G	A	NUC_position=2068
NC_001133	65037	YAL041W&	CDC24	C	T	NUC_position=2197
NC_001133	65463	INTERGENIC	-	A	T
NC_001133	65893	YAL040C&	CLN3	A	C	NUC_position=1629
NC_001133	65911	YAL040C&	CLN3	T	C	NUC_position=1611
NC_001133	65992	YAL040C&	CLN3	G	A	NUC_position=1530
NC_001133	66004	YAL040C&	CLN3	T	C	NUC_position=1518
NC_001133	66034	YAL040C&	CLN3	A	G	NUC_position=1488
NC_001133	66414	YAL040C&	CLN3	T	G	NUC_position=1108
NC_001133	66489	YAL040C&	CLN3	T	C	NUC_position=1033
NC_001133	66691	YAL040C&	CLN3	C	T	NUC_position=831
NC_001133	66985	YAL040C&	CLN3	G	A	NUC_position=537
NC_001133	67270	YAL040C&	CLN3	A	G	NUC_position=252
NC_001133	67276	YAL040C&	CLN3	G	A	NUC_position=246
NC_001133	67422	YAL040C&	CLN3	A	C	NUC_position=100
NC_001133	67442	YAL040C&	CLN3	G	A	NUC_position=80
NC_001133	67477	YAL040C&	CLN3	C	G	NUC_position=45
NC_001133	67655	INTERGENIC	-	A	C
NC_001133	67909	INTERGENIC	-	T	A
NC_001133	67911	INTERGENIC	-	T	C
NC_001133	68075	INTERGENIC	-	A	G
NC_001133	68195	INTERGENIC	-	C	T
NC_001133	68623	INTERGENIC	-	T	A
NC_001133	68680	INTERGENIC	-	T	C
NC_001133	68726	YAL039C&	CYC3	G	C	NUC_position=801
NC_001133	68740	YAL039C&	CYC3	A	G	NUC_position=787
NC_001133	68870	YAL039C&	CYC3	A	G	NUC_position=657
NC_001133	69113	YAL039C&	CYC3	T	C	NUC_position=414
NC_001133	69281	YAL039C&	CYC3	G	A	NUC_position=246
NC_001133	69404	YAL039C&	CYC3	C	T	NUC_position=123
NC_001133	69586	INTERGENIC	-	A	G
NC_001133	69604	INTERGENIC	-	T	C
NC_001133	69676	INTERGENIC	-	G	A
NC_001133	69679	INTERGENIC	-	A	G
NC_001133	69768	INTERGENIC	-	G	A
NC_001133	69820	INTERGENIC	-	C	T
NC_001133	69829	INTERGENIC	-	C	T
NC_001133	69846	INTERGENIC	-	C	T
NC_001133	69952	INTERGENIC	-	A	T
NC_001133	69982	INTERGENIC	-	T	C
NC_001133	70025	INTERGENIC	-	T	C
NC_001133	70046	INTERGENIC	-	A	G
NC_001133	70072	INTERGENIC	-	C	T
NC_001133	70229	INTERGENIC	-	T	C
NC_001133	70249	INTERGENIC	-	G	A
NC_001133	70311	INTERGENIC	-	A	C
NC_001133	70346	INTERGENIC	-	G	T
NC_001133	70354	INTERGENIC	-	G	A
NC_001133	70498	INTERGENIC	-	A	G
NC_001133	70622	INTERGENIC	-	T	C
NC_001133	70794	INTERGENIC	-	C	G
NC_001133	70874	INTERGENIC	-	A	G
NC_001133	70906	INTERGENIC	-	G	C
NC_001133	70944	INTERGENIC	-	C	T
NC_001133	71009	INTERGENIC	-	T	C
NC_001133	71475	INTERGENIC	-	C	G
NC_001133	71602	INTERGENIC	-	G	A
NC_001133	73705	INTERGENIC	-	T	C
NC_001133	73844	INTERGENIC	-	G	A
NC_001133	74787	YAL037W&	-	G	A	NUC_position=767
NC_001133	75139	YAL036C&	RBG1	G	A	NUC_position=1015
NC_001133	75158	YAL036C&	RBG1	C	T	NUC_position=996
NC_001133	75209	YAL036C&	RBG1	T	C	NUC_position=945
NC_001133	75212	YAL036C&	RBG1	T	C	NUC_position=942
NC_001133	75233	YAL036C&	RBG1	A	G	NUC_position=921
NC_001133	75277	YAL036C&	RBG1	G	A	NUC_position=877
NC_001133	75278	YAL036C&	RBG1	A	G	NUC_position=876
NC_001133	75287	YAL036C&	RBG1	A	G	NUC_position=867
NC_001133	75308	YAL036C&	RBG1	C	T	NUC_position=846
NC_001133	75637	YAL036C&	RBG1	G	A	NUC_position=517
NC_001133	76426	INTERGENIC	-	A	G
NC_001133	76763	YAL035W&	FUN12	G	A	NUC_position=336
NC_001133	77074	YAL035W&	FUN12	A	G	NUC_position=647
NC_001133	77116	YAL035W&	FUN12	G	T	NUC_position=689
NC_001133	77153	YAL035W&	FUN12	A	G	NUC_position=726
NC_001133	77294	YAL035W&	FUN12	C	T	NUC_position=867
NC_001133	77738	YAL035W&	FUN12	C	T	NUC_position=1311
NC_001133	77908	YAL035W&	FUN12	G	T	NUC_position=1481
NC_001133	78188	YAL035W&	FUN12	T	C	NUC_position=1761
NC_001133	78347	YAL035W&	FUN12	A	G	NUC_position=1920
NC_001133	78393	YAL035W&	FUN12	T	C	NUC_position=1966
NC_001133	78462	YAL035W&	FUN12	C	T	NUC_position=2035
NC_001133	78561	YAL035W&	FUN12	T	C	NUC_position=2134
NC_001133	78701	YAL035W&	FUN12	A	G	NUC_position=2274
NC_001133	78911	YAL035W&	FUN12	T	C	NUC_position=2484
NC_001133	78971	YAL035W&	FUN12	A	G	NUC_position=2544
NC_001133	78974	YAL035W&	FUN12	G	A	NUC_position=2547
NC_001133	78995	YAL035W&	FUN12	A	G	NUC_position=2568
NC_001133	79013	YAL035W&	FUN12	T	C	NUC_position=2586
NC_001133	79086	YAL035W&	FUN12	C	T	NUC_position=2659
NC_001133	79450	INTERGENIC	-	T	C
NC_001133	79660	INTERGENIC	-	A	T
NC_001133	79681	INTERGENIC	-	T	G
NC_001133	79925	YAL034W-A&	MTW1	A	G	NUC_position=207
NC_001133	80500	YAL034W-A&	MTW1	C	T	NUC_position=782
NC_001133	80555	YAL034W-A&	MTW1	G	A	NUC_position=837
NC_001133	80947	YAL034C&	FUN19	G	A	NUC_position=1006
NC_001133	82380	INTERGENIC	-	G	A
NC_001133	83310	INTERGENIC	-	T	C
NC_001133	83338	YAL032C&	PRP45	A	G	NUC_position=1138
NC_001133	83614	YAL032C&	PRP45	T	C	NUC_position=862
NC_001133	84077	YAL032C&	PRP45	C	T	NUC_position=399
NC_001133	84109	YAL032C&	PRP45	A	G	NUC_position=367
NC_001133	85481	YAL031C&	GIP4	C	T	NUC_position=1552
NC_001133	85752	YAL031C&	GIP4	C	T	NUC_position=1281
NC_001133	85759	YAL031C&	GIP4	T	C	NUC_position=1274
NC_001133	86780	YAL031C&	GIP4	C	T	NUC_position=253
NC_001133	86822	YAL031C&	GIP4	T	C	NUC_position=211
NC_001133	87549	Y	YAL030W&	SNC1	A	G	NUC_position=150	AFTER INTRON
NC_001133	87603	Y	YAL030W&	SNC1	G	A	NUC_position=204	AFTER INTRON
NC_001133	87609	Y	YAL030W&	SNC1	A	T	NUC_position=210	AFTER INTRON
NC_001133	87860	YAL029C&	MYO4	T	G	NUC_position=4412
NC_001133	88009	YAL029C&	MYO4	A	G	NUC_position=4263
NC_001133	88639	YAL029C&	MYO4	A	G	NUC_position=3633
NC_001133	88646	YAL029C&	MYO4	G	C	NUC_position=3626
NC_001133	89806	YAL029C&	MYO4	C	T	NUC_position=2466
NC_001133	90331	YAL029C&	MYO4	G	T	NUC_position=1941
NC_001133	90517	YAL029C&	MYO4	G	A	NUC_position=1755
NC_001133	90666	YAL029C&	MYO4	C	T	NUC_position=1606
NC_001133	90925	YAL029C&	MYO4	A	G	NUC_position=1347
NC_001133	90982	YAL029C&	MYO4	T	C	NUC_position=1290
NC_001133	91045	YAL029C&	MYO4	A	T	NUC_position=1227
NC_001133	91174	YAL029C&	MYO4	G	A	NUC_position=1098
NC_001133	91294	YAL029C&	MYO4	G	A	NUC_position=978
NC_001133	91315	YAL029C&	MYO4	G	C	NUC_position=957
NC_001133	91615	YAL029C&	MYO4	A	G	NUC_position=657
NC_001133	91666	YAL029C&	MYO4	G	A	NUC_position=606
NC_001133	91792	YAL029C&	MYO4	A	C	NUC_position=480
NC_001133	91813	YAL029C&	MYO4	G	C	NUC_position=459
NC_001133	91939	YAL029C&	MYO4	A	T	NUC_position=333
NC_001133	92369	INTERGENIC	-	A	T
NC_001133	92385	INTERGENIC	-	T	C
NC_001133	92567	INTERGENIC	-	T	C
NC_001133	92625	INTERGENIC	-	T	A
NC_001133	92892	INTERGENIC	-	C	T
NC_001133	93294	YAL028W&	FRT2	T	A	NUC_position=394
NC_001133	93419	YAL028W&	FRT2	C	A	NUC_position=519
NC_001133	93523	YAL028W&	FRT2	C	A	NUC_position=623
NC_001133	93564	YAL028W&	FRT2	G	A	NUC_position=664
NC_001133	94387	YAL028W&	FRT2	C	T	NUC_position=1487
NC_001133	94473	YAL028W&	FRT2	G	A	NUC_position=1573
NC_001133	94613	INTERGENIC	-	A	T
NC_001133	94659	INTERGENIC	-	T	A
NC_001133	94700	YAL027W&	SAW1	A	G	NUC_position=13
NC_001133	94916	YAL027W&	SAW1	A	G	NUC_position=229
NC_001133	95019	YAL027W&	SAW1	T	C	NUC_position=332
NC_001133	95044	YAL027W&	SAW1	A	T	NUC_position=357
NC_001133	95056	YAL027W&	SAW1	G	A	NUC_position=369
NC_001133	95074	YAL027W&	SAW1	T	A	NUC_position=387
NC_001133	95117	YAL027W&	SAW1	T	C	NUC_position=430
NC_001133	95140	YAL027W&	SAW1	G	A	NUC_position=453
NC_001133	95170	YAL027W&	SAW1	G	A	NUC_position=483
NC_001133	95191	YAL027W&	SAW1	T	C	NUC_position=504
NC_001133	95239	YAL027W&	SAW1	A	T	NUC_position=552
NC_001133	95328	YAL027W&	SAW1	C	T	NUC_position=641
NC_001133	95374	YAL027W&	SAW1	G	A	NUC_position=687
NC_001133	95377	YAL027W&	SAW1	T	C	NUC_position=690
NC_001133	95392	YAL027W&	SAW1	T	C	NUC_position=705
NC_001133	95413	YAL027W&	SAW1	G	C	NUC_position=726
NC_001133	95449	YAL027W&	SAW1	G	A	NUC_position=762
NC_001133	95553	INTERGENIC	-	G	C
NC_001133	95749	YAL026C&	DRS2	C	A	NUC_position=3950
NC_001133	96048	YAL026C&	DRS2	C	A	NUC_position=3651
NC_001133	96080	YAL026C&	DRS2	A	G	NUC_position=3619
NC_001133	96093	YAL026C&	DRS2	G	A	NUC_position=3606
NC_001133	96740	YAL026C&	DRS2	G	C	NUC_position=2959
NC_001133	97025	YAL026C&	DRS2	A	T	NUC_position=2674
NC_001133	97026	YAL026C&	DRS2	T	A	NUC_position=2673
NC_001133	97678	YAL026C&	DRS2	C	G	NUC_position=2021
NC_001133	97679	YAL026C&	DRS2	C	G	NUC_position=2020
NC_001133	98350	YAL026C&	DRS2	C	G	NUC_position=1349
NC_001133	98351	YAL026C&	DRS2	G	C	NUC_position=1348
NC_001133	98409	YAL026C&	DRS2	A	T	NUC_position=1290
NC_001133	98420	YAL026C&	DRS2	A	T	NUC_position=1279
NC_001133	98637	YAL026C&	DRS2	A	T	NUC_position=1062
NC_001133	98886	YAL026C&	DRS2	C	T	NUC_position=813
NC_001133	98903	YAL026C&	DRS2	A	C	NUC_position=796
NC_001133	99258	YAL026C&	DRS2	T	C	NUC_position=441
NC_001133	99270	YAL026C&	DRS2	A	G	NUC_position=429
NC_001133	99441	YAL026C&	DRS2	C	T	NUC_position=258
NC_001133	99472	YAL026C&	DRS2	A	G	NUC_position=227
NC_001133	99575	YAL026C&	DRS2	G	A	NUC_position=124
NC_001133	99607	YAL026C&	DRS2	T	A	NUC_position=92
NC_001133	99841	INTERGENIC	-	A	T
NC_001133	99930	INTERGENIC	-	A	G
NC_001133	100001	INTERGENIC	-	A	T
NC_001133	100064	INTERGENIC	-	A	T
NC_001133	100274	YAL025C&	MAK16	G	A	NUC_position=873
NC_001133	100399	YAL025C&	MAK16	G	C	NUC_position=748
NC_001133	102490	YAL024C&	LTE1	A	G	NUC_position=3384
NC_001133	103069	YAL024C&	LTE1	A	G	NUC_position=2805
NC_001133	103111	YAL024C&	LTE1	C	T	NUC_position=2763
NC_001133	103171	YAL024C&	LTE1	T	A	NUC_position=2703
NC_001133	103308	YAL024C&	LTE1	G	T	NUC_position=2566
NC_001133	103507	YAL024C&	LTE1	G	A	NUC_position=2367
NC_001133	104043	YAL024C&	LTE1	T	G	NUC_position=1831
NC_001133	104162	YAL024C&	LTE1	C	G	NUC_position=1712
NC_001133	104470	YAL024C&	LTE1	T	C	NUC_position=1404
NC_001133	105029	YAL024C&	LTE1	C	T	NUC_position=845
NC_001133	105133	YAL024C&	LTE1	G	A	NUC_position=741
NC_001133	105778	YAL024C&	LTE1	T	G	NUC_position=96
NC_001133	105784	YAL024C&	LTE1	A	G	NUC_position=90
NC_001133	105801	YAL024C&	LTE1	C	A	NUC_position=73
NC_001133	106086	INTERGENIC	-	T	C
NC_001133	106105	INTERGENIC	-	C	T
NC_001133	106113	INTERGENIC	-	C	T
NC_001133	106157	INTERGENIC	-	T	C
NC_001133	106354	YAL023C&	PMT2	A	G	NUC_position=2199
NC_001133	107002	YAL023C&	PMT2	C	T	NUC_position=1551
NC_001133	107029	YAL023C&	PMT2	C	T	NUC_position=1524
NC_001133	107539	YAL023C&	PMT2	G	A	NUC_position=1014
NC_001133	107971	YAL023C&	PMT2	A	G	NUC_position=582
NC_001133	108109	YAL023C&	PMT2	A	G	NUC_position=444
NC_001133	108750	INTERGENIC	-	T	G
NC_001133	108814	INTERGENIC	-	G	A
NC_001133	108996	YAL022C&	FUN26	T	C	NUC_position=1436
NC_001133	109736	YAL022C&	FUN26	A	G	NUC_position=696
NC_001133	110102	YAL022C&	FUN26	G	A	NUC_position=330
NC_001133	110470	INTERGENIC	-	C	G
NC_001133	110471	INTERGENIC	-	G	C
NC_001133	110596	INTERGENIC	-	A	G
NC_001133	110857	YAL021C&	CCR4	T	C	NUC_position=2504
NC_001133	110982	YAL021C&	CCR4	C	G	NUC_position=2379
NC_001133	111181	YAL021C&	CCR4	T	C	NUC_position=2180
NC_001133	111246	YAL021C&	CCR4	T	C	NUC_position=2115
NC_001133	111345	YAL021C&	CCR4	A	G	NUC_position=2016
NC_001133	111402	YAL021C&	CCR4	A	G	NUC_position=1959
NC_001133	111582	YAL021C&	CCR4	G	A	NUC_position=1779
NC_001133	111656	YAL021C&	CCR4	G	A	NUC_position=1705
NC_001133	111732	YAL021C&	CCR4	C	T	NUC_position=1629
NC_001133	111882	YAL021C&	CCR4	A	G	NUC_position=1479
NC_001133	112137	YAL021C&	CCR4	G	T	NUC_position=1224
NC_001133	113208	YAL021C&	CCR4	T	C	NUC_position=153
NC_001133	113260	YAL021C&	CCR4	G	T	NUC_position=101
NC_001133	113327	YAL021C&	CCR4	C	G	NUC_position=34
NC_001133	113702	YAL020C&	ATS1	C	G	NUC_position=915
NC_001133	113703	YAL020C&	ATS1	G	C	NUC_position=914
NC_001133	113790	YAL020C&	ATS1	G	A	NUC_position=827
NC_001133	113858	YAL020C&	ATS1	G	C	NUC_position=759
NC_001133	113891	YAL020C&	ATS1	T	C	NUC_position=726
NC_001133	113908	YAL020C&	ATS1	C	T	NUC_position=709
NC_001133	114103	YAL020C&	ATS1	C	T	NUC_position=514
NC_001133	114113	YAL020C&	ATS1	C	T	NUC_position=504
NC_001133	114134	YAL020C&	ATS1	T	C	NUC_position=483
NC_001133	114149	YAL020C&	ATS1	T	G	NUC_position=468
NC_001133	114228	YAL020C&	ATS1	T	C	NUC_position=389
NC_001133	114259	YAL020C&	ATS1	G	C	NUC_position=358
NC_001133	114358	YAL020C&	ATS1	C	A	NUC_position=259
NC_001133	114590	YAL020C&	ATS1	A	G	NUC_position=27
NC_001133	114653	INTERGENIC	-	C	T
NC_001133	114825	INTERGENIC	-	C	T
NC_001133	114885	INTERGENIC	-	A	G
NC_001133	114929	YAL019W&	FUN30	T	C	NUC_position=10
NC_001133	115168	YAL019W&	FUN30	C	T	NUC_position=249
NC_001133	115183	YAL019W&	FUN30	T	C	NUC_position=264
NC_001133	115495	YAL019W&	FUN30	T	C	NUC_position=576
NC_001133	115513	YAL019W&	FUN30	G	C	NUC_position=594
NC_001133	115591	YAL019W&	FUN30	G	C	NUC_position=672
NC_001133	115630	YAL019W&	FUN30	A	G	NUC_position=711
NC_001133	115786	YAL019W&	FUN30	C	T	NUC_position=867
NC_001133	115978	YAL019W&	FUN30	G	A	NUC_position=1059
NC_001133	115999	YAL019W&	FUN30	T	C	NUC_position=1080
NC_001133	116038	YAL019W&	FUN30	A	G	NUC_position=1119
NC_001133	116328	YAL019W&	FUN30	T	C	NUC_position=1409
NC_001133	116335	YAL019W&	FUN30	C	T	NUC_position=1416
NC_001133	116341	YAL019W&	FUN30	T	C	NUC_position=1422
NC_001133	116512	YAL019W&	FUN30	C	T	NUC_position=1593
NC_001133	116527	YAL019W&	FUN30	T	C	NUC_position=1608
NC_001133	116549	YAL019W&	FUN30	A	G	NUC_position=1630
NC_001133	117505	YAL019W&	FUN30	A	C	NUC_position=2586
NC_001133	117511	YAL019W&	FUN30	C	T	NUC_position=2592
NC_001133	117670	YAL019W&	FUN30	C	T	NUC_position=2751
NC_001133	117679	YAL019W&	FUN30	G	A	NUC_position=2760
NC_001133	117885	YAL019W&	FUN30	T	C	NUC_position=2966
NC_001133	117941	YAL019W&	FUN30	C	T	NUC_position=3022
NC_001133	118144	YAL019W&	FUN30	T	C	NUC_position=3225
NC_001133	118766	YAL018C&	-	G	A	NUC_position=777
NC_001133	118823	YAL018C&	-	T	C	NUC_position=720
NC_001133	118998	YAL018C&	-	G	A	NUC_position=545
NC_001133	119051	YAL018C&	-	C	T	NUC_position=492
NC_001133	119168	YAL018C&	-	C	G	NUC_position=375
NC_001133	119243	YAL018C&	-	C	T	NUC_position=300
NC_001133	119388	YAL018C&	-	C	T	NUC_position=155
NC_001133	119606	INTERGENIC	-	C	T
NC_001133	120094	INTERGENIC	-	T	C
NC_001133	120379	YAL017W&	PSK1	G	A	NUC_position=154
NC_001133	120442	YAL017W&	PSK1	C	G	NUC_position=217
NC_001133	120474	YAL017W&	PSK1	T	C	NUC_position=249
NC_001133	120819	YAL017W&	PSK1	C	T	NUC_position=594
NC_001133	121281	YAL017W&	PSK1	T	C	NUC_position=1056
NC_001133	121422	YAL017W&	PSK1	A	G	NUC_position=1197
NC_001133	121454	YAL017W&	PSK1	G	A	NUC_position=1229
NC_001133	121561	YAL017W&	PSK1	G	A	NUC_position=1336
NC_001133	121779	YAL017W&	PSK1	T	C	NUC_position=1554
NC_001133	121908	YAL017W&	PSK1	G	A	NUC_position=1683
NC_001133	121958	YAL017W&	PSK1	C	T	NUC_position=1733
NC_001133	122046	YAL017W&	PSK1	T	C	NUC_position=1821
NC_001133	122148	YAL017W&	PSK1	C	T	NUC_position=1923
NC_001133	122177	YAL017W&	PSK1	C	T	NUC_position=1952
NC_001133	122203	YAL017W&	PSK1	T	A	NUC_position=1978
NC_001133	122205	YAL017W&	PSK1	G	T	NUC_position=1980
NC_001133	123009	YAL017W&	PSK1	G	C	NUC_position=2784
NC_001133	123048	YAL017W&	PSK1	T	A	NUC_position=2823
NC_001133	123060	YAL017W&	PSK1	C	T	NUC_position=2835
NC_001133	123075	YAL017W&	PSK1	A	G	NUC_position=2850
NC_001133	123458	YAL017W&	PSK1	G	A	NUC_position=3233
NC_001133	123708	YAL017W&	PSK1	T	C	NUC_position=3483
NC_001133	123996	YAL017W&	PSK1	C	T	NUC_position=3771
NC_001133	124374	INTERGENIC	-	T	C
NC_001133	124376	INTERGENIC	-	T	A
NC_001133	124453	INTERGENIC	-	C	T
NC_001133	124495	INTERGENIC	-	C	A
NC_001133	124568	INTERGENIC	-	T	G
NC_001133	124647	INTERGENIC	-	C	A
NC_001133	124650	INTERGENIC	-	A	G
NC_001133	124672	INTERGENIC	-	A	G
NC_001133	124720	INTERGENIC	-	A	C
NC_001133	124776	INTERGENIC	-	G	A
NC_001133	125134	YAL016W&	TPD3	A	G	NUC_position=255
NC_001133	125152	YAL016W&	TPD3	G	A	NUC_position=273
NC_001133	125611	YAL016W&	TPD3	G	A	NUC_position=732
NC_001133	125675	YAL016W&	TPD3	T	C	NUC_position=796
NC_001133	125794	YAL016W&	TPD3	A	T	NUC_position=915
NC_001133	126259	YAL016W&	TPD3	G	A	NUC_position=1380
NC_001133	126463	YAL016W&	TPD3	A	G	NUC_position=1584
NC_001133	126469	YAL016W&	TPD3	A	G	NUC_position=1590
NC_001133	126484	YAL016W&	TPD3	G	A	NUC_position=1605
NC_001133	126502	YAL016W&	TPD3	T	C	NUC_position=1623
NC_001133	126601	YAL016W&	TPD3	G	A	NUC_position=1722
NC_001133	126836	INTERGENIC	-	T	C
NC_001133	126881	INTERGENIC	-	C	T
NC_001133	126898	INTERGENIC	-	C	T
NC_001133	126903	INTERGENIC	-	C	G
NC_001133	127275	YAL015C&	NTG1	C	G	NUC_position=829
NC_001133	129068	INTERGENIC	-	T	G
NC_001133	129076	INTERGENIC	-	T	C
NC_001133	129477	YAL013W&	DEP1	A	G	NUC_position=207
NC_001133	129518	YAL013W&	DEP1	T	C	NUC_position=248
NC_001133	129538	YAL013W&	DEP1	C	T	NUC_position=268
NC_001133	129732	YAL013W&	DEP1	T	C	NUC_position=462
NC_001133	130154	YAL013W&	DEP1	A	G	NUC_position=884
NC_001133	130255	YAL013W&	DEP1	T	C	NUC_position=985
NC_001133	130293	YAL013W&	DEP1	C	T	NUC_position=1023
NC_001133	130363	YAL013W&	DEP1	C	T	NUC_position=1093
NC_001133	130456	YAL013W&	DEP1	A	G	NUC_position=1186
NC_001133	130779	INTERGENIC	-	C	G
NC_001133	130978	YAL012W&	CYS3	G	A	NUC_position=177
NC_001133	131542	YAL012W&	CYS3	C	T	NUC_position=741
NC_001133	131983	YAL012W&	CYS3	C	T	NUC_position=1182
NC_001133	132192	INTERGENIC	-	A	C
NC_001133	132931	YAL011W&	SWC3	C	T	NUC_position=730
NC_001133	132981	YAL011W&	SWC3	A	G	NUC_position=780
NC_001133	132997	YAL011W&	SWC3	C	T	NUC_position=796
NC_001133	133083	YAL011W&	SWC3	A	G	NUC_position=882
NC_001133	133086	YAL011W&	SWC3	C	T	NUC_position=885
NC_001133	133103	YAL011W&	SWC3	C	T	NUC_position=902
NC_001133	133137	YAL011W&	SWC3	C	T	NUC_position=936
NC_001133	133363	YAL011W&	SWC3	A	G	NUC_position=1162
NC_001133	133432	YAL011W&	SWC3	T	G	NUC_position=1231
NC_001133	133643	YAL011W&	SWC3	A	G	NUC_position=1442
NC_001133	133752	YAL011W&	SWC3	G	A	NUC_position=1551
NC_001133	133860	YAL011W&	SWC3	G	A	NUC_position=1659
NC_001133	134192	YAL010C&	MDM10	G	A	NUC_position=1476
NC_001133	134416	YAL010C&	MDM10	A	G	NUC_position=1252
NC_001133	134477	YAL010C&	MDM10	T	C	NUC_position=1191
NC_001133	134533	YAL010C&	MDM10	A	G	NUC_position=1135
NC_001133	134589	YAL010C&	MDM10	G	A	NUC_position=1079
NC_001133	134606	YAL010C&	MDM10	A	G	NUC_position=1062
NC_001133	134852	YAL010C&	MDM10	T	A	NUC_position=816
NC_001133	134854	YAL010C&	MDM10	G	T	NUC_position=814
NC_001133	135183	YAL010C&	MDM10	C	T	NUC_position=485
NC_001133	135224	YAL010C&	MDM10	G	A	NUC_position=444
NC_001133	135327	YAL010C&	MDM10	G	C	NUC_position=341
NC_001133	135419	YAL010C&	MDM10	T	A	NUC_position=249
NC_001133	135716	INTERGENIC	-	T	A
NC_001133	135954	YAL009W&	SPO7	C	T	NUC_position=99
NC_001133	136162	YAL009W&	SPO7	C	T	NUC_position=307
NC_001133	136326	YAL009W&	SPO7	G	A	NUC_position=471
NC_001133	136668	INTERGENIC	-	G	T
NC_001133	137065	YAL008W&	FUN14	C	T	NUC_position=150
NC_001133	137338	YAL008W&	FUN14	A	G	NUC_position=423
NC_001133	137539	INTERGENIC	-	A	G
NC_001133	138501	INTERGENIC	-	G	A
NC_001133	138593	INTERGENIC	-	A	G
NC_001133	138652	INTERGENIC	-	A	G
NC_001133	138657	INTERGENIC	-	G	A
NC_001133	138825	INTERGENIC	-	A	G
NC_001133	138826	INTERGENIC	-	T	C
NC_001133	139047	INTERGENIC	-	C	G
NC_001133	139075	INTERGENIC	-	G	A
NC_001133	139125	INTERGENIC	-	T	C
NC_001133	139134	INTERGENIC	-	A	T
NC_001133	139279	INTERGENIC	-	T	C
NC_001133	139313	INTERGENIC	-	T	C
NC_001133	139694	YAL005C&	SSA1	G	A	NUC_position=1740
NC_001133	140453	YAL005C&	SSA1	T	C	NUC_position=981
NC_001133	141182	YAL005C&	SSA1	G	A	NUC_position=252
NC_001133	141186	YAL005C&	SSA1	G	C	NUC_position=248
NC_001133	141344	YAL005C&	SSA1	A	G	NUC_position=90
NC_001133	141510	INTERGENIC	-	T	C
NC_001133	141804	INTERGENIC	-	C	T
NC_001133	141837	INTERGENIC	-	A	G
NC_001133	141915	INTERGENIC	-	C	T
NC_001133	141986	INTERGENIC	-	T	C
NC_001133	142551	Y	YAL003W&	EFB1	A	C	IN INTRON
NC_001133	143087	Y	YAL003W&	EFB1	T	C	NUC_position=546	AFTER INTRON
NC_001133	143681	INTERGENIC	-	G	A
NC_001133	143808	YAL002W&	VPS8	T	C	NUC_position=100
NC_001133	143854	YAL002W&	VPS8	T	C	NUC_position=146
NC_001133	144828	YAL002W&	VPS8	C	G	NUC_position=1120
NC_001133	145431	YAL002W&	VPS8	G	A	NUC_position=1723
NC_001133	145636	YAL002W&	VPS8	T	C	NUC_position=1928
NC_001133	146023	YAL002W&	VPS8	C	G	NUC_position=2315
NC_001133	146661	YAL002W&	VPS8	A	G	NUC_position=2953
NC_001133	146822	YAL002W&	VPS8	T	C	NUC_position=3114
NC_001133	147416	YAL002W&	VPS8	T	C	NUC_position=3708
NC_001133	147509	YAL002W&	VPS8	G	T	NUC_position=3801
NC_001133	147600	Y	YAL001C&	TFC3	G	A	NUC_position=3479 AFTER INTRON
NC_001133	147609	Y	YAL001C&	TFC3	T	A	NUC_position=3470 AFTER INTRON
NC_001133	147657	Y	YAL001C&	TFC3	G	C	NUC_position=3422 AFTER INTRON
NC_001133	147719	Y	YAL001C&	TFC3	T	A	NUC_position=3360 AFTER INTRON
NC_001133	147728	Y	YAL001C&	TFC3	A	G	NUC_position=3351 AFTER INTRON
NC_001133	147761	Y	YAL001C&	TFC3	T	A	NUC_position=3318 AFTER INTRON
NC_001133	148148	Y	YAL001C&	TFC3	A	T	NUC_position=2931 AFTER INTRON
NC_001133	148888	Y	YAL001C&	TFC3	C	T	NUC_position=2191 AFTER INTRON
NC_001133	149270	Y	YAL001C&	TFC3	T	C	NUC_position=1809 AFTER INTRON
NC_001133	149309	Y	YAL001C&	TFC3	T	C	NUC_position=1770 AFTER INTRON
NC_001133	149596	Y	YAL001C&	TFC3	T	C	NUC_position=1483 AFTER INTRON
NC_001133	149775	Y	YAL001C&	TFC3	C	T	NUC_position=1304 AFTER INTRON
NC_001133	149798	Y	YAL001C&	TFC3	C	T	NUC_position=1281 AFTER INTRON
NC_001133	149805	Y	YAL001C&	TFC3	G	A	NUC_position=1274 AFTER INTRON
NC_001133	149915	Y	YAL001C&	TFC3	C	A	NUC_position=1164 AFTER INTRON
NC_001133	149975	Y	YAL001C&	TFC3	A	G	NUC_position=1104 AFTER INTRON
NC_001133	150305	Y	YAL001C&	TFC3	G	A	NUC_position=774 AFTER INTRON
NC_001133	151528	INTERGENIC	-	A	G
NC_001133	151836	INTERGENIC	-	C	A
NC_001133	151965	INTERGENIC	-	T	A
NC_001133	152157	INTERGENIC	-	A	G
NC_001133	152189	INTERGENIC	-	C	A
NC_001133	152190	INTERGENIC	-	A	C
NC_001133	152235	INTERGENIC	-	A	G
NC_001133	152338	YAR002W&	NUP60	A	G	NUC_position=80
NC_001133	152730	YAR002W&	NUP60	G	A	NUC_position=472
NC_001133	152934	YAR002W&	NUP60	A	G	NUC_position=676
NC_001133	155564	YAR003W&	SWD1	T	G	NUC_position=558
NC_001133	156176	YAR003W&	SWD1	T	G	NUC_position=1170
NC_001133	156385	INTERGENIC	-	T	G
NC_001133	156405	INTERGENIC	-	T	C
NC_001133	156481	INTERGENIC	-	G	A
NC_001133	156496	INTERGENIC	-	G	A
NC_001133	156520	INTERGENIC	-	T	C
NC_001133	156540	INTERGENIC	-	T	C
NC_001133	156556	INTERGENIC	-	C	A
NC_001133	156586	INTERGENIC	-	T	C
NC_001133	156616	INTERGENIC	-	T	A
NC_001133	156617	INTERGENIC	-	C	T
NC_001133	156653	INTERGENIC	-	A	G
NC_001133	156668	INTERGENIC	-	G	A
NC_001133	156837	YAR007C&	RFA1	G	A	NUC_position=1785
NC_001133	156951	YAR007C&	RFA1	T	C	NUC_position=1671
NC_001133	157116	YAR007C&	RFA1	A	G	NUC_position=1506
NC_001133	157136	YAR007C&	RFA1	G	A	NUC_position=1486
NC_001133	157341	YAR007C&	RFA1	C	T	NUC_position=1281
NC_001133	157430	YAR007C&	RFA1	G	A	NUC_position=1192
NC_001133	157761	YAR007C&	RFA1	T	C	NUC_position=861
NC_001133	157914	YAR007C&	RFA1	C	G	NUC_position=708
NC_001133	157929	YAR007C&	RFA1	T	A	NUC_position=693
NC_001133	158091	YAR007C&	RFA1	A	G	NUC_position=531
NC_001133	158143	YAR007C&	RFA1	G	A	NUC_position=479
NC_001133	158202	YAR007C&	RFA1	A	G	NUC_position=420
NC_001133	158872	INTERGENIC	-	T	C
NC_001133	159624	YAR008W&	SEN34	C	T	NUC_position=658
NC_001133	159725	YAR008W&	SEN34	C	T	NUC_position=759
NC_001133	159758	YAR008W&	SEN34	T	G	NUC_position=792
NC_001133	159895	INTERGENIC	-	G	A
NC_001133	160057	INTERGENIC	-	A	T
NC_001133	160235	INTERGENIC	-	G	A
NC_001133	166222	INTERGENIC	-	T	C
NC_001133	166246	INTERGENIC	-	A	T
NC_001133	166249	INTERGENIC	-	T	C
NC_001133	166370	INTERGENIC	-	T	C
NC_001133	166430	INTERGENIC	-	A	G
NC_001133	166444	INTERGENIC	-	G	C
NC_001133	166459	INTERGENIC	-	C	T
NC_001133	166492	INTERGENIC	-	T	C
NC_001133	166572	INTERGENIC	-	G	A
NC_001133	166734	INTERGENIC	-	A	G
NC_001133	166821	YAR014C&	BUD14	C	T	NUC_position=2046
NC_001133	166932	YAR014C&	BUD14	A	G	NUC_position=1935
NC_001133	167048	YAR014C&	BUD14	G	C	NUC_position=1819
NC_001133	167065	YAR014C&	BUD14	C	T	NUC_position=1802
NC_001133	167174	YAR014C&	BUD14	T	C	NUC_position=1693
NC_001133	167551	YAR014C&	BUD14	G	C	NUC_position=1316
NC_001133	167802	YAR014C&	BUD14	C	T	NUC_position=1065
NC_001133	168198	YAR014C&	BUD14	A	T	NUC_position=669
NC_001133	169222	INTERGENIC	-	C	T
NC_001133	169471	YAR015W&	ADE1	T	C	NUC_position=102
NC_001133	169633	YAR015W&	ADE1	T	C	NUC_position=264
NC_001133	169825	YAR015W&	ADE1	A	G	NUC_position=456
NC_001133	170101	YAR015W&	ADE1	G	A	NUC_position=732
NC_001133	170384	INTERGENIC	-	G	A
NC_001133	171105	YAR018C&	KIN3	G	A	NUC_position=594
NC_001133	172041	INTERGENIC	-	A	G
NC_001133	172042	INTERGENIC	-	G	T
NC_001133	172112	INTERGENIC	-	C	A
NC_001133	172128	INTERGENIC	-	A	T
NC_001133	173220	YAR019C&	CDC15	A	C	NUC_position=1914
NC_001133	174116	YAR019C&	CDC15	G	A	NUC_position=1018
NC_001133	174173	YAR019C&	CDC15	G	C	NUC_position=961
NC_001133	174369	YAR019C&	CDC15	T	C	NUC_position=765
NC_001133	174744	YAR019C&	CDC15	T	G	NUC_position=390
NC_001133	174917	YAR019C&	CDC15	A	G	NUC_position=217
NC_001133	174936	YAR019C&	CDC15	G	A	NUC_position=198
NC_001133	175279	INTERGENIC	-	G	A
NC_001133	175312	INTERGENIC	-	G	A
NC_001133	175378	INTERGENIC	-	T	C
NC_001133	176228	INTERGENIC	-	T	C
NC_001133	176264	INTERGENIC	-	A	T
NC_001133	176271	INTERGENIC	-	A	G
NC_001133	176510	INTERGENIC	-	T	A
NC_001133	176648	INTERGENIC	-	G	A
NC_001133	176692	INTERGENIC	-	A	G
NC_001133	176845	INTERGENIC	-	G	A
NC_001133	176856	YAR020C&	PAU7	A	G	NUC_position=166
NC_001133	177193	INTERGENIC	-	C	T
NC_001133	177238	INTERGENIC	-	C	T
NC_001133	177267	INTERGENIC	-	G	A
NC_001133	177278	INTERGENIC	-	C	T
NC_001133	177282	INTERGENIC	-	T	C
NC_001133	177664	INTERGENIC	-	T	C
NC_001133	178188	INTERGENIC	-	A	T
NC_001133	178221	INTERGENIC	-	G	A
NC_001133	178256	INTERGENIC	-	G	C
NC_001133	178672	INTERGENIC	-	G	A
NC_001133	178680	INTERGENIC	-	C	T
NC_001133	178800	INTERGENIC	-	A	G
NC_001133	178873	INTERGENIC	-	G	C
NC_001133	178903	INTERGENIC	-	G	A
NC_001133	178958	INTERGENIC	-	T	C
NC_001133	178987	INTERGENIC	-	A	G
NC_001133	179049	INTERGENIC	-	A	G
NC_001133	179050	INTERGENIC	-	A	G
NC_001133	179219	INTERGENIC	-	A	G
NC_001133	179395	YAR023C&	-	A	G	NUC_position=424
NC_001133	179552	YAR023C&	-	A	G	NUC_position=267
NC_001133	179683	YAR023C&	-	T	A	NUC_position=136
NC_001133	179761	YAR023C&	-	C	A	NUC_position=58
NC_001133	179770	YAR023C&	-	T	C	NUC_position=49
NC_001133	179794	YAR023C&	-	A	C	NUC_position=25
NC_001133	179940	INTERGENIC	-	C	T
NC_001133	179949	INTERGENIC	-	A	G
NC_001133	179994	INTERGENIC	-	A	G
NC_001133	180047	INTERGENIC	-	C	T
NC_001133	180067	INTERGENIC	-	A	G
NC_001133	180070	INTERGENIC	-	A	C
NC_001133	180101	INTERGENIC	-	T	C
NC_001133	180218	INTERGENIC	-	C	A
NC_001133	180254	INTERGENIC	-	G	C
NC_001133	180262	INTERGENIC	-	C	T
NC_001133	180391	INTERGENIC	-	G	A
NC_001133	180429	INTERGENIC	-	A	G
NC_001133	180454	INTERGENIC	-	G	A
NC_001133	180507	INTERGENIC	-	C	T
NC_001133	180581	INTERGENIC	-	C	A
NC_001133	180590	INTERGENIC	-	A	G
NC_001133	180601	INTERGENIC	-	C	T
NC_001133	180644	INTERGENIC	-	C	T
NC_001133	180650	INTERGENIC	-	A	C
NC_001133	180695	INTERGENIC	-	A	G
NC_001133	180724	INTERGENIC	-	G	C
NC_001133	180745	INTERGENIC	-	A	G
NC_001133	180785	INTERGENIC	-	C	T
NC_001133	180792	INTERGENIC	-	T	A
NC_001133	180840	INTERGENIC	-	A	G
NC_001133	180842	INTERGENIC	-	A	T
NC_001133	180932	INTERGENIC	-	T	A
NC_001133	180951	INTERGENIC	-	A	G
NC_001133	180976	INTERGENIC	-	A	C
NC_001133	181583	INTERGENIC	-	G	A
NC_001133	181746	INTERGENIC	-	G	C
NC_001133	181818	INTERGENIC	-	G	A
NC_001133	182039	INTERGENIC	-	A	G
NC_001133	182087	INTERGENIC	-	C	T
NC_001133	182135	INTERGENIC	-	G	T
NC_001133	182195	INTERGENIC	-	C	T
NC_001133	182204	INTERGENIC	-	T	A
NC_001133	182234	INTERGENIC	-	T	C
NC_001133	182253	INTERGENIC	-	G	A
NC_001133	182441	INTERGENIC	-	T	A
NC_001133	182490	INTERGENIC	-	G	A
NC_001133	182513	INTERGENIC	-	T	C
NC_001133	182599	INTERGENIC	-	A	T
NC_001133	183094	INTERGENIC	-	G	A
NC_001133	183095	INTERGENIC	-	A	G
NC_001133	183539	INTERGENIC	-	C	T
NC_001133	183875	YAR027W&	UIP3	T	C	NUC_position=112
NC_001133	183948	YAR027W&	UIP3	T	C	NUC_position=185
NC_001133	184077	YAR027W&	UIP3	T	C	NUC_position=314
NC_001133	184229	YAR027W&	UIP3	A	G	NUC_position=466
NC_001133	184250	YAR027W&	UIP3	A	G	NUC_position=487
NC_001133	184412	YAR027W&	UIP3	C	G	NUC_position=649
NC_001133	184475	INTERGENIC	-	C	A
NC_001133	184482	INTERGENIC	-	T	C
NC_001133	184504	INTERGENIC	-	T	C
NC_001133	184514	INTERGENIC	-	T	C
NC_001133	184642	INTERGENIC	-	A	T
NC_001133	184663	INTERGENIC	-	G	T
NC_001133	184677	INTERGENIC	-	C	G
NC_001133	184680	INTERGENIC	-	C	T
NC_001133	184851	INTERGENIC	-	A	G
NC_001133	184884	INTERGENIC	-	C	A
NC_001133	184915	YAR028W&	-	A	T	NUC_position=30
NC_001133	185103	YAR028W&	-	G	A	NUC_position=218
NC_001133	185120	YAR028W&	-	G	A	NUC_position=235
NC_001133	185132	YAR028W&	-	A	T	NUC_position=247
NC_001133	185153	YAR028W&	-	A	C	NUC_position=268
NC_001133	185188	YAR028W&	-	C	A	NUC_position=303
NC_001133	185220	YAR028W&	-	T	C	NUC_position=335
NC_001133	185297	YAR028W&	-	A	G	NUC_position=412
NC_001133	185308	YAR028W&	-	G	A	NUC_position=423
NC_001133	185416	YAR028W&	-	C	T	NUC_position=531
NC_001133	185432	YAR028W&	-	C	T	NUC_position=547
NC_001133	185463	YAR028W&	-	T	C	NUC_position=578
NC_001133	185474	YAR028W&	-	T	G	NUC_position=589
NC_001133	185497	YAR028W&	-	T	C	NUC_position=612
NC_001133	185699	INTERGENIC	-	G	A
NC_001133	185743	INTERGENIC	-	T	G
NC_001133	185910	INTERGENIC	-	C	A
NC_001133	185935	INTERGENIC	-	G	A
NC_001133	185948	INTERGENIC	-	T	A
NC_001133	186049	INTERGENIC	-	C	T
NC_001133	186092	INTERGENIC	-	T	A
NC_001133	186093	INTERGENIC	-	G	A
NC_001133	186125	INTERGENIC	-	A	G
NC_001133	186133	INTERGENIC	-	C	T
NC_001133	186140	INTERGENIC	-	T	G
NC_001133	186250	INTERGENIC	-	T	C
NC_001133	186285	INTERGENIC	-	A	G
NC_001133	186434	YAR029W&	-	A	T	NUC_position=120
NC_001133	186498	YAR029W&	-	G	C	NUC_position=184
NC_001133	186499	YAR029W&	-	A	C	NUC_position=185
NC_001133	186590	INTERGENIC	-	G	A
NC_001133	186613	INTERGENIC	-	C	A
NC_001133	186708	INTERGENIC	-	C	T
NC_001133	186748	INTERGENIC	-	G	A
NC_001133	186801	INTERGENIC	-	C	T
NC_001133	186813	INTERGENIC	-	T	C
NC_001133	186901	YAR031W&	PRM9	T	C	NUC_position=72
NC_001133	186930	YAR031W&	PRM9	G	A	NUC_position=101
NC_001133	186957	YAR031W&	PRM9	C	A	NUC_position=128
NC_001133	186968	YAR031W&	PRM9	C	T	NUC_position=139
NC_001133	186981	YAR031W&	PRM9	G	A	NUC_position=152
NC_001133	186984	YAR031W&	PRM9	G	C	NUC_position=155
NC_001133	187056	YAR031W&	PRM9	T	C	NUC_position=227
NC_001133	187274	YAR031W&	PRM9	C	G	NUC_position=445
NC_001133	187728	INTERGENIC	-	C	T
NC_001133	187762	INTERGENIC	-	A	G
NC_001133	187795	INTERGENIC	-	T	C
NC_001133	188051	INTERGENIC	-	A	G
NC_001133	188057	INTERGENIC	-	C	T
NC_001133	188080	INTERGENIC	-	A	G
NC_001133	188341	YAR033W&	MST28	T	C	NUC_position=241
NC_001133	188380	YAR033W&	MST28	A	G	NUC_position=280
NC_001133	188875	INTERGENIC	-	G	C
NC_001133	188907	INTERGENIC	-	A	G
NC_001133	188933	INTERGENIC	-	A	G
NC_001133	189486	INTERGENIC	-	G	A
NC_001133	189849	INTERGENIC	-	T	C
NC_001133	189870	INTERGENIC	-	A	G
NC_001133	190019	INTERGENIC	-	C	T
NC_001133	190025	INTERGENIC	-	G	A
NC_001133	191611	YAR035W&	YAT1	T	C	NUC_position=1425
NC_001133	191698	YAR035W&	YAT1	G	C	NUC_position=1512
NC_001133	192067	YAR035W&	YAT1	G	A	NUC_position=1881
NC_001133	192133	YAR035W&	YAT1	G	A	NUC_position=1947
NC_001133	192163	YAR035W&	YAT1	G	A	NUC_position=1977
NC_001133	192164	YAR035W&	YAT1	A	G	NUC_position=1978
NC_001133	192190	YAR035W&	YAT1	A	G	NUC_position=2004
NC_001133	192421	INTERGENIC	-	T	C
NC_001133	192423	INTERGENIC	-	G	C
NC_001133	192463	INTERGENIC	-	G	A
NC_001133	192525	INTERGENIC	-	C	T
NC_001133	192545	INTERGENIC	-	C	A
NC_001133	192612	INTERGENIC	-	C	T
NC_001133	192687	YAR042W&	SWH1	C	T	NUC_position=75
NC_001133	192939	YAR042W&	SWH1	C	T	NUC_position=327
NC_001133	192948	YAR042W&	SWH1	C	A	NUC_position=336
NC_001133	193254	YAR042W&	SWH1	T	C	NUC_position=642
NC_001133	193446	YAR042W&	SWH1	G	A	NUC_position=834
NC_001133	193494	YAR042W&	SWH1	C	T	NUC_position=882
NC_001133	194095	YAR042W&	SWH1	A	G	NUC_position=1483
NC_001133	194098	YAR042W&	SWH1	C	T	NUC_position=1486
NC_001133	194160	YAR042W&	SWH1	T	C	NUC_position=1548
NC_001133	194163	YAR042W&	SWH1	T	C	NUC_position=1551
NC_001133	194235	YAR042W&	SWH1	C	T	NUC_position=1623
NC_001133	194284	YAR042W&	SWH1	C	A	NUC_position=1672
NC_001133	194451	YAR042W&	SWH1	A	G	NUC_position=1839
NC_001133	194469	YAR042W&	SWH1	C	T	NUC_position=1857
NC_001133	194493	YAR042W&	SWH1	T	C	NUC_position=1881
NC_001133	194730	YAR042W&	SWH1	G	A	NUC_position=2118
NC_001133	194797	YAR042W&	SWH1	G	A	NUC_position=2185
NC_001133	194812	YAR042W&	SWH1	G	A	NUC_position=2200
NC_001133	194825	YAR042W&	SWH1	A	G	NUC_position=2213
NC_001133	195081	YAR042W&	SWH1	G	A	NUC_position=2469
NC_001133	195120	YAR042W&	SWH1	G	A	NUC_position=2508
NC_001133	195132	YAR042W&	SWH1	T	C	NUC_position=2520
NC_001133	195271	YAR042W&	SWH1	G	T	NUC_position=2659
NC_001133	195297	YAR042W&	SWH1	C	T	NUC_position=2685
NC_001133	195303	YAR042W&	SWH1	C	A	NUC_position=2691
NC_001133	195318	YAR042W&	SWH1	C	T	NUC_position=2706
NC_001133	195784	YAR042W&	SWH1	A	G	NUC_position=3172
NC_001133	195904	YAR042W&	SWH1	A	G	NUC_position=3292
NC_001133	196242	INTERGENIC	-	G	C
NC_001133	196278	INTERGENIC	-	G	A
NC_001133	196417	INTERGENIC	-	C	T
NC_001133	196446	INTERGENIC	-	C	T
NC_001133	196494	INTERGENIC	-	C	T
NC_001133	196517	INTERGENIC	-	T	A
NC_001133	196558	INTERGENIC	-	G	A
NC_001133	196581	INTERGENIC	-	C	T
NC_001133	196617	INTERGENIC	-	C	T
NC_001133	196690	INTERGENIC	-	T	C
NC_001133	196799	INTERGENIC	-	C	T
NC_001133	196855	INTERGENIC	-	C	T
NC_001133	196858	INTERGENIC	-	C	A
NC_001133	196923	INTERGENIC	-	A	G
NC_001133	196926	INTERGENIC	-	C	T
NC_001133	197018	INTERGENIC	-	A	G
NC_001133	197114	INTERGENIC	-	G	A
NC_001133	197117	INTERGENIC	-	G	A
NC_001133	197219	INTERGENIC	-	G	A
NC_001133	197230	INTERGENIC	-	G	T
NC_001133	197260	INTERGENIC	-	G	T
NC_001133	197338	INTERGENIC	-	C	T
NC_001133	197344	INTERGENIC	-	G	A
NC_001133	197422	INTERGENIC	-	A	T
NC_001133	197453	INTERGENIC	-	T	C
NC_001133	197478	INTERGENIC	-	T	C
NC_001133	197491	INTERGENIC	-	G	A
NC_001133	197554	INTERGENIC	-	A	G
NC_001133	197581	INTERGENIC	-	G	A
NC_001133	197623	INTERGENIC	-	C	T
NC_001133	197640	INTERGENIC	-	T	G
NC_001133	197650	INTERGENIC	-	A	G
NC_001133	197688	INTERGENIC	-	G	T
NC_001133	197689	INTERGENIC	-	A	G
NC_001133	197752	INTERGENIC	-	A	G
NC_001133	197754	INTERGENIC	-	G	C
NC_001133	197813	INTERGENIC	-	A	G
NC_001133	197819	INTERGENIC	-	G	A
NC_001133	197867	INTERGENIC	-	G	A
NC_001133	197884	INTERGENIC	-	C	T
NC_001133	197902	INTERGENIC	-	C	T
NC_001133	197977	INTERGENIC	-	T	A
NC_001133	198007	INTERGENIC	-	T	A
NC_001133	198112	INTERGENIC	-	G	A
NC_001133	198162	INTERGENIC	-	G	T
NC_001133	198184	INTERGENIC	-	T	C
NC_001133	198209	INTERGENIC	-	C	A
NC_001133	198226	INTERGENIC	-	C	G
NC_001133	198273	INTERGENIC	-	A	G
NC_001133	198281	INTERGENIC	-	A	G
NC_001133	198325	INTERGENIC	-	G	T
NC_001133	198345	INTERGENIC	-	G	A
NC_001133	198392	INTERGENIC	-	C	T
NC_001133	198450	INTERGENIC	-	T	A
NC_001133	198484	INTERGENIC	-	G	C
NC_001133	198527	INTERGENIC	-	C	T
NC_001133	198530	INTERGENIC	-	C	T
NC_001133	198580	INTERGENIC	-	A	G
NC_001133	198599	INTERGENIC	-	C	T
NC_001133	198707	INTERGENIC	-	C	T
NC_001133	198845	INTERGENIC	-	G	C
NC_001133	198850	INTERGENIC	-	T	C
NC_001133	202725	INTERGENIC	-	G	A
NC_001133	202756	INTERGENIC	-	C	G
NC_001133	202794	INTERGENIC	-	G	A
NC_001133	202818	INTERGENIC	-	G	A
NC_001133	202958	INTERGENIC	-	G	C
NC_001133	203066	INTERGENIC	-	A	G
NC_001133	203097	INTERGENIC	-	A	G
NC_001133	203103	INTERGENIC	-	C	T
NC_001133	203172	INTERGENIC	-	T	C
NC_001133	203206	INTERGENIC	-	G	C
NC_001133	203207	INTERGENIC	-	C	T
NC_001133	203230	INTERGENIC	-	T	A
NC_001133	203292	INTERGENIC	-	T	C
NC_001133	203449	YAR050W&	FLO1	C	T	NUC_position=56
NC_001133	203452	YAR050W&	FLO1	G	A	NUC_position=59
NC_001133	203903	YAR050W&	FLO1	A	T	NUC_position=510
NC_001133	203913	YAR050W&	FLO1	A	G	NUC_position=520
NC_001133	203964	YAR050W&	FLO1	G	A	NUC_position=571
NC_001133	203975	YAR050W&	FLO1	G	A	NUC_position=582
NC_001133	204003	YAR050W&	FLO1	A	G	NUC_position=610
NC_001133	204014	YAR050W&	FLO1	C	T	NUC_position=621
NC_001133	204062	YAR050W&	FLO1	G	A	NUC_position=669
NC_001133	204065	YAR050W&	FLO1	C	T	NUC_position=672
NC_001133	204104	YAR050W&	FLO1	T	G	NUC_position=711
NC_001133	204107	YAR050W&	FLO1	A	T	NUC_position=714
NC_001133	206360	YAR050W&	FLO1	T	C	NUC_position=2967
NC_001133	206366	YAR050W&	FLO1	C	T	NUC_position=2973
NC_001133	206612	YAR050W&	FLO1	T	C	NUC_position=3219
NC_001133	206613	YAR050W&	FLO1	G	A	NUC_position=3220
NC_001133	210454	INTERGENIC	-	C	A
NC_001133	210471	INTERGENIC	-	A	G
NC_001133	229089	INTERGENIC	-	C	T
NC_001133	229095	INTERGENIC	-	C	A
NC_001136	228	INTERGENIC	-	C	T
NC_001136	262	INTERGENIC	-	T	A
NC_001136	1581	INTERGENIC	-	A	G
NC_001136	1617	INTERGENIC	-	G	A
NC_001136	1624	INTERGENIC	-	T	A
NC_001136	19638	INTERGENIC	-	C	T
NC_001136	21510	INTERGENIC	-	A	G
NC_001136	23647	YDL240W&	LRG1	T	C	NUC_position=825
NC_001136	24415	YDL240W&	LRG1	C	A	NUC_position=1593
NC_001136	24841	YDL240W&	LRG1	G	T	NUC_position=2019
NC_001136	26679	YDL239C&	ADY3	C	T	NUC_position=2097
NC_001136	26950	YDL239C&	ADY3	C	A	NUC_position=1826
NC_001136	27070	YDL239C&	ADY3	C	T	NUC_position=1706
NC_001136	27235	YDL239C&	ADY3	T	C	NUC_position=1541
NC_001136	27879	YDL239C&	ADY3	G	T	NUC_position=897
NC_001136	28542	YDL239C&	ADY3	C	T	NUC_position=234
NC_001136	28639	YDL239C&	ADY3	T	C	NUC_position=137
NC_001136	30404	YDL238C&	GUD1	C	T	NUC_position=51
NC_001136	30786	YDL237W&	LRC1	G	A	NUC_position=130
NC_001136	30826	YDL237W&	LRC1	A	C	NUC_position=170
NC_001136	31224	YDL237W&	LRC1	G	T	NUC_position=568
NC_001136	40966	YDL231C&	BRE4	G	C	NUC_position=1280
NC_001136	45364	YDL229W&	SSB1	T	C	NUC_position=1299
NC_001136	46069	INTERGENIC	-	G	C
NC_001136	46091	INTERGENIC	-	C	G
NC_001136	46116	INTERGENIC	-	G	A
NC_001136	46165	INTERGENIC	-	T	A
NC_001136	46180	INTERGENIC	-	T	G
NC_001136	46260	INTERGENIC	-	A	T
NC_001136	46819	YDL227C&	HO	G	A	NUC_position=1214
NC_001136	46849	YDL227C&	HO	T	C	NUC_position=1184
NC_001136	47365	YDL227C&	HO	C	T	NUC_position=668
NC_001136	47366	YDL227C&	HO	T	C	NUC_position=667
NC_001136	48047	INTERGENIC	-	A	G
NC_001136	48150	INTERGENIC	-	A	C
NC_001136	48242	INTERGENIC	-	T	C
NC_001136	48268	INTERGENIC	-	G	T
NC_001136	48350	INTERGENIC	-	G	A
NC_001136	48550	INTERGENIC	-	G	A
NC_001136	48827	INTERGENIC	-	G	A
NC_001136	49109	INTERGENIC	-	C	T
NC_001136	49144	INTERGENIC	-	C	T
NC_001136	49230	INTERGENIC	-	T	C
NC_001136	49755	INTERGENIC	-	A	T
NC_001136	50295	INTERGENIC	-	C	T
NC_001136	50503	INTERGENIC	-	C	T
NC_001136	51530	YDL226C&	GCS1	T	A	NUC_position=645
NC_001136	51860	YDL226C&	GCS1	T	C	NUC_position=315
NC_001136	51986	YDL226C&	GCS1	T	C	NUC_position=189
NC_001136	52094	YDL226C&	GCS1	C	T	NUC_position=81
NC_001136	52422	INTERGENIC	-	T	C
NC_001136	52424	INTERGENIC	-	C	T
NC_001136	52557	YDL225W&	SHS1	G	A	NUC_position=112
NC_001136	53284	YDL225W&	SHS1	G	T	NUC_position=839
NC_001136	53472	YDL225W&	SHS1	G	A	NUC_position=1027
NC_001136	53788	YDL225W&	SHS1	C	A	NUC_position=1343
NC_001136	53891	YDL225W&	SHS1	A	G	NUC_position=1446
NC_001136	54380	INTERGENIC	-	A	G
NC_001136	54491	YDL224C&	WHI4	C	T	NUC_position=1857
NC_001136	55291	YDL224C&	WHI4	A	G	NUC_position=1057
NC_001136	56818	INTERGENIC	-	C	T
NC_001136	56963	INTERGENIC	-	T	A
NC_001136	57038	INTERGENIC	-	C	A
NC_001136	57158	INTERGENIC	-	T	G
NC_001136	58178	YDL223C&	HBT1	G	A	NUC_position=2229
NC_001136	58662	YDL223C&	HBT1	A	G	NUC_position=1745
NC_001136	58766	YDL223C&	HBT1	T	A	NUC_position=1641
NC_001136	59063	YDL223C&	HBT1	T	A	NUC_position=1344
NC_001136	59069	YDL223C&	HBT1	T	C	NUC_position=1338
NC_001136	59115	YDL223C&	HBT1	C	T	NUC_position=1292
NC_001136	62022	INTERGENIC	-	C	T
NC_001136	62076	INTERGENIC	-	A	G
NC_001136	62158	INTERGENIC	-	A	G
NC_001136	62727	YDL220C&	CDC13	T	C	NUC_position=2293
NC_001136	62805	YDL220C&	CDC13	A	G	NUC_position=2215
NC_001136	62812	YDL220C&	CDC13	A	G	NUC_position=2208
NC_001136	62952	YDL220C&	CDC13	C	T	NUC_position=2068
NC_001136	63386	YDL220C&	CDC13	C	G	NUC_position=1634
NC_001136	63607	YDL220C&	CDC13	A	G	NUC_position=1413
NC_001136	63840	YDL220C&	CDC13	G	C	NUC_position=1180
NC_001136	63946	YDL220C&	CDC13	T	A	NUC_position=1074
NC_001136	64152	YDL220C&	CDC13	T	C	NUC_position=868
NC_001136	65251	Y	YDL219W&	DTD1	T	C	NUC_position=9 BEFORE INTRON
NC_001136	65351	Y	YDL219W&	DTD1	T	C	IN INTRON
NC_001136	65457	Y	YDL219W&	DTD1	G	A	NUC_position=144	AFTER INTRON
NC_001136	65823	INTERGENIC	-	C	A
NC_001136	66231	INTERGENIC	-	T	C
NC_001136	66346	INTERGENIC	-	G	C
NC_001136	66382	INTERGENIC	-	G	A
NC_001136	66479	INTERGENIC	-	T	C
NC_001136	66553	YDL218W&	-	G	T	NUC_position=60
NC_001136	66689	YDL218W&	-	C	T	NUC_position=196
NC_001136	66946	YDL218W&	-	A	G	NUC_position=453
NC_001136	67122	YDL218W&	-	C	T	NUC_position=629
NC_001136	67355	YDL218W&	-	T	C	NUC_position=862
NC_001136	67530	INTERGENIC	-	A	C
NC_001136	67660	INTERGENIC	-	T	C
NC_001136	67719	INTERGENIC	-	A	G
NC_001136	67806	INTERGENIC	-	A	C
NC_001136	67841	INTERGENIC	-	T	C
NC_001136	67846	INTERGENIC	-	G	C
NC_001136	67867	INTERGENIC	-	G	A
NC_001136	68083	YDL217C&	TIM22	G	A	NUC_position=525
NC_001136	68236	YDL217C&	TIM22	A	G	NUC_position=372
NC_001136	68452	YDL217C&	TIM22	T	C	NUC_position=156
NC_001136	68678	INTERGENIC	-	T	C
NC_001136	68841	INTERGENIC	-	T	C
NC_001136	69466	YDL216C&	RRI1	T	G	NUC_position=855
NC_001136	69622	YDL216C&	RRI1	G	T	NUC_position=699
NC_001136	69676	YDL216C&	RRI1	T	A	NUC_position=645
NC_001136	69816	YDL216C&	RRI1	A	G	NUC_position=505
NC_001136	69921	YDL216C&	RRI1	C	A	NUC_position=400
NC_001136	69991	YDL216C&	RRI1	A	G	NUC_position=330
NC_001136	70458	INTERGENIC	-	A	G
NC_001136	70482	INTERGENIC	-	C	T
NC_001136	70719	YDL215C&	GDH2	C	T	NUC_position=3201
NC_001136	70901	YDL215C&	GDH2	G	A	NUC_position=3019
NC_001136	71169	YDL215C&	GDH2	T	G	NUC_position=2751
NC_001136	71208	YDL215C&	GDH2	C	T	NUC_position=2712
NC_001136	71265	YDL215C&	GDH2	A	G	NUC_position=2655
NC_001136	71524	YDL215C&	GDH2	T	G	NUC_position=2396
NC_001136	71646	YDL215C&	GDH2	C	T	NUC_position=2274
NC_001136	71963	YDL215C&	GDH2	T	C	NUC_position=1957
NC_001136	72291	YDL215C&	GDH2	T	C	NUC_position=1629
NC_001136	72339	YDL215C&	GDH2	C	T	NUC_position=1581
NC_001136	72374	YDL215C&	GDH2	G	A	NUC_position=1546
NC_001136	72486	YDL215C&	GDH2	C	T	NUC_position=1434
NC_001136	72870	YDL215C&	GDH2	G	A	NUC_position=1050
NC_001136	72873	YDL215C&	GDH2	A	G	NUC_position=1047
NC_001136	72957	YDL215C&	GDH2	T	C	NUC_position=963
NC_001136	73194	YDL215C&	GDH2	C	A	NUC_position=726
NC_001136	73467	YDL215C&	GDH2	G	T	NUC_position=453
NC_001136	73761	YDL215C&	GDH2	C	T	NUC_position=159
NC_001136	74638	YDL214C&	PRR2	A	T	NUC_position=1909
NC_001136	74685	YDL214C&	PRR2	C	T	NUC_position=1862
NC_001136	74732	YDL214C&	PRR2	G	A	NUC_position=1815
NC_001136	74966	YDL214C&	PRR2	G	C	NUC_position=1581
NC_001136	75083	YDL214C&	PRR2	G	A	NUC_position=1464
NC_001136	75777	YDL214C&	PRR2	C	A	NUC_position=770
NC_001136	76253	YDL214C&	PRR2	T	A	NUC_position=294
NC_001136	76354	YDL214C&	PRR2	G	A	NUC_position=193
NC_001136	76975	INTERGENIC	-	A	G
NC_001136	77030	INTERGENIC	-	T	C
NC_001136	77296	YDL213C&	NOP6	A	G	NUC_position=672
NC_001136	77419	YDL213C&	NOP6	T	C	NUC_position=549
NC_001136	77734	YDL213C&	NOP6	A	G	NUC_position=234
NC_001136	78197	INTERGENIC	-	C	T
NC_001136	78271	INTERGENIC	-	T	C
NC_001136	78579	YDL212W&	SHR3	G	A	NUC_position=153
NC_001136	78588	YDL212W&	SHR3	C	T	NUC_position=162
NC_001136	78591	YDL212W&	SHR3	A	G	NUC_position=165
NC_001136	78618	YDL212W&	SHR3	G	C	NUC_position=192
NC_001136	78645	YDL212W&	SHR3	T	A	NUC_position=219
NC_001136	78729	YDL212W&	SHR3	C	T	NUC_position=303
NC_001136	78946	YDL212W&	SHR3	C	G	NUC_position=520
NC_001136	79220	INTERGENIC	-	A	G
NC_001136	79368	YDL211C&	-	G	C	NUC_position=1046
NC_001136	80047	YDL211C&	-	G	A	NUC_position=367
NC_001136	80603	INTERGENIC	-	G	A
NC_001136	80613	INTERGENIC	-	A	G
NC_001136	81777	INTERGENIC	-	T	C
NC_001136	81869	INTERGENIC	-	A	G
NC_001136	82475	INTERGENIC	-	G	A
NC_001136	82549	INTERGENIC	-	T	C
NC_001136	82688	INTERGENIC	-	A	G
NC_001136	82755	INTERGENIC	-	A	T
NC_001136	82819	INTERGENIC	-	A	G
NC_001136	83387	INTERGENIC	-	C	T
NC_001136	83724	INTERGENIC	-	G	A
NC_001136	83831	INTERGENIC	-	C	T
NC_001136	84160	INTERGENIC	-	T	C
NC_001136	84202	INTERGENIC	-	T	C
NC_001136	84393	YDL210W&	UGA4	T	C	NUC_position=123
NC_001136	84900	YDL210W&	UGA4	G	A	NUC_position=630
NC_001136	85443	YDL210W&	UGA4	T	C	NUC_position=1173
NC_001136	87228	INTERGENIC	-	C	T
NC_001136	87484	INTERGENIC	-	G	A
NC_001136	87994	INTERGENIC	-	C	T
NC_001136	88146	INTERGENIC	-	A	G
NC_001136	88161	INTERGENIC	-	A	T
NC_001136	88302	YDL207W&	GLE1	T	C	NUC_position=54
NC_001136	88515	YDL207W&	GLE1	G	C	NUC_position=267
NC_001136	88737	YDL207W&	GLE1	A	G	NUC_position=489
NC_001136	88761	YDL207W&	GLE1	G	A	NUC_position=513
NC_001136	89334	YDL207W&	GLE1	C	T	NUC_position=1086
NC_001136	89421	YDL207W&	GLE1	A	C	NUC_position=1173
NC_001136	89538	YDL207W&	GLE1	A	G	NUC_position=1290
NC_001136	89547	YDL207W&	GLE1	A	G	NUC_position=1299
NC_001136	89589	YDL207W&	GLE1	C	T	NUC_position=1341
NC_001136	90576	YDL206W&	-	G	A	NUC_position=400
NC_001136	90578	YDL206W&	-	C	T	NUC_position=402
NC_001136	90639	YDL206W&	-	A	C	NUC_position=463
NC_001136	90976	YDL206W&	-	G	A	NUC_position=800
NC_001136	91202	YDL206W&	-	T	C	NUC_position=1026
NC_001136	91319	YDL206W&	-	T	C	NUC_position=1143
NC_001136	91326	YDL206W&	-	G	T	NUC_position=1150
NC_001136	91538	YDL206W&	-	A	G	NUC_position=1362
NC_001136	91556	YDL206W&	-	T	C	NUC_position=1380
NC_001136	91808	YDL206W&	-	A	G	NUC_position=1632
NC_001136	94412	INTERGENIC	-	G	A
NC_001136	94539	INTERGENIC	-	T	G
NC_001136	94716	YDL204W&	RTN2	T	G	NUC_position=111
NC_001136	95017	YDL204W&	RTN2	T	G	NUC_position=412
NC_001136	95034	YDL204W&	RTN2	C	T	NUC_position=429
NC_001136	95037	YDL204W&	RTN2	C	A	NUC_position=432
NC_001136	95231	YDL204W&	RTN2	C	T	NUC_position=626
NC_001136	95806	INTERGENIC	-	C	T
NC_001136	95872	INTERGENIC	-	A	G
NC_001136	96073	INTERGENIC	-	T	G
NC_001136	96122	YDL203C&	ACK1	G	A	NUC_position=1833
NC_001136	96125	YDL203C&	ACK1	T	A	NUC_position=1830
NC_001136	96161	YDL203C&	ACK1	C	T	NUC_position=1794
NC_001136	96218	YDL203C&	ACK1	T	C	NUC_position=1737
NC_001136	96269	YDL203C&	ACK1	G	A	NUC_position=1686
NC_001136	96365	YDL203C&	ACK1	C	T	NUC_position=1590
NC_001136	96664	YDL203C&	ACK1	G	A	NUC_position=1291
NC_001136	96800	YDL203C&	ACK1	T	C	NUC_position=1155
NC_001136	97286	YDL203C&	ACK1	T	C	NUC_position=669
NC_001136	98295	INTERGENIC	-	G	A
NC_001136	98298	INTERGENIC	-	T	A
NC_001136	98346	INTERGENIC	-	T	C
NC_001136	98436	INTERGENIC	-	C	T
NC_001136	98508	YDL202W&	MRPL11	C	T	NUC_position=33
NC_001136	98745	YDL202W&	MRPL11	A	G	NUC_position=270
NC_001136	98808	YDL202W&	MRPL11	G	A	NUC_position=333
NC_001136	99246	INTERGENIC	-	G	A
NC_001136	99690	YDL201W&	TRM8	A	G	NUC_position=129
NC_001136	99909	YDL201W&	TRM8	C	A	NUC_position=348
NC_001136	99918	YDL201W&	TRM8	A	G	NUC_position=357
NC_001136	100816	YDL200C&	MGT1	G	A	NUC_position=253
NC_001136	100994	YDL200C&	MGT1	A	G	NUC_position=75
NC_001136	101276	INTERGENIC	-	T	G
NC_001136	101585	YDL199C&	-	T	G	NUC_position=1770
NC_001136	101609	YDL199C&	-	G	A	NUC_position=1746
NC_001136	101708	YDL199C&	-	C	T	NUC_position=1647
NC_001136	101872	YDL199C&	-	G	A	NUC_position=1483
NC_001136	102009	YDL199C&	-	G	A	NUC_position=1346
NC_001136	102764	YDL199C&	-	G	A	NUC_position=591
NC_001136	102842	YDL199C&	-	C	T	NUC_position=513
NC_001136	103052	YDL199C&	-	C	T	NUC_position=303
NC_001136	103055	YDL199C&	-	T	C	NUC_position=300
NC_001136	103172	YDL199C&	-	T	C	NUC_position=183
NC_001136	103366	INTERGENIC	-	A	T
NC_001136	103457	INTERGENIC	-	T	C
NC_001136	103586	INTERGENIC	-	A	T
NC_001136	103701	YDL198C&	GGC1	A	G	NUC_position=852
NC_001136	104094	YDL198C&	GGC1	A	G	NUC_position=459
NC_001136	104220	YDL198C&	GGC1	A	G	NUC_position=333
NC_001136	104600	INTERGENIC	-	T	A
NC_001136	104781	INTERGENIC	-	G	A
NC_001136	104855	INTERGENIC	-	C	T
NC_001136	105190	YDL197C&	ASF2	T	C	NUC_position=1306
NC_001136	105198	YDL197C&	ASF2	T	C	NUC_position=1298
NC_001136	105295	YDL197C&	ASF2	G	C	NUC_position=1201
NC_001136	105309	YDL197C&	ASF2	C	G	NUC_position=1187
NC_001136	105346	YDL197C&	ASF2	T	C	NUC_position=1150
NC_001136	105367	YDL197C&	ASF2	C	T	NUC_position=1129
NC_001136	105374	YDL197C&	ASF2	G	A	NUC_position=1122
NC_001136	105392	YDL197C&	ASF2	T	C	NUC_position=1104
NC_001136	105637	YDL197C&	ASF2	C	T	NUC_position=859
NC_001136	105674	YDL197C&	ASF2	T	C	NUC_position=822
NC_001136	105785	YDL197C&	ASF2	A	G	NUC_position=711
NC_001136	105854	YDL197C&	ASF2	G	A	NUC_position=642
NC_001136	106054	YDL197C&	ASF2	C	T	NUC_position=442
NC_001136	106124	YDL197C&	ASF2	A	T	NUC_position=372
NC_001136	106144	YDL197C&	ASF2	C	A	NUC_position=352
NC_001136	106441	YDL197C&	ASF2	T	A	NUC_position=55
NC_001136	106514	INTERGENIC	-	T	C
NC_001136	106621	INTERGENIC	-	A	T
NC_001136	106708	INTERGENIC	-	A	T
NC_001136	106728	INTERGENIC	-	A	G
NC_001136	106755	INTERGENIC	-	C	G
NC_001136	106768	INTERGENIC	-	G	A
NC_001136	106843	INTERGENIC	-	C	T
NC_001136	106847	INTERGENIC	-	T	C
NC_001136	107283	YDL195W&	SEC31	T	C	NUC_position=75
NC_001136	107347	YDL195W&	SEC31	T	C	NUC_position=139
NC_001136	107547	YDL195W&	SEC31	G	C	NUC_position=339
NC_001136	107751	YDL195W&	SEC31	G	A	NUC_position=543
NC_001136	108307	YDL195W&	SEC31	T	A	NUC_position=1099
NC_001136	108612	YDL195W&	SEC31	C	T	NUC_position=1404
NC_001136	108918	YDL195W&	SEC31	G	A	NUC_position=1710
NC_001136	109280	YDL195W&	SEC31	G	A	NUC_position=2072
NC_001136	109469	YDL195W&	SEC31	C	T	NUC_position=2261
NC_001136	109531	YDL195W&	SEC31	C	T	NUC_position=2323
NC_001136	109837	YDL195W&	SEC31	A	G	NUC_position=2629
NC_001136	110286	YDL195W&	SEC31	C	T	NUC_position=3078
NC_001136	110697	YDL195W&	SEC31	T	C	NUC_position=3489
NC_001136	110882	YDL195W&	SEC31	A	G	NUC_position=3674
NC_001136	111303	INTERGENIC	-	A	T
NC_001136	111350	INTERGENIC	-	A	G
NC_001136	111522	INTERGENIC	-	T	C
NC_001136	111717	YDL194W&	SNF3	C	T	NUC_position=137
NC_001136	112606	YDL194W&	SNF3	T	C	NUC_position=1026
NC_001136	112810	YDL194W&	SNF3	T	C	NUC_position=1230
NC_001136	113335	YDL194W&	SNF3	A	G	NUC_position=1755
NC_001136	113347	YDL194W&	SNF3	C	T	NUC_position=1767
NC_001136	113459	YDL194W&	SNF3	G	A	NUC_position=1879
NC_001136	113473	YDL194W&	SNF3	A	T	NUC_position=1893
NC_001136	114011	YDL194W&	SNF3	T	G	NUC_position=2431
NC_001136	114148	YDL194W&	SNF3	C	T	NUC_position=2568
NC_001136	114171	YDL194W&	SNF3	T	G	NUC_position=2591
NC_001136	114469	INTERGENIC	-	C	T
NC_001136	114543	INTERGENIC	-	T	A
NC_001136	114798	YDL193W&	NUS1	T	C	NUC_position=126
NC_001136	115329	YDL193W&	NUS1	T	C	NUC_position=657
NC_001136	115386	YDL193W&	NUS1	C	T	NUC_position=714
NC_001136	115569	YDL193W&	NUS1	C	T	NUC_position=897
NC_001136	115940	INTERGENIC	-	A	G
NC_001136	116795	YDL192W&	ARF1	G	A	NUC_position=474
NC_001136	117136	INTERGENIC	-	T	C
NC_001136	117353	INTERGENIC	-	G	A
NC_001136	117354	INTERGENIC	-	G	A
NC_001136	117536	INTERGENIC	-	G	A
NC_001136	117537	INTERGENIC	-	G	A
NC_001136	117623	INTERGENIC	-	T	C
NC_001136	117800	Y	YDL191W&	RPL35A	C	T	IN INTRON
NC_001136	117892	Y	YDL191W&	RPL35A	T	C	IN INTRON
NC_001136	117914	Y	YDL191W&	RPL35A	A	G	IN INTRON
NC_001136	117960	Y	YDL191W&	RPL35A	C	T	IN INTRON
NC_001136	118024	Y	YDL191W&	RPL35A	A	G	IN INTRON
NC_001136	118054	Y	YDL191W&	RPL35A	G	A	IN INTRON
NC_001136	118131	Y	YDL191W&	RPL35A	A	G	IN INTRON
NC_001136	118972	YDL190C&	UFD2	T	C	NUC_position=2622
NC_001136	119302	YDL190C&	UFD2	G	A	NUC_position=2292
NC_001136	119470	YDL190C&	UFD2	G	A	NUC_position=2124
NC_001136	119564	YDL190C&	UFD2	T	A	NUC_position=2030
NC_001136	119569	YDL190C&	UFD2	C	T	NUC_position=2025
NC_001136	119604	YDL190C&	UFD2	A	G	NUC_position=1990
NC_001136	120853	YDL190C&	UFD2	G	T	NUC_position=741
NC_001136	121090	YDL190C&	UFD2	C	T	NUC_position=504
NC_001136	121099	YDL190C&	UFD2	A	G	NUC_position=495
NC_001136	121289	YDL190C&	UFD2	G	A	NUC_position=305
NC_001136	121297	YDL190C&	UFD2	G	A	NUC_position=297
NC_001136	121594	INTERGENIC	-	G	A
NC_001136	121625	INTERGENIC	-	T	C
NC_001136	121991	INTERGENIC	-	C	T
NC_001136	122143	INTERGENIC	-	T	C
NC_001136	122164	INTERGENIC	-	C	T
NC_001136	122525	YDL189W&	RBS1	G	A	NUC_position=309
NC_001136	122547	YDL189W&	RBS1	G	A	NUC_position=331
NC_001136	122570	YDL189W&	RBS1	A	G	NUC_position=354
NC_001136	122597	YDL189W&	RBS1	A	G	NUC_position=381
NC_001136	122630	YDL189W&	RBS1	C	T	NUC_position=414
NC_001136	122657	YDL189W&	RBS1	T	C	NUC_position=441
NC_001136	122725	YDL189W&	RBS1	G	A	NUC_position=509
NC_001136	123114	YDL189W&	RBS1	C	A	NUC_position=898
NC_001136	123194	YDL189W&	RBS1	C	A	NUC_position=978
NC_001136	123560	YDL189W&	RBS1	A	G	NUC_position=1344
NC_001136	123696	INTERGENIC	-	G	T
NC_001136	123746	INTERGENIC	-	A	G
NC_001136	124322	YDL188C&	PPH22	C	T	NUC_position=678
NC_001136	125131	INTERGENIC	-	T	C
NC_001136	126982	YDL185W&	TFP1	C	T	NUC_position=195
NC_001136	127477	YDL185W&	TFP1	T	C	NUC_position=690
NC_001136	129271	YDL185W&	TFP1	G	A	NUC_position=2484
NC_001136	130087	INTERGENIC	-	T	G
NC_001136	130518	INTERGENIC	-	G	T
NC_001136	130626	INTERGENIC	-	T	A
NC_001136	130641	INTERGENIC	-	G	A
NC_001136	130712	INTERGENIC	-	G	A
NC_001136	130870	INTERGENIC	-	C	A
NC_001136	130935	YDL183C&	-	T	G	NUC_position=900
NC_001136	130968	YDL183C&	-	C	A	NUC_position=867
NC_001136	131076	YDL183C&	-	C	T	NUC_position=759
NC_001136	131513	YDL183C&	-	A	G	NUC_position=322
NC_001136	131627	YDL183C&	-	T	C	NUC_position=208
NC_001136	131678	YDL183C&	-	C	T	NUC_position=157
NC_001136	131890	INTERGENIC	-	C	T
NC_001136	132260	INTERGENIC	-	G	A
NC_001136	132281	INTERGENIC	-	G	A
NC_001136	132292	INTERGENIC	-	T	A
NC_001136	132293	INTERGENIC	-	A	G
NC_001136	132561	INTERGENIC	-	G	A
NC_001136	132710	INTERGENIC	-	C	A
NC_001136	132748	INTERGENIC	-	T	A
NC_001136	133025	INTERGENIC	-	C	A
NC_001136	133128	INTERGENIC	-	A	G
NC_001136	133572	YDL182W&	LYS20	A	G	NUC_position=135
NC_001136	134763	INTERGENIC	-	C	T
NC_001136	135398	YDL181W&	INH1	T	C	NUC_position=219
NC_001136	136941	YDL180W&	-	A	G	NUC_position=1045
NC_001136	136988	YDL180W&	-	G	A	NUC_position=1092
NC_001136	137048	YDL180W&	-	G	A	NUC_position=1152
NC_001136	137159	YDL180W&	-	C	T	NUC_position=1263
NC_001136	137358	YDL180W&	-	T	C	NUC_position=1462
NC_001136	137499	YDL180W&	-	C	T	NUC_position=1603
NC_001136	138067	INTERGENIC	-	A	C
NC_001136	139682	YDL178W&	DLD2	C	A	NUC_position=160
NC_001136	140095	YDL178W&	DLD2	G	A	NUC_position=573
NC_001136	140398	YDL178W&	DLD2	A	G	NUC_position=876
NC_001136	140809	YDL178W&	DLD2	T	C	NUC_position=1287
NC_001136	140836	YDL178W&	DLD2	A	C	NUC_position=1314
NC_001136	140863	YDL178W&	DLD2	C	T	NUC_position=1341
NC_001136	140968	YDL178W&	DLD2	T	C	NUC_position=1446
NC_001136	141832	INTERGENIC	-	G	T
NC_001136	142409	YDL176W&	-	A	G	NUC_position=312
NC_001136	142486	YDL176W&	-	G	T	NUC_position=389
NC_001136	143627	YDL176W&	-	C	T	NUC_position=1530
NC_001136	143903	YDL176W&	-	C	G	NUC_position=1806
NC_001136	145687	INTERGENIC	-	A	G
NC_001136	145688	INTERGENIC	-	T	G
NC_001136	146232	YDL174C&	DLD1	T	A	NUC_position=1359
NC_001136	146676	YDL174C&	DLD1	A	C	NUC_position=915
NC_001136	146730	YDL174C&	DLD1	A	G	NUC_position=861
NC_001136	147363	YDL174C&	DLD1	C	T	NUC_position=228
NC_001136	147378	YDL174C&	DLD1	T	C	NUC_position=213
NC_001136	147468	YDL174C&	DLD1	G	A	NUC_position=123
NC_001136	147549	YDL174C&	DLD1	A	G	NUC_position=42
NC_001136	147987	INTERGENIC	-	T	C
NC_001136	148011	INTERGENIC	-	T	G
NC_001136	148142	INTERGENIC	-	C	G
NC_001136	148275	YDL173W&	-	T	C	NUC_position=84
NC_001136	148599	YDL173W&	-	A	T	NUC_position=408
NC_001136	148746	YDL173W&	-	C	T	NUC_position=555
NC_001136	148987	YDL173W&	-	T	C	NUC_position=796
NC_001136	149004	YDL173W&	-	C	T	NUC_position=813
NC_001136	149501	YDL171C&	GLT1	A	G	NUC_position=6141
NC_001136	149609	YDL171C&	GLT1	G	A	NUC_position=6033
NC_001136	149690	YDL171C&	GLT1	T	C	NUC_position=5952
NC_001136	150173	YDL171C&	GLT1	A	G	NUC_position=5469
NC_001136	150224	YDL171C&	GLT1	A	G	NUC_position=5418
NC_001136	150308	YDL171C&	GLT1	A	G	NUC_position=5334
NC_001136	150383	YDL171C&	GLT1	G	C	NUC_position=5259
NC_001136	150554	YDL171C&	GLT1	A	G	NUC_position=5088
NC_001136	150659	YDL171C&	GLT1	A	G	NUC_position=4983
NC_001136	150839	YDL171C&	GLT1	T	C	NUC_position=4803
NC_001136	154612	YDL171C&	GLT1	A	G	NUC_position=1030
NC_001136	155344	YDL171C&	GLT1	G	T	NUC_position=298
NC_001136	155369	YDL171C&	GLT1	C	A	NUC_position=273
NC_001136	155836	INTERGENIC	-	T	C
NC_001136	155901	INTERGENIC	-	G	A
NC_001136	156474	YDL170W&	UGA3	T	C	NUC_position=156
NC_001136	156592	YDL170W&	UGA3	G	A	NUC_position=274
NC_001136	157425	YDL170W&	UGA3	T	C	NUC_position=1107
NC_001136	157758	YDL170W&	UGA3	C	T	NUC_position=1440
NC_001136	157946	INTERGENIC	-	A	G
NC_001136	158138	YDL169C&	UGX2	G	A	NUC_position=599
NC_001136	158155	YDL169C&	UGX2	G	A	NUC_position=582
NC_001136	158332	YDL169C&	UGX2	T	G	NUC_position=405
NC_001136	158475	YDL169C&	UGX2	T	C	NUC_position=262
NC_001136	158506	YDL169C&	UGX2	T	A	NUC_position=231
NC_001136	158511	YDL169C&	UGX2	T	C	NUC_position=226
NC_001136	159568	INTERGENIC	-	C	A
NC_001136	159778	YDL168W&	SFA1	C	T	NUC_position=174
NC_001136	159931	YDL168W&	SFA1	C	T	NUC_position=327
NC_001136	160361	YDL168W&	SFA1	G	A	NUC_position=757
NC_001136	160375	YDL168W&	SFA1	T	C	NUC_position=771
NC_001136	160429	YDL168W&	SFA1	C	T	NUC_position=825
NC_001136	160480	YDL168W&	SFA1	A	G	NUC_position=876
NC_001136	160732	YDL168W&	SFA1	A	G	NUC_position=1128
NC_001136	161007	YDL167C&	NRP1	T	C	NUC_position=2149
NC_001136	161008	YDL167C&	NRP1	T	C	NUC_position=2148
NC_001136	161137	YDL167C&	NRP1	C	A	NUC_position=2019
NC_001136	161422	YDL167C&	NRP1	C	T	NUC_position=1734
NC_001136	162358	YDL167C&	NRP1	C	T	NUC_position=798
NC_001136	162719	YDL167C&	NRP1	A	T	NUC_position=437
NC_001136	162746	YDL167C&	NRP1	G	A	NUC_position=410
NC_001136	162820	YDL167C&	NRP1	T	C	NUC_position=336
NC_001136	163032	YDL167C&	NRP1	T	C	NUC_position=124
NC_001136	163325	INTERGENIC	-	A	G
NC_001136	163328	INTERGENIC	-	C	A
NC_001136	163440	INTERGENIC	-	T	C
NC_001136	163448	INTERGENIC	-	G	A
NC_001136	163456	YDL166C&	FAP7	A	T	NUC_position=588
NC_001136	163696	YDL166C&	FAP7	A	G	NUC_position=348
NC_001136	163810	YDL166C&	FAP7	A	G	NUC_position=234
NC_001136	163843	YDL166C&	FAP7	C	A	NUC_position=201
NC_001136	163852	YDL166C&	FAP7	G	A	NUC_position=192
NC_001136	163870	YDL166C&	FAP7	C	T	NUC_position=174
NC_001136	163897	YDL166C&	FAP7	G	A	NUC_position=147
NC_001136	163903	YDL166C&	FAP7	G	A	NUC_position=141
NC_001136	163968	YDL166C&	FAP7	A	G	NUC_position=76
NC_001136	164097	INTERGENIC	-	T	C
NC_001136	164299	YDL165W&	CDC36	A	G	NUC_position=9
NC_001136	164985	INTERGENIC	-	C	T
NC_001136	165266	YDL164C&	CDC9	A	G	NUC_position=1990
NC_001136	165387	YDL164C&	CDC9	T	C	NUC_position=1869
NC_001136	165510	YDL164C&	CDC9	T	C	NUC_position=1746
NC_001136	165552	YDL164C&	CDC9	G	A	NUC_position=1704
NC_001136	166023	YDL164C&	CDC9	G	T	NUC_position=1233
NC_001136	166635	YDL164C&	CDC9	T	C	NUC_position=621
NC_001136	166896	YDL164C&	CDC9	C	T	NUC_position=360
NC_001136	167049	YDL164C&	CDC9	A	C	NUC_position=207
NC_001136	167296	INTERGENIC	-	C	T
NC_001136	167439	INTERGENIC	-	G	A
NC_001136	167696	INTERGENIC	-	A	G
NC_001136	167710	INTERGENIC	-	C	A
NC_001136	167827	YDL161W&	ENT1	C	T	NUC_position=113
NC_001136	169332	INTERGENIC	-	T	C
NC_001136	169851	INTERGENIC	-	T	C
NC_001136	169932	INTERGENIC	-	C	A
NC_001136	170009	INTERGENIC	-	T	C
NC_001136	170533	YDL160C&	DHH1	G	A	NUC_position=1399
NC_001136	170954	YDL160C&	DHH1	G	A	NUC_position=978
NC_001136	171662	YDL160C&	DHH1	T	A	NUC_position=270
NC_001136	171818	YDL160C&	DHH1	A	G	NUC_position=114
NC_001136	172831	YDL159W&	STE7	C	T	NUC_position=350
NC_001136	172967	YDL159W&	STE7	G	A	NUC_position=486
NC_001136	173057	YDL159W&	STE7	T	C	NUC_position=576
NC_001136	173075	YDL159W&	STE7	T	C	NUC_position=594
NC_001136	173381	YDL159W&	STE7	C	T	NUC_position=900
NC_001136	174832	INTERGENIC	-	C	T
NC_001136	174888	INTERGENIC	-	C	T
NC_001136	174906	INTERGENIC	-	T	C
NC_001136	175764	YDL156W&	-	G	A	NUC_position=846
NC_001136	175848	YDL156W&	-	A	G	NUC_position=930
NC_001136	175854	YDL156W&	-	T	C	NUC_position=936
NC_001136	175911	YDL156W&	-	C	T	NUC_position=993
NC_001136	175932	YDL156W&	-	T	C	NUC_position=1014
NC_001136	176013	YDL156W&	-	C	G	NUC_position=1095
NC_001136	176020	YDL156W&	-	A	G	NUC_position=1102
NC_001136	176133	YDL156W&	-	A	G	NUC_position=1215
NC_001136	176207	YDL156W&	-	A	G	NUC_position=1289
NC_001136	176274	YDL156W&	-	C	T	NUC_position=1356
NC_001136	176424	YDL156W&	-	T	C	NUC_position=1506
NC_001136	176497	INTERGENIC	-	A	G
NC_001136	176520	INTERGENIC	-	T	C
NC_001136	176589	INTERGENIC	-	T	C
NC_001136	176629	INTERGENIC	-	C	T
NC_001136	176674	INTERGENIC	-	G	T
NC_001136	177161	YDL155W&	CLB3	T	C	NUC_position=388
NC_001136	177757	YDL155W&	CLB3	C	T	NUC_position=984
NC_001136	177781	YDL155W&	CLB3	T	C	NUC_position=1008
NC_001136	177808	YDL155W&	CLB3	C	T	NUC_position=1035
NC_001136	178220	INTERGENIC	-	A	C
NC_001136	178253	INTERGENIC	-	A	G
NC_001136	178307	INTERGENIC	-	T	C
NC_001136	179633	YDL154W&	MSH5	C	T	NUC_position=1299
NC_001136	179695	YDL154W&	MSH5	A	G	NUC_position=1361
NC_001136	179828	YDL154W&	MSH5	G	T	NUC_position=1494
NC_001136	179904	YDL154W&	MSH5	C	T	NUC_position=1570
NC_001136	180801	YDL154W&	MSH5	T	C	NUC_position=2467
NC_001136	181679	YDL153C&	SAS10	A	G	NUC_position=1341
NC_001136	181808	YDL153C&	SAS10	C	A	NUC_position=1212
NC_001136	181860	YDL153C&	SAS10	G	C	NUC_position=1160
NC_001136	181989	YDL153C&	SAS10	C	T	NUC_position=1031
NC_001136	182020	YDL153C&	SAS10	G	C	NUC_position=1000
NC_001136	182863	YDL153C&	SAS10	A	G	NUC_position=157
NC_001136	183024	INTERGENIC	-	T	A
NC_001136	183469	YDL150W&	RPC53	A	G	NUC_position=126
NC_001136	183646	YDL150W&	RPC53	C	T	NUC_position=303
NC_001136	183721	YDL150W&	RPC53	G	A	NUC_position=378
NC_001136	183727	YDL150W&	RPC53	G	A	NUC_position=384
NC_001136	183760	YDL150W&	RPC53	G	T	NUC_position=417
NC_001136	183902	YDL150W&	RPC53	G	A	NUC_position=559
NC_001136	183976	YDL150W&	RPC53	C	T	NUC_position=633
NC_001136	184222	YDL150W&	RPC53	A	G	NUC_position=879
NC_001136	184321	YDL150W&	RPC53	A	G	NUC_position=978
NC_001136	184728	INTERGENIC	-	T	C
NC_001136	184739	INTERGENIC	-	A	G
NC_001136	184860	INTERGENIC	-	A	T
NC_001136	184861	INTERGENIC	-	T	A
NC_001136	185000	YDL149W&	ATG9	A	G	NUC_position=75
NC_001136	185106	YDL149W&	ATG9	G	A	NUC_position=181
NC_001136	185144	YDL149W&	ATG9	T	A	NUC_position=219
NC_001136	185245	YDL149W&	ATG9	T	C	NUC_position=320
NC_001136	185644	YDL149W&	ATG9	G	T	NUC_position=719
NC_001136	185763	YDL149W&	ATG9	C	T	NUC_position=838
NC_001136	185909	YDL149W&	ATG9	G	A	NUC_position=984
NC_001136	186002	YDL149W&	ATG9	G	A	NUC_position=1077
NC_001136	186486	YDL149W&	ATG9	C	T	NUC_position=1561
NC_001136	186842	YDL149W&	ATG9	C	T	NUC_position=1917
NC_001136	187055	YDL149W&	ATG9	G	A	NUC_position=2130
NC_001136	187157	YDL149W&	ATG9	G	A	NUC_position=2232
NC_001136	187697	YDL149W&	ATG9	G	T	NUC_position=2772
NC_001136	187790	YDL149W&	ATG9	C	T	NUC_position=2865
NC_001136	187844	YDL149W&	ATG9	T	C	NUC_position=2919
NC_001136	187955	INTERGENIC	-	A	G
NC_001136	188104	INTERGENIC	-	C	G
NC_001136	188470	YDL148C&	NOP14	T	C	NUC_position=2118
NC_001136	190811	INTERGENIC	-	C	T
NC_001136	190821	INTERGENIC	-	C	T
NC_001136	191005	YDL147W&	RPN5	C	T	NUC_position=81
NC_001136	192226	YDL147W&	RPN5	A	C	NUC_position=1302
NC_001136	192450	INTERGENIC	-	A	C
NC_001136	193162	YDL146W&	LDB17	T	C	NUC_position=412
NC_001136	193232	YDL146W&	LDB17	A	G	NUC_position=482
NC_001136	193724	YDL146W&	LDB17	G	A	NUC_position=974
NC_001136	194242	INTERGENIC	-	T	C
NC_001136	195161	YDL145C&	COP1	G	A	NUC_position=3017
NC_001136	195232	YDL145C&	COP1	A	T	NUC_position=2946
NC_001136	195475	YDL145C&	COP1	T	C	NUC_position=2703
NC_001136	196151	YDL145C&	COP1	C	A	NUC_position=2027
NC_001136	196187	YDL145C&	COP1	A	G	NUC_position=1991
NC_001136	196483	YDL145C&	COP1	A	G	NUC_position=1695
NC_001136	196852	YDL145C&	COP1	A	G	NUC_position=1326
NC_001136	198660	INTERGENIC	-	G	A
NC_001136	198686	YDL144C&	-	T	C	NUC_position=1048
NC_001136	198735	YDL144C&	-	T	C	NUC_position=999
NC_001136	198779	YDL144C&	-	C	T	NUC_position=955
NC_001136	198879	YDL144C&	-	C	T	NUC_position=855
NC_001136	199317	YDL144C&	-	T	C	NUC_position=417
NC_001136	199394	YDL144C&	-	G	A	NUC_position=340
NC_001136	200026	YDL143W&	CCT4	G	T	NUC_position=30
NC_001136	200152	YDL143W&	CCT4	T	C	NUC_position=156
NC_001136	200194	YDL143W&	CCT4	A	G	NUC_position=198
NC_001136	200221	YDL143W&	CCT4	C	T	NUC_position=225
NC_001136	200995	YDL143W&	CCT4	T	C	NUC_position=999
NC_001136	201330	YDL143W&	CCT4	C	T	NUC_position=1334
NC_001136	201394	YDL143W&	CCT4	C	T	NUC_position=1398
NC_001136	202118	YDL142C&	CRD1	T	C	NUC_position=454
NC_001136	202128	YDL142C&	CRD1	G	A	NUC_position=444
NC_001136	202230	YDL142C&	CRD1	T	G	NUC_position=342
NC_001136	202573	INTERGENIC	-	G	C
NC_001136	202878	INTERGENIC	-	T	A
NC_001136	202903	INTERGENIC	-	C	T
NC_001136	202960	INTERGENIC	-	T	C
NC_001136	203222	YDL141W&	BPL1	T	C	NUC_position=183
NC_001136	203330	YDL141W&	BPL1	C	T	NUC_position=291
NC_001136	203390	YDL141W&	BPL1	A	C	NUC_position=351
NC_001136	203447	YDL141W&	BPL1	G	A	NUC_position=408
NC_001136	203796	YDL141W&	BPL1	G	A	NUC_position=757
NC_001136	203867	YDL141W&	BPL1	G	A	NUC_position=828
NC_001136	203905	YDL141W&	BPL1	A	C	NUC_position=866
NC_001136	204041	YDL141W&	BPL1	C	T	NUC_position=1002
NC_001136	204078	YDL141W&	BPL1	G	A	NUC_position=1039
NC_001136	204146	YDL141W&	BPL1	A	G	NUC_position=1107
NC_001136	204263	YDL141W&	BPL1	T	C	NUC_position=1224
NC_001136	204320	YDL141W&	BPL1	T	C	NUC_position=1281
NC_001136	204377	YDL141W&	BPL1	G	C	NUC_position=1338
NC_001136	204806	YDL141W&	BPL1	G	A	NUC_position=1767
NC_001136	205238	INTERGENIC	-	C	T
NC_001136	205529	YDL140C&	RPO21	T	C	NUC_position=5034
NC_001136	205719	YDL140C&	RPO21	G	A	NUC_position=4844
NC_001136	206255	YDL140C&	RPO21	G	A	NUC_position=4308
NC_001136	207023	YDL140C&	RPO21	C	T	NUC_position=3540
NC_001136	207224	YDL140C&	RPO21	G	C	NUC_position=3339
NC_001136	207467	YDL140C&	RPO21	T	C	NUC_position=3096
NC_001136	208661	YDL140C&	RPO21	C	T	NUC_position=1902
NC_001136	209036	YDL140C&	RPO21	C	T	NUC_position=1527
NC_001136	210092	YDL140C&	RPO21	A	G	NUC_position=471
NC_001136	210455	YDL140C&	RPO21	T	C	NUC_position=108
NC_001136	210595	INTERGENIC	-	G	A
NC_001136	211122	INTERGENIC	-	C	T
NC_001136	211128	INTERGENIC	-	A	G
NC_001136	211170	INTERGENIC	-	C	T
NC_001136	211276	INTERGENIC	-	G	A
NC_001136	211302	INTERGENIC	-	C	T
NC_001136	211433	YDL139C&	SCM3	T	C	NUC_position=615
NC_001136	211461	YDL139C&	SCM3	G	A	NUC_position=587
NC_001136	211832	YDL139C&	SCM3	A	G	NUC_position=216
NC_001136	211877	YDL139C&	SCM3	G	T	NUC_position=171
NC_001136	211883	YDL139C&	SCM3	C	G	NUC_position=165
NC_001136	211934	YDL139C&	SCM3	A	G	NUC_position=114
NC_001136	211979	YDL139C&	SCM3	T	C	NUC_position=69
NC_001136	212037	YDL139C&	SCM3	T	C	NUC_position=11
NC_001136	212223	INTERGENIC	-	A	G
NC_001136	212252	INTERGENIC	-	A	G
NC_001136	212268	INTERGENIC	-	A	G
NC_001136	212443	INTERGENIC	-	T	A
NC_001136	212556	INTERGENIC	-	C	T
NC_001136	212617	INTERGENIC	-	T	C
NC_001136	212683	INTERGENIC	-	T	A
NC_001136	214053	YDL138W&	RGT2	C	T	NUC_position=702
NC_001136	214495	YDL138W&	RGT2	A	G	NUC_position=1144
NC_001136	214859	YDL138W&	RGT2	C	T	NUC_position=1508
NC_001136	214912	YDL138W&	RGT2	A	G	NUC_position=1561
NC_001136	215092	YDL138W&	RGT2	G	A	NUC_position=1741
NC_001136	215968	INTERGENIC	-	G	C
NC_001136	216258	INTERGENIC	-	G	A
NC_001136	216399	INTERGENIC	-	G	A
NC_001136	217109	INTERGENIC	-	C	T
NC_001136	217342	INTERGENIC	-	G	A
NC_001136	217405	INTERGENIC	-	C	T
NC_001136	217435	INTERGENIC	-	A	T
NC_001136	217447	INTERGENIC	-	G	A
NC_001136	217557	INTERGENIC	-	G	A
NC_001136	218010	Y	YDL136W&	RPL35B	C	T	NUC_position=6	AFTER INTRON
NC_001136	218346	Y	YDL136W&	RPL35B	A	G	NUC_position=342	AFTER INTRON
NC_001136	218572	INTERGENIC	-	A	T
NC_001136	218669	INTERGENIC	-	T	C
NC_001136	218815	YDL135C&	RDI1	C	T	NUC_position=474
NC_001136	218923	YDL135C&	RDI1	T	C	NUC_position=366
NC_001136	219142	YDL135C&	RDI1	A	G	NUC_position=147
NC_001136	219175	YDL135C&	RDI1	G	A	NUC_position=114
NC_001136	219340	INTERGENIC	-	C	A
NC_001136	220878	INTERGENIC	-	C	A
NC_001136	221090	INTERGENIC	-	C	A
NC_001136	221091	INTERGENIC	-	T	C
NC_001136	221175	INTERGENIC	-	G	A
NC_001136	221471	INTERGENIC	-	A	G
NC_001136	221893	INTERGENIC	-	C	T
NC_001136	222017	INTERGENIC	-	T	G
NC_001136	222020	INTERGENIC	-	C	G
NC_001136	222073	INTERGENIC	-	A	G
NC_001136	222257	INTERGENIC	-	G	A
NC_001136	223242	YDL133W&	-	G	A	NUC_position=816
NC_001136	223377	YDL133W&	-	C	T	NUC_position=951
NC_001136	223943	INTERGENIC	-	G	A
NC_001136	224109	INTERGENIC	-	G	A
NC_001136	224112	INTERGENIC	-	C	T
NC_001136	224325	YDL132W&	CDC53	T	G	NUC_position=22
NC_001136	224747	YDL132W&	CDC53	G	A	NUC_position=444
NC_001136	224809	YDL132W&	CDC53	G	A	NUC_position=506
NC_001136	224854	YDL132W&	CDC53	G	A	NUC_position=551
NC_001136	225140	YDL132W&	CDC53	A	G	NUC_position=837
NC_001136	225248	YDL132W&	CDC53	C	T	NUC_position=945
NC_001136	226059	YDL132W&	CDC53	T	C	NUC_position=1756
NC_001136	226121	YDL132W&	CDC53	T	C	NUC_position=1818
NC_001136	226209	YDL132W&	CDC53	C	T	NUC_position=1906
NC_001136	226863	INTERGENIC	-	A	G
NC_001136	227127	INTERGENIC	-	A	G
NC_001136	227141	INTERGENIC	-	G	A
NC_001136	227151	INTERGENIC	-	G	C
NC_001136	227288	INTERGENIC	-	A	G
NC_001136	227306	INTERGENIC	-	T	C
NC_001136	227641	YDL131W&	LYS21	C	T	NUC_position=249
NC_001136	228076	YDL131W&	LYS21	C	T	NUC_position=684
NC_001136	228430	YDL131W&	LYS21	A	G	NUC_position=1038
NC_001136	228508	YDL131W&	LYS21	G	C	NUC_position=1116
NC_001136	228806	INTERGENIC	-	A	G
NC_001136	229191	YDL130W-A&	STF1	C	T	NUC_position=21
NC_001136	229444	INTERGENIC	-	A	G
NC_001136	229448	INTERGENIC	-	C	T
NC_001136	229466	INTERGENIC	-	C	A
NC_001136	229467	INTERGENIC	-	G	A
NC_001136	229690	INTERGENIC	-	A	C
NC_001136	229811	INTERGENIC	-	T	C
NC_001136	229821	INTERGENIC	-	C	T
NC_001136	229865	INTERGENIC	-	T	G
NC_001136	229868	INTERGENIC	-	T	A
NC_001136	230153	Y	YDL130W&	RPP1B	A	C	IN INTRON
NC_001136	230663	INTERGENIC	-	T	C
NC_001136	230677	INTERGENIC	-	T	C
NC_001136	230893	INTERGENIC	-	C	T
NC_001136	231012	INTERGENIC	-	A	G
NC_001136	231260	YDL129W&	-	G	A	NUC_position=237
NC_001136	231400	YDL129W&	-	A	T	NUC_position=377
NC_001136	231827	YDL129W&	-	C	T	NUC_position=804
NC_001136	232181	INTERGENIC	-	C	T
NC_001136	232216	INTERGENIC	-	G	C
NC_001136	232245	INTERGENIC	-	C	T
NC_001136	232777	YDL128W&	VCX1	C	T	NUC_position=126
NC_001136	233071	YDL128W&	VCX1	A	C	NUC_position=420
NC_001136	233134	YDL128W&	VCX1	A	G	NUC_position=483
NC_001136	233173	YDL128W&	VCX1	G	A	NUC_position=522
NC_001136	233198	YDL128W&	VCX1	C	T	NUC_position=547
NC_001136	233237	YDL128W&	VCX1	A	G	NUC_position=586
NC_001136	233528	YDL128W&	VCX1	G	A	NUC_position=877
NC_001136	233915	INTERGENIC	-	A	C
NC_001136	233966	INTERGENIC	-	A	G
NC_001136	234088	INTERGENIC	-	A	C
NC_001136	234097	INTERGENIC	-	A	T
NC_001136	234114	INTERGENIC	-	T	C
NC_001136	234211	INTERGENIC	-	C	T
NC_001136	234361	INTERGENIC	-	T	C
NC_001136	234547	INTERGENIC	-	C	G
NC_001136	234711	INTERGENIC	-	C	G
NC_001136	234831	INTERGENIC	-	C	A
NC_001136	234944	YDL127W&	PCL2	C	T	NUC_position=18
NC_001136	235604	YDL127W&	PCL2	T	C	NUC_position=678
NC_001136	235676	YDL127W&	PCL2	A	G	NUC_position=750
NC_001136	235902	INTERGENIC	-	C	G
NC_001136	235981	INTERGENIC	-	A	T
NC_001136	235983	INTERGENIC	-	T	A
NC_001136	236080	INTERGENIC	-	T	C
NC_001136	236082	INTERGENIC	-	A	T
NC_001136	236400	YDL126C&	CDC48	C	T	NUC_position=2265
NC_001136	236610	YDL126C&	CDC48	A	G	NUC_position=2055
NC_001136	236619	YDL126C&	CDC48	T	C	NUC_position=2046
NC_001136	236627	YDL126C&	CDC48	G	A	NUC_position=2038
NC_001136	237219	YDL126C&	CDC48	G	A	NUC_position=1446
NC_001136	237312	YDL126C&	CDC48	C	T	NUC_position=1353
NC_001136	237441	YDL126C&	CDC48	T	G	NUC_position=1224
NC_001136	237726	YDL126C&	CDC48	G	A	NUC_position=939
NC_001136	237831	YDL126C&	CDC48	T	C	NUC_position=834
NC_001136	237852	YDL126C&	CDC48	C	T	NUC_position=813
NC_001136	237897	YDL126C&	CDC48	G	A	NUC_position=768
NC_001136	237911	YDL126C&	CDC48	A	G	NUC_position=754
NC_001136	237971	YDL126C&	CDC48	G	A	NUC_position=694
NC_001136	238389	YDL126C&	CDC48	G	A	NUC_position=276
NC_001136	238635	YDL126C&	CDC48	G	A	NUC_position=30
NC_001136	238826	INTERGENIC	-	G	T
NC_001136	239002	INTERGENIC	-	T	C
NC_001136	239328	Y	YDL125C&	HNT1	A	C	NUC_position=168 AFTER INTRON
NC_001136	239462	Y	YDL125C&	HNT1	C	T	IN INTRON
NC_001136	239484	Y	YDL125C&	HNT1	A	G	IN INTRON
NC_001136	239643	INTERGENIC	-	T	C
NC_001136	239693	INTERGENIC	-	T	C
NC_001136	239755	INTERGENIC	-	C	T
NC_001136	239884	INTERGENIC	-	G	C
NC_001136	239899	INTERGENIC	-	A	G
NC_001136	239907	INTERGENIC	-	C	T
NC_001136	240090	INTERGENIC	-	T	C
NC_001136	240165	INTERGENIC	-	A	G
NC_001136	240185	INTERGENIC	-	C	T
NC_001136	240232	INTERGENIC	-	G	A
NC_001136	240258	INTERGENIC	-	G	A
NC_001136	240326	YDL124W&	-	G	T	NUC_position=68
NC_001136	240336	YDL124W&	-	T	C	NUC_position=78
NC_001136	240375	YDL124W&	-	G	C	NUC_position=117
NC_001136	240480	YDL124W&	-	T	C	NUC_position=222
NC_001136	240506	YDL124W&	-	C	A	NUC_position=248
NC_001136	240532	YDL124W&	-	C	A	NUC_position=274
NC_001136	240544	YDL124W&	-	A	G	NUC_position=286
NC_001136	240564	YDL124W&	-	T	G	NUC_position=306
NC_001136	240610	YDL124W&	-	C	T	NUC_position=352
NC_001136	240612	YDL124W&	-	A	G	NUC_position=354
NC_001136	240647	YDL124W&	-	T	C	NUC_position=389
NC_001136	240657	YDL124W&	-	A	C	NUC_position=399
NC_001136	240792	YDL124W&	-	T	C	NUC_position=534
NC_001136	240868	YDL124W&	-	G	C	NUC_position=610
NC_001136	241065	YDL124W&	-	A	G	NUC_position=807
NC_001136	241166	YDL124W&	-	G	A	NUC_position=908
NC_001136	241206	INTERGENIC	-	T	C
NC_001136	241406	INTERGENIC	-	G	A
NC_001136	241613	YDL123W&	SNA4	T	C	NUC_position=196
NC_001136	241671	YDL123W&	SNA4	A	G	NUC_position=254
NC_001136	241816	YDL123W&	SNA4	G	A	NUC_position=399
NC_001136	241861	INTERGENIC	-	T	A
NC_001136	241900	INTERGENIC	-	T	C
NC_001136	241945	INTERGENIC	-	A	G
NC_001136	241949	INTERGENIC	-	G	A
NC_001136	241962	INTERGENIC	-	G	A
NC_001136	241990	INTERGENIC	-	C	T
NC_001136	242001	INTERGENIC	-	G	C
NC_001136	242036	INTERGENIC	-	C	T
NC_001136	242056	INTERGENIC	-	C	A
NC_001136	242094	INTERGENIC	-	A	T
NC_001136	242306	INTERGENIC	-	A	G
NC_001136	242772	YDL122W&	UBP1	A	G	NUC_position=221
NC_001136	242997	YDL122W&	UBP1	G	A	NUC_position=446
NC_001136	243004	YDL122W&	UBP1	G	A	NUC_position=453
NC_001136	243234	YDL122W&	UBP1	A	G	NUC_position=683
NC_001136	243379	YDL122W&	UBP1	G	A	NUC_position=828
NC_001136	243421	YDL122W&	UBP1	C	T	NUC_position=870
NC_001136	243568	YDL122W&	UBP1	G	A	NUC_position=1017
NC_001136	243616	YDL122W&	UBP1	C	T	NUC_position=1065
NC_001136	243985	YDL122W&	UBP1	A	G	NUC_position=1434
NC_001136	244033	YDL122W&	UBP1	G	A	NUC_position=1482
NC_001136	244138	YDL122W&	UBP1	T	G	NUC_position=1587
NC_001136	244150	YDL122W&	UBP1	T	C	NUC_position=1599
NC_001136	244177	YDL122W&	UBP1	G	T	NUC_position=1626
NC_001136	244921	YDL122W&	UBP1	G	A	NUC_position=2370
NC_001136	245353	YDL121C&	-	T	C	NUC_position=230
NC_001136	245366	YDL121C&	-	T	C	NUC_position=217
NC_001136	245765	INTERGENIC	-	A	G
NC_001136	246213	YDL120W&	YFH1	T	C	NUC_position=291
NC_001136	246316	YDL120W&	YFH1	T	C	NUC_position=394
NC_001136	246646	INTERGENIC	-	T	C
NC_001136	246664	INTERGENIC	-	T	G
NC_001136	246743	YDL119C&	-	G	C	NUC_position=870
NC_001136	247067	YDL119C&	-	G	A	NUC_position=546
NC_001136	247208	YDL119C&	-	G	A	NUC_position=405
NC_001136	247620	YDL118W&	-	G	T	NUC_position=319
NC_001136	247752	INTERGENIC	-	G	C
NC_001136	247813	INTERGENIC	-	A	G
NC_001136	247820	INTERGENIC	-	C	A
NC_001136	247985	INTERGENIC	-	T	C
NC_001136	248008	INTERGENIC	-	T	A
NC_001136	248017	INTERGENIC	-	G	A
NC_001136	248088	INTERGENIC	-	G	A
NC_001136	248358	INTERGENIC	-	A	G
NC_001136	248438	INTERGENIC	-	T	C
NC_001136	248513	INTERGENIC	-	G	C
NC_001136	248537	INTERGENIC	-	A	C
NC_001136	249264	YDL117W&	CYK3	C	T	NUC_position=684
NC_001136	249432	YDL117W&	CYK3	C	T	NUC_position=852
NC_001136	249508	YDL117W&	CYK3	A	G	NUC_position=928
NC_001136	249531	YDL117W&	CYK3	T	C	NUC_position=951
NC_001136	249579	YDL117W&	CYK3	G	A	NUC_position=999
NC_001136	249627	YDL117W&	CYK3	A	G	NUC_position=1047
NC_001136	249679	YDL117W&	CYK3	T	C	NUC_position=1099
NC_001136	249699	YDL117W&	CYK3	C	T	NUC_position=1119
NC_001136	249729	YDL117W&	CYK3	A	G	NUC_position=1149
NC_001136	250434	YDL117W&	CYK3	G	A	NUC_position=1854
NC_001136	250548	YDL117W&	CYK3	T	C	NUC_position=1968
NC_001136	250761	YDL117W&	CYK3	C	A	NUC_position=2181
NC_001136	251017	YDL117W&	CYK3	G	A	NUC_position=2437
NC_001136	251141	YDL117W&	CYK3	G	A	NUC_position=2561
NC_001136	251417	INTERGENIC	-	G	A
NC_001136	251534	INTERGENIC	-	C	T
NC_001136	251630	YDL116W&	NUP84	T	A	NUC_position=65
NC_001136	251673	YDL116W&	NUP84	T	C	NUC_position=108
NC_001136	251856	YDL116W&	NUP84	T	C	NUC_position=291
NC_001136	251943	YDL116W&	NUP84	C	G	NUC_position=378
NC_001136	252063	YDL116W&	NUP84	T	C	NUC_position=498
NC_001136	252202	YDL116W&	NUP84	T	A	NUC_position=637
NC_001136	252312	YDL116W&	NUP84	C	T	NUC_position=747
NC_001136	252376	YDL116W&	NUP84	A	G	NUC_position=811
NC_001136	252732	YDL116W&	NUP84	T	C	NUC_position=1167
NC_001136	252749	YDL116W&	NUP84	G	T	NUC_position=1184
NC_001136	253388	YDL116W&	NUP84	G	A	NUC_position=1823
NC_001136	253696	YDL116W&	NUP84	T	C	NUC_position=2131
NC_001136	253743	YDL116W&	NUP84	C	T	NUC_position=2178
NC_001136	253830	INTERGENIC	-	A	G
NC_001136	253832	INTERGENIC	-	T	A
NC_001136	253902	INTERGENIC	-	T	G
NC_001136	254151	Y	YDL115C&	IWR1	A	G	NUC_position=906 AFTER INTRON
NC_001136	254747	Y	YDL115C&	IWR1	C	T	NUC_position=310 AFTER INTRON
NC_001136	254813	Y	YDL115C&	IWR1	T	G	NUC_position=244 AFTER INTRON
NC_001136	254856	Y	YDL115C&	IWR1	A	G	NUC_position=201 AFTER INTRON
NC_001136	255187	INTERGENIC	-	C	T
NC_001136	255235	INTERGENIC	-	A	G
NC_001136	255481	INTERGENIC	-	G	A
NC_001136	255722	YDL114W&	-	C	T	NUC_position=119
NC_001136	255870	YDL114W&	-	C	T	NUC_position=267
NC_001136	255882	YDL114W&	-	T	C	NUC_position=279
NC_001136	256179	YDL114W&	-	T	C	NUC_position=576
NC_001136	256213	YDL114W&	-	T	C	NUC_position=610
NC_001136	256518	YDL114W&	-	G	A	NUC_position=915
NC_001136	256530	YDL114W&	-	A	G	NUC_position=927
NC_001136	256568	INTERGENIC	-	C	T
NC_001136	256744	YDL113C&	ATG20	C	T	NUC_position=1812
NC_001136	257078	YDL113C&	ATG20	T	G	NUC_position=1478
NC_001136	257200	YDL113C&	ATG20	A	G	NUC_position=1356
NC_001136	257223	YDL113C&	ATG20	G	A	NUC_position=1333
NC_001136	257386	YDL113C&	ATG20	C	T	NUC_position=1170
NC_001136	257501	YDL113C&	ATG20	T	C	NUC_position=1055
NC_001136	257569	YDL113C&	ATG20	G	A	NUC_position=987
NC_001136	257584	YDL113C&	ATG20	T	C	NUC_position=972
NC_001136	257586	YDL113C&	ATG20	G	A	NUC_position=970
NC_001136	257701	YDL113C&	ATG20	T	C	NUC_position=855
NC_001136	257704	YDL113C&	ATG20	G	T	NUC_position=852
NC_001136	258190	YDL113C&	ATG20	T	C	NUC_position=366
NC_001136	258238	YDL113C&	ATG20	C	T	NUC_position=318
NC_001136	258250	YDL113C&	ATG20	G	C	NUC_position=306
NC_001136	258265	YDL113C&	ATG20	A	C	NUC_position=291
NC_001136	258677	INTERGENIC	-	A	T
NC_001136	258755	INTERGENIC	-	G	A
NC_001136	258793	INTERGENIC	-	G	A
NC_001136	258800	INTERGENIC	-	C	T
NC_001136	259049	YDL112W&	TRM3	G	A	NUC_position=135
NC_001136	259115	YDL112W&	TRM3	A	T	NUC_position=201
NC_001136	259152	YDL112W&	TRM3	G	A	NUC_position=238
NC_001136	259153	YDL112W&	TRM3	C	A	NUC_position=239
NC_001136	259167	YDL112W&	TRM3	G	A	NUC_position=253
NC_001136	259198	YDL112W&	TRM3	G	C	NUC_position=284
NC_001136	259676	YDL112W&	TRM3	T	C	NUC_position=762
NC_001136	259808	YDL112W&	TRM3	A	C	NUC_position=894
NC_001136	259889	YDL112W&	TRM3	G	T	NUC_position=975
NC_001136	259996	YDL112W&	TRM3	A	T	NUC_position=1082
NC_001136	260003	YDL112W&	TRM3	A	G	NUC_position=1089
NC_001136	260036	YDL112W&	TRM3	G	A	NUC_position=1122
NC_001136	260057	YDL112W&	TRM3	G	A	NUC_position=1143
NC_001136	260180	YDL112W&	TRM3	T	C	NUC_position=1266
NC_001136	260778	YDL112W&	TRM3	T	C	NUC_position=1864
NC_001136	260870	YDL112W&	TRM3	A	C	NUC_position=1956
NC_001136	261099	YDL112W&	TRM3	A	T	NUC_position=2185
NC_001136	261140	YDL112W&	TRM3	G	C	NUC_position=2226
NC_001136	261152	YDL112W&	TRM3	C	T	NUC_position=2238
NC_001136	261167	YDL112W&	TRM3	T	C	NUC_position=2253
NC_001136	261367	YDL112W&	TRM3	T	C	NUC_position=2453
NC_001136	261458	YDL112W&	TRM3	C	T	NUC_position=2544
NC_001136	261620	YDL112W&	TRM3	A	G	NUC_position=2706
NC_001136	261828	YDL112W&	TRM3	T	C	NUC_position=2914
NC_001136	261944	YDL112W&	TRM3	G	A	NUC_position=3030
NC_001136	262158	YDL112W&	TRM3	A	G	NUC_position=3244
NC_001136	262254	YDL112W&	TRM3	C	T	NUC_position=3340
NC_001136	262380	YDL112W&	TRM3	C	T	NUC_position=3466
NC_001136	262409	YDL112W&	TRM3	C	G	NUC_position=3495
NC_001136	262808	YDL112W&	TRM3	C	T	NUC_position=3894
NC_001136	263012	YDL112W&	TRM3	G	A	NUC_position=4098
NC_001136	263030	YDL112W&	TRM3	G	A	NUC_position=4116
NC_001136	266671	YDL109C&	-	G	A	NUC_position=531
NC_001136	266733	YDL109C&	-	A	C	NUC_position=469
NC_001136	266739	YDL109C&	-	T	C	NUC_position=463
NC_001136	266824	YDL109C&	-	T	C	NUC_position=378
NC_001136	266920	YDL109C&	-	A	G	NUC_position=282
NC_001136	267316	INTERGENIC	-	C	T
NC_001136	267359	INTERGENIC	-	A	T
NC_001136	268132	Y	YDL108W&	KIN28	T	C	NUC_position=354	AFTER INTRON
NC_001136	268432	Y	YDL108W&	KIN28	C	T	NUC_position=654	AFTER INTRON
NC_001136	268580	Y	YDL108W&	KIN28	T	C	NUC_position=802	AFTER INTRON
NC_001136	268701	INTERGENIC	-	A	T
NC_001136	268714	INTERGENIC	-	A	G
NC_001136	268735	INTERGENIC	-	G	T
NC_001136	268919	INTERGENIC	-	A	G
NC_001136	269089	YDL107W&	MSS2	G	C	NUC_position=169
NC_001136	269350	YDL107W&	MSS2	G	A	NUC_position=430
NC_001136	269406	YDL107W&	MSS2	G	A	NUC_position=486
NC_001136	269517	YDL107W&	MSS2	G	T	NUC_position=597
NC_001136	269544	YDL107W&	MSS2	T	G	NUC_position=624
NC_001136	269772	YDL107W&	MSS2	C	T	NUC_position=852
NC_001136	269895	YDL107W&	MSS2	T	C	NUC_position=975
NC_001136	270080	INTERGENIC	-	T	C
NC_001136	270174	INTERGENIC	-	T	C
NC_001136	270285	YDL106C&	PHO2	G	A	NUC_position=1617
NC_001136	270951	YDL106C&	PHO2	A	G	NUC_position=951
NC_001136	271119	YDL106C&	PHO2	G	A	NUC_position=783
NC_001136	271340	YDL106C&	PHO2	G	A	NUC_position=562
NC_001136	271431	YDL106C&	PHO2	A	T	NUC_position=471
NC_001136	271505	YDL106C&	PHO2	T	G	NUC_position=397
NC_001136	271629	YDL106C&	PHO2	C	G	NUC_position=273
NC_001136	271671	YDL106C&	PHO2	T	C	NUC_position=231
NC_001136	271797	YDL106C&	PHO2	A	G	NUC_position=105
NC_001136	272385	INTERGENIC	-	A	C
NC_001136	272421	YDL105W&	NSE4	A	G	NUC_position=33
NC_001136	272848	YDL105W&	NSE4	G	T	NUC_position=460
NC_001136	272994	YDL105W&	NSE4	G	A	NUC_position=606
NC_001136	273139	YDL105W&	NSE4	C	A	NUC_position=751
NC_001136	273171	YDL105W&	NSE4	C	T	NUC_position=783
NC_001136	273273	YDL105W&	NSE4	G	A	NUC_position=885
NC_001136	273339	YDL105W&	NSE4	A	G	NUC_position=951
NC_001136	273764	YDL104C&	QRI7	G	A	NUC_position=1113
NC_001136	273848	YDL104C&	QRI7	C	T	NUC_position=1029
NC_001136	277105	YDL102W&	POL3	C	G	NUC_position=234
NC_001136	277106	YDL102W&	POL3	G	C	NUC_position=235
NC_001136	320548	INTERGENIC	-	T	C
NC_001136	320650	INTERGENIC	-	C	T
NC_001136	320917	YDL076C&	RXT3	A	G	NUC_position=636
NC_001136	321142	YDL076C&	RXT3	A	G	NUC_position=411
NC_001136	344176	INTERGENIC	-	T	C
NC_001136	344181	INTERGENIC	-	C	G
NC_001136	344235	INTERGENIC	-	T	C
NC_001136	345134	INTERGENIC	-	T	C
NC_001136	345195	INTERGENIC	-	A	G
NC_001136	345209	INTERGENIC	-	A	G
NC_001136	345566	INTERGENIC	-	A	G
NC_001136	359277	INTERGENIC	-	G	A
NC_001136	392615	INTERGENIC	-	A	G
NC_001136	396450	YDL031W&	DBP10	T	G	NUC_position=2237
NC_001136	396503	YDL031W&	DBP10	C	G	NUC_position=2290
NC_001136	442270	YDL005C&	MED2	T	C	NUC_position=37
NC_001136	462241	YDR007W&	TRP1	C	T	NUC_position=403
NC_001136	477537	INTERGENIC	-	G	A
NC_001136	478048	YDR014W-A&	HED1	C	T	NUC_position=255
NC_001136	629970	Y	YDR092W&	UBC13	A	G	IN INTRON
NC_001136	630568	Y	YDR092W&	UBC13	G	T	NUC_position=428	AFTER INTRON
NC_001136	630906	INTERGENIC	-	A	T
NC_001136	632570	YDR093W&	DNF2	A	C	NUC_position=1292
NC_001136	632934	YDR093W&	DNF2	G	A	NUC_position=1656
NC_001136	632955	YDR093W&	DNF2	C	T	NUC_position=1677
NC_001136	633091	YDR093W&	DNF2	T	C	NUC_position=1813
NC_001136	633228	YDR093W&	DNF2	G	A	NUC_position=1950
NC_001136	633510	YDR093W&	DNF2	C	T	NUC_position=2232
NC_001136	633549	YDR093W&	DNF2	T	C	NUC_position=2271
NC_001136	633611	YDR093W&	DNF2	T	G	NUC_position=2333
NC_001136	633801	YDR093W&	DNF2	T	C	NUC_position=2523
NC_001136	633879	YDR093W&	DNF2	A	T	NUC_position=2601
NC_001136	633957	YDR093W&	DNF2	G	A	NUC_position=2679
NC_001136	633996	YDR093W&	DNF2	G	C	NUC_position=2718
NC_001136	634041	YDR093W&	DNF2	T	C	NUC_position=2763
NC_001136	634113	YDR093W&	DNF2	A	G	NUC_position=2835
NC_001136	634137	YDR093W&	DNF2	A	C	NUC_position=2859
NC_001136	634629	YDR093W&	DNF2	C	T	NUC_position=3351
NC_001136	635709	YDR093W&	DNF2	G	A	NUC_position=4431
NC_001136	635781	YDR093W&	DNF2	T	C	NUC_position=4503
NC_001136	636198	INTERGENIC	-	T	C
NC_001136	636234	INTERGENIC	-	G	A
NC_001136	636462	INTERGENIC	-	A	C
NC_001136	636734	INTERGENIC	-	A	T
NC_001136	636968	INTERGENIC	-	C	T
NC_001136	638365	YDR096W&	GIS1	C	T	NUC_position=1230
NC_001136	639149	YDR096W&	GIS1	T	C	NUC_position=2014
NC_001136	639893	INTERGENIC	-	C	T
NC_001136	640086	INTERGENIC	-	T	A
NC_001136	640221	YDR097C&	MSH6	T	G	NUC_position=3614
NC_001136	641337	YDR097C&	MSH6	G	C	NUC_position=2498
NC_001136	644626	YDR098C&	GRX3	T	A	NUC_position=407
NC_001136	653243	INTERGENIC	-	T	C
NC_001136	653333	INTERGENIC	-	C	T
NC_001136	656346	YDR101C&	ARX1	T	C	NUC_position=1119
NC_001136	657363	YDR101C&	ARX1	G	A	NUC_position=102
NC_001136	657571	INTERGENIC	-	C	T
NC_001136	661046	YDR103W&	STE5	G	A	NUC_position=2700
NC_001136	662832	YDR104C&	SPO71	T	C	NUC_position=2076
NC_001136	663653	YDR104C&	SPO71	G	A	NUC_position=1255
NC_001136	664065	YDR104C&	SPO71	T	C	NUC_position=843
NC_001136	664453	YDR104C&	SPO71	A	G	NUC_position=455
NC_001136	672749	YDR108W&	GSG1	G	A	NUC_position=1484
NC_001136	672862	YDR108W&	GSG1	A	G	NUC_position=1597
NC_001136	674516	YDR109C&	-	A	G	NUC_position=1149
NC_001136	674807	YDR109C&	-	A	G	NUC_position=858
NC_001136	674869	YDR109C&	-	C	T	NUC_position=796
NC_001136	675661	YDR109C&	-	T	C	NUC_position=4
NC_001136	675807	INTERGENIC	-	T	A
NC_001136	676299	YDR110W&	FOB1	A	T	NUC_position=201
NC_001136	678770	YDR111C&	ALT2	T	C	NUC_position=992
NC_001136	680088	INTERGENIC	-	C	A
NC_001136	680126	INTERGENIC	-	T	A
NC_001136	680241	INTERGENIC	-	G	A
NC_001136	680249	INTERGENIC	-	C	T
NC_001136	680420	INTERGENIC	-	A	G
NC_001136	680474	INTERGENIC	-	A	G
NC_001136	680487	INTERGENIC	-	G	C
NC_001136	680863	YDR113C&	PDS1	C	G	NUC_position=752
NC_001136	681087	YDR113C&	PDS1	A	G	NUC_position=528
NC_001136	681301	YDR113C&	PDS1	G	A	NUC_position=314
NC_001136	683915	INTERGENIC	-	C	T
NC_001136	685188	YDR117C&	TMA64	G	A	NUC_position=453
NC_001136	685656	INTERGENIC	-	G	A
NC_001136	687102	YDR118W&	APC4	G	C	NUC_position=1224
NC_001136	689615	YDR119W&	-	A	G	NUC_position=1392
NC_001136	691399	INTERGENIC	-	T	A
NC_001136	691710	YDR120C&	TRM1	C	T	NUC_position=1549
NC_001136	691927	YDR120C&	TRM1	T	A	NUC_position=1332
NC_001136	692030	YDR120C&	TRM1	T	C	NUC_position=1229
NC_001136	692590	YDR120C&	TRM1	A	G	NUC_position=669
NC_001136	694030	YDR121W&	DPB4	T	C	NUC_position=449
NC_001136	695617	YDR122W&	KIN1	G	A	NUC_position=921
NC_001136	696546	YDR122W&	KIN1	G	A	NUC_position=1850
NC_001136	697115	YDR122W&	KIN1	A	G	NUC_position=2419
NC_001136	752397	YDR147W&	EKI1	G	A	NUC_position=770
NC_001136	867142	YDR207C&	UME6	A	G	NUC_position=378
NC_001136	887448	YDR212W&	TCP1	G	A	NUC_position=220
NC_001136	926242	INTERGENIC	-	A	G
NC_001136	926281	INTERGENIC	-	C	G
NC_001136	926538	YDR231C&	COX20	A	G	NUC_position=369
NC_001136	927091	INTERGENIC	-	G	A
NC_001136	927604	YDR232W&	HEM1	C	A	NUC_position=157
NC_001136	927642	YDR232W&	HEM1	C	T	NUC_position=195
NC_001136	928110	YDR232W&	HEM1	A	T	NUC_position=663
NC_001136	928275	YDR232W&	HEM1	T	C	NUC_position=828
NC_001136	928632	YDR232W&	HEM1	G	A	NUC_position=1185
NC_001136	928749	YDR232W&	HEM1	T	C	NUC_position=1302
NC_001136	928752	YDR232W&	HEM1	C	T	NUC_position=1305
NC_001136	928984	YDR232W&	HEM1	T	C	NUC_position=1537
NC_001136	929469	YDR233C&	RTN1	A	G	NUC_position=885
NC_001136	929896	YDR233C&	RTN1	G	C	NUC_position=458
NC_001136	929919	YDR233C&	RTN1	A	G	NUC_position=435
NC_001136	930382	INTERGENIC	-	T	G
NC_001136	930811	INTERGENIC	-	A	G
NC_001136	931443	YDR234W&	LYS4	G	T	NUC_position=319
NC_001136	931471	YDR234W&	LYS4	C	T	NUC_position=347
NC_001136	931760	YDR234W&	LYS4	T	C	NUC_position=636
NC_001136	931766	YDR234W&	LYS4	C	G	NUC_position=642
NC_001136	931984	YDR234W&	LYS4	C	T	NUC_position=860
NC_001136	932091	YDR234W&	LYS4	C	A	NUC_position=967
NC_001136	932855	YDR234W&	LYS4	C	T	NUC_position=1731
NC_001136	933080	YDR234W&	LYS4	G	A	NUC_position=1956
NC_001136	933751	YDR235W&	PRP42	A	G	NUC_position=252
NC_001136	933817	YDR235W&	PRP42	A	G	NUC_position=318
NC_001136	933857	YDR235W&	PRP42	A	G	NUC_position=358
NC_001136	933863	YDR235W&	PRP42	C	A	NUC_position=364
NC_001136	933892	YDR235W&	PRP42	A	G	NUC_position=393
NC_001136	934003	YDR235W&	PRP42	G	A	NUC_position=504
NC_001136	934171	YDR235W&	PRP42	G	A	NUC_position=672
NC_001136	934180	YDR235W&	PRP42	G	A	NUC_position=681
NC_001136	934252	YDR235W&	PRP42	C	A	NUC_position=753
NC_001136	934354	YDR235W&	PRP42	T	C	NUC_position=855
NC_001136	934360	YDR235W&	PRP42	C	T	NUC_position=861
NC_001136	934504	YDR235W&	PRP42	A	G	NUC_position=1005
NC_001136	934899	YDR235W&	PRP42	T	C	NUC_position=1400
NC_001136	934909	YDR235W&	PRP42	G	A	NUC_position=1410
NC_001136	935008	YDR235W&	PRP42	A	G	NUC_position=1509
NC_001136	935075	YDR235W&	PRP42	G	C	NUC_position=1576
NC_001136	935134	YDR235W&	PRP42	G	A	NUC_position=1635
NC_001136	935188	INTERGENIC	-	T	G
NC_001136	935380	YDR236C&	FMN1	C	T	NUC_position=509
NC_001136	935571	YDR236C&	FMN1	T	C	NUC_position=318
NC_001136	935984	INTERGENIC	-	T	C
NC_001136	936154	INTERGENIC	-	C	A
NC_001136	936199	INTERGENIC	-	C	T
NC_001136	936217	INTERGENIC	-	A	G
NC_001136	936286	INTERGENIC	-	A	T
NC_001136	936481	INTERGENIC	-	T	A
NC_001136	936482	INTERGENIC	-	G	C
NC_001136	936724	YDR237W&	MRPL7	A	G	NUC_position=114
NC_001136	937135	YDR237W&	MRPL7	T	C	NUC_position=525
NC_001136	937163	YDR237W&	MRPL7	C	T	NUC_position=553
NC_001136	937511	INTERGENIC	-	G	A
NC_001136	937513	INTERGENIC	-	C	T
NC_001136	937679	INTERGENIC	-	T	G
NC_001136	937767	INTERGENIC	-	G	A
NC_001136	937871	INTERGENIC	-	T	C
NC_001136	937874	INTERGENIC	-	C	A
NC_001136	938005	YDR238C&	SEC26	A	T	NUC_position=2808
NC_001136	938143	YDR238C&	SEC26	A	G	NUC_position=2670
NC_001136	938587	YDR238C&	SEC26	T	C	NUC_position=2226
NC_001136	939223	YDR238C&	SEC26	G	A	NUC_position=1590
NC_001136	939745	YDR238C&	SEC26	A	G	NUC_position=1068
NC_001136	940065	YDR238C&	SEC26	A	G	NUC_position=748
NC_001136	940198	YDR238C&	SEC26	T	C	NUC_position=615
NC_001136	940213	YDR238C&	SEC26	A	G	NUC_position=600
NC_001136	940968	INTERGENIC	-	G	C
NC_001136	940991	INTERGENIC	-	T	A
NC_001136	941059	YDR239C&	-	T	C	NUC_position=2358
NC_001136	941095	YDR239C&	-	C	T	NUC_position=2322
NC_001136	941147	YDR239C&	-	T	C	NUC_position=2270
NC_001136	942063	YDR239C&	-	T	G	NUC_position=1354
NC_001136	942065	YDR239C&	-	G	A	NUC_position=1352
NC_001136	942292	YDR239C&	-	T	G	NUC_position=1125
NC_001136	942578	YDR239C&	-	A	G	NUC_position=839
NC_001136	942589	YDR239C&	-	A	G	NUC_position=828
NC_001136	942658	YDR239C&	-	G	A	NUC_position=759
NC_001136	942720	YDR239C&	-	T	A	NUC_position=697
NC_001136	942744	YDR239C&	-	G	A	NUC_position=673
NC_001136	942768	YDR239C&	-	C	T	NUC_position=649
NC_001136	942808	YDR239C&	-	C	T	NUC_position=609
NC_001136	942877	YDR239C&	-	A	G	NUC_position=540
NC_001136	942910	YDR239C&	-	A	G	NUC_position=507
NC_001136	943099	YDR239C&	-	G	C	NUC_position=318
NC_001136	943128	YDR239C&	-	A	G	NUC_position=289
NC_001136	943535	INTERGENIC	-	T	C
NC_001136	943597	INTERGENIC	-	A	T
NC_001136	943628	INTERGENIC	-	G	T
NC_001136	944273	YDR240C&	SNU56	G	A	NUC_position=876
NC_001136	944429	YDR240C&	SNU56	G	C	NUC_position=720
NC_001136	944541	YDR240C&	SNU56	A	G	NUC_position=608
NC_001136	944560	YDR240C&	SNU56	C	T	NUC_position=589
NC_001136	945223	INTERGENIC	-	A	T
NC_001136	945415	INTERGENIC	-	G	A
NC_001136	945600	INTERGENIC	-	T	G
NC_001136	945661	INTERGENIC	-	C	A
NC_001136	945708	INTERGENIC	-	A	G
NC_001136	946421	INTERGENIC	-	T	C
NC_001136	946854	YDR242W&	AMD2	C	T	NUC_position=52
NC_001136	946982	YDR242W&	AMD2	C	T	NUC_position=180
NC_001136	946983	YDR242W&	AMD2	T	A	NUC_position=181
NC_001136	947408	YDR242W&	AMD2	A	G	NUC_position=606
NC_001136	947964	YDR242W&	AMD2	G	A	NUC_position=1162
NC_001136	947994	YDR242W&	AMD2	T	C	NUC_position=1192
NC_001136	948155	YDR242W&	AMD2	G	A	NUC_position=1353
NC_001136	948345	YDR242W&	AMD2	C	A	NUC_position=1543
NC_001136	948490	INTERGENIC	-	A	G
NC_001136	948505	INTERGENIC	-	A	G
NC_001136	948544	YDR243C&	PRP28	G	A	NUC_position=1737
NC_001136	948652	YDR243C&	PRP28	G	A	NUC_position=1629
NC_001136	948694	YDR243C&	PRP28	A	G	NUC_position=1587
NC_001136	948757	YDR243C&	PRP28	C	T	NUC_position=1524
NC_001136	948916	YDR243C&	PRP28	C	T	NUC_position=1365
NC_001136	949381	YDR243C&	PRP28	C	T	NUC_position=900
NC_001136	949450	YDR243C&	PRP28	A	T	NUC_position=831
NC_001136	949501	YDR243C&	PRP28	T	C	NUC_position=780
NC_001136	949733	YDR243C&	PRP28	T	C	NUC_position=548
NC_001136	949735	YDR243C&	PRP28	C	T	NUC_position=546
NC_001136	949785	YDR243C&	PRP28	T	C	NUC_position=496
NC_001136	949821	YDR243C&	PRP28	G	A	NUC_position=460
NC_001136	949858	YDR243C&	PRP28	C	T	NUC_position=423
NC_001136	949923	YDR243C&	PRP28	A	G	NUC_position=358
NC_001136	949957	YDR243C&	PRP28	A	G	NUC_position=324
NC_001136	950105	YDR243C&	PRP28	C	A	NUC_position=176
NC_001136	950285	INTERGENIC	-	C	G
NC_001136	950303	INTERGENIC	-	G	C
NC_001136	950313	INTERGENIC	-	G	C
NC_001136	950364	INTERGENIC	-	A	G
NC_001136	950407	INTERGENIC	-	A	G
NC_001136	950707	YDR244W&	PEX5	G	A	NUC_position=149
NC_001136	950756	YDR244W&	PEX5	G	A	NUC_position=198
NC_001136	950903	YDR244W&	PEX5	C	T	NUC_position=345
NC_001136	950933	YDR244W&	PEX5	A	G	NUC_position=375
NC_001136	950961	YDR244W&	PEX5	G	A	NUC_position=403
NC_001136	951092	YDR244W&	PEX5	C	G	NUC_position=534
NC_001136	951128	YDR244W&	PEX5	T	A	NUC_position=570
NC_001136	951620	YDR244W&	PEX5	T	C	NUC_position=1062
NC_001136	951665	YDR244W&	PEX5	C	T	NUC_position=1107
NC_001136	952325	YDR244W&	PEX5	T	C	NUC_position=1767
NC_001136	952429	INTERGENIC	-	C	T
NC_001136	952493	INTERGENIC	-	T	C
NC_001136	952559	INTERGENIC	-	A	G
NC_001136	952564	INTERGENIC	-	C	T
NC_001136	952618	INTERGENIC	-	T	G
NC_001136	952694	INTERGENIC	-	C	T
NC_001136	952933	YDR245W&	MNN10	G	A	NUC_position=138
NC_001136	953283	YDR245W&	MNN10	C	G	NUC_position=488
NC_001136	953284	YDR245W&	MNN10	G	A	NUC_position=489
NC_001136	953470	YDR245W&	MNN10	A	G	NUC_position=675
NC_001136	953609	YDR245W&	MNN10	C	T	NUC_position=814
NC_001136	953689	YDR245W&	MNN10	T	C	NUC_position=894
NC_001136	954142	INTERGENIC	-	T	A
NC_001136	954279	INTERGENIC	-	T	C
NC_001136	954471	YDR246W&	TRS23	T	C	NUC_position=188
NC_001136	954526	YDR246W&	TRS23	T	C	NUC_position=243
NC_001136	954935	YDR246W&	TRS23	C	T	NUC_position=652
NC_001136	954950	INTERGENIC	-	G	A
NC_001136	954959	INTERGENIC	-	G	A
NC_001136	954981	INTERGENIC	-	A	C
NC_001136	955095	INTERGENIC	-	C	A
NC_001136	955170	YDR246W-A&	-	C	T	NUC_position=42
NC_001136	955263	YDR246W-A&	-	A	C	NUC_position=135
NC_001136	955570	INTERGENIC	-	T	G
NC_001136	955616	INTERGENIC	-	A	C
NC_001136	955632	INTERGENIC	-	C	T
NC_001136	955639	INTERGENIC	-	C	T
NC_001136	955722	INTERGENIC	-	T	C
NC_001136	955751	INTERGENIC	-	T	A
NC_001136	955827	INTERGENIC	-	C	T
NC_001136	955951	INTERGENIC	-	G	A
NC_001136	956151	YDR247W&	VHS1	G	A	NUC_position=143
NC_001136	956290	YDR247W&	VHS1	T	C	NUC_position=282
NC_001136	956806	YDR247W&	VHS1	T	C	NUC_position=798
NC_001136	956953	YDR247W&	VHS1	G	A	NUC_position=945
NC_001136	957307	YDR247W&	VHS1	C	T	NUC_position=1299
NC_001136	957313	YDR247W&	VHS1	T	C	NUC_position=1305
NC_001136	957325	YDR247W&	VHS1	C	T	NUC_position=1317
NC_001136	957338	YDR247W&	VHS1	T	C	NUC_position=1330
NC_001136	957395	INTERGENIC	-	C	A
NC_001136	957400	INTERGENIC	-	T	C
NC_001136	957420	INTERGENIC	-	T	C
NC_001136	957737	INTERGENIC	-	T	A
NC_001136	958315	YDR248C&	-	A	C	NUC_position=21
NC_001136	958387	INTERGENIC	-	A	G
NC_001136	958422	INTERGENIC	-	A	T
NC_001136	958431	INTERGENIC	-	G	A
NC_001136	958563	INTERGENIC	-	C	A
NC_001136	958613	INTERGENIC	-	T	G
NC_001136	958646	INTERGENIC	-	A	G
NC_001136	958758	YDR249C&	-	T	C	NUC_position=1041
NC_001136	959244	YDR249C&	-	C	T	NUC_position=555
NC_001136	959283	YDR249C&	-	A	G	NUC_position=516
NC_001136	959367	YDR249C&	-	C	T	NUC_position=432
NC_001136	959474	YDR249C&	-	A	G	NUC_position=325
NC_001136	959833	INTERGENIC	-	A	T
NC_001136	960054	INTERGENIC	-	A	G
NC_001136	960097	INTERGENIC	-	A	G
NC_001136	960370	INTERGENIC	-	G	A
NC_001136	960680	YDR251W&	PAM1	A	G	NUC_position=71
NC_001136	961218	YDR251W&	PAM1	C	T	NUC_position=609
NC_001136	961844	YDR251W&	PAM1	G	A	NUC_position=1235
NC_001136	962127	YDR251W&	PAM1	G	A	NUC_position=1518
NC_001136	962146	YDR251W&	PAM1	G	A	NUC_position=1537
NC_001136	962273	YDR251W&	PAM1	G	A	NUC_position=1664
NC_001136	962436	YDR251W&	PAM1	G	A	NUC_position=1827
NC_001136	962541	YDR251W&	PAM1	G	A	NUC_position=1932
NC_001136	963743	YDR252W&	BTT1	C	T	NUC_position=336
NC_001136	963773	YDR252W&	BTT1	T	C	NUC_position=366
NC_001136	964322	YDR253C&	MET32	C	T	NUC_position=240
NC_001136	965153	YDR254W&	CHL4	C	T	NUC_position=45
NC_001136	965751	YDR254W&	CHL4	G	A	NUC_position=643
NC_001136	965801	YDR254W&	CHL4	G	A	NUC_position=693
NC_001136	965947	YDR254W&	CHL4	G	A	NUC_position=839
NC_001136	966224	YDR254W&	CHL4	C	T	NUC_position=1116
NC_001136	966493	INTERGENIC	-	C	T
NC_001136	966500	INTERGENIC	-	C	T
NC_001136	966610	YDR255C&	RMD5	G	A	NUC_position=1209
NC_001136	966622	YDR255C&	RMD5	G	A	NUC_position=1197
NC_001136	966658	YDR255C&	RMD5	C	T	NUC_position=1161
NC_001136	966682	YDR255C&	RMD5	G	A	NUC_position=1137
NC_001136	966948	YDR255C&	RMD5	A	G	NUC_position=871
NC_001136	966949	YDR255C&	RMD5	C	G	NUC_position=870
NC_001136	966976	YDR255C&	RMD5	T	C	NUC_position=843
NC_001136	967000	YDR255C&	RMD5	A	T	NUC_position=819
NC_001136	967015	YDR255C&	RMD5	C	T	NUC_position=804
NC_001136	967033	YDR255C&	RMD5	T	C	NUC_position=786
NC_001136	967783	YDR255C&	RMD5	A	G	NUC_position=36
NC_001136	967930	INTERGENIC	-	G	A
NC_001136	968327	YDR256C&	CTA1	G	A	NUC_position=1350
NC_001136	968462	YDR256C&	CTA1	G	A	NUC_position=1215
NC_001136	969380	YDR256C&	CTA1	C	A	NUC_position=297
NC_001136	969639	YDR256C&	CTA1	T	G	NUC_position=38
NC_001136	970289	YDR257C&	SET7	G	A	NUC_position=1182
NC_001136	970430	YDR257C&	SET7	C	T	NUC_position=1041
NC_001136	970490	YDR257C&	SET7	G	T	NUC_position=981
NC_001136	970569	YDR257C&	SET7	T	G	NUC_position=902
NC_001136	970654	YDR257C&	SET7	G	A	NUC_position=817
NC_001136	970661	YDR257C&	SET7	C	T	NUC_position=810
NC_001136	970876	YDR257C&	SET7	C	T	NUC_position=595
NC_001136	971069	YDR257C&	SET7	T	C	NUC_position=402
NC_001136	971140	YDR257C&	SET7	A	G	NUC_position=331
NC_001136	971168	YDR257C&	SET7	C	T	NUC_position=303
NC_001136	971575	INTERGENIC	-	C	A
NC_001136	971681	INTERGENIC	-	A	T
NC_001136	971724	INTERGENIC	-	C	T
NC_001136	971783	INTERGENIC	-	A	T
NC_001136	971869	YDR258C&	HSP78	T	C	NUC_position=2371
NC_001136	971900	YDR258C&	HSP78	G	A	NUC_position=2340
NC_001136	972083	YDR258C&	HSP78	A	G	NUC_position=2157
NC_001136	972092	YDR258C&	HSP78	A	G	NUC_position=2148
NC_001136	972236	YDR258C&	HSP78	A	G	NUC_position=2004
NC_001136	972362	YDR258C&	HSP78	C	T	NUC_position=1878
NC_001136	972461	YDR258C&	HSP78	T	C	NUC_position=1779
NC_001136	972536	YDR258C&	HSP78	A	G	NUC_position=1704
NC_001136	972656	YDR258C&	HSP78	G	A	NUC_position=1584
NC_001136	972742	YDR258C&	HSP78	T	C	NUC_position=1498
NC_001136	973133	YDR258C&	HSP78	G	A	NUC_position=1107
NC_001136	973790	YDR258C&	HSP78	G	T	NUC_position=450
NC_001136	973889	YDR258C&	HSP78	G	A	NUC_position=351
NC_001136	974354	INTERGENIC	-	A	G
NC_001136	974626	INTERGENIC	-	A	G
NC_001136	974628	YDR259C&	YAP6	T	C	NUC_position=1151
NC_001136	974685	YDR259C&	YAP6	T	A	NUC_position=1094
NC_001136	974727	YDR259C&	YAP6	T	C	NUC_position=1052
NC_001136	974871	YDR259C&	YAP6	T	C	NUC_position=908
NC_001136	974986	YDR259C&	YAP6	T	A	NUC_position=793
NC_001136	975086	YDR259C&	YAP6	A	G	NUC_position=693
NC_001136	975090	YDR259C&	YAP6	T	C	NUC_position=689
NC_001136	975104	YDR259C&	YAP6	A	G	NUC_position=675
NC_001136	975122	YDR259C&	YAP6	G	T	NUC_position=657
NC_001136	975350	YDR259C&	YAP6	G	A	NUC_position=429
NC_001136	975359	YDR259C&	YAP6	T	C	NUC_position=420
NC_001136	975573	YDR259C&	YAP6	T	A	NUC_position=206
NC_001136	975608	YDR259C&	YAP6	C	A	NUC_position=171
NC_001136	975698	YDR259C&	YAP6	C	T	NUC_position=81
NC_001136	976170	INTERGENIC	-	G	A
NC_001136	976260	INTERGENIC	-	A	G
NC_001136	977177	YDR260C&	SWM1	G	A	NUC_position=49
NC_001136	977302	INTERGENIC	-	G	A
NC_001136	977424	INTERGENIC	-	C	T
NC_001136	977473	INTERGENIC	-	A	T
NC_001136	977481	INTERGENIC	-	A	G
NC_001136	977763	YDR261C&	EXG2	G	A	NUC_position=1443
NC_001136	978039	YDR261C&	EXG2	A	G	NUC_position=1167
NC_001136	978367	YDR261C&	EXG2	T	A	NUC_position=839
NC_001136	978380	YDR261C&	EXG2	G	A	NUC_position=826
NC_001136	978566	YDR261C&	EXG2	A	G	NUC_position=640
NC_001136	978594	YDR261C&	EXG2	A	G	NUC_position=612
NC_001136	978632	YDR261C&	EXG2	G	A	NUC_position=574
NC_001136	978774	YDR261C&	EXG2	C	T	NUC_position=432
NC_001136	978955	YDR261C&	EXG2	T	C	NUC_position=251
NC_001136	979488	INTERGENIC	-	T	C
NC_001136	979525	INTERGENIC	-	T	C
NC_001136	979535	INTERGENIC	-	G	T
NC_001136	979580	INTERGENIC	-	C	T
NC_001136	979602	INTERGENIC	-	G	C
NC_001136	979664	INTERGENIC	-	T	G
NC_001136	979782	INTERGENIC	-	G	A
NC_001136	979801	INTERGENIC	-	T	G
NC_001136	979809	INTERGENIC	-	T	C
NC_001136	979869	INTERGENIC	-	G	A
NC_001136	979875	INTERGENIC	-	G	A
NC_001136	979887	INTERGENIC	-	T	G
NC_001136	979897	INTERGENIC	-	T	C
NC_001136	979927	INTERGENIC	-	A	G
NC_001136	979969	INTERGENIC	-	G	A
NC_001136	979979	INTERGENIC	-	A	G
NC_001136	980012	INTERGENIC	-	A	T
NC_001136	980068	INTERGENIC	-	G	A
NC_001136	980086	INTERGENIC	-	T	C
NC_001136	980265	INTERGENIC	-	G	A
NC_001136	980337	INTERGENIC	-	T	C
NC_001136	980360	INTERGENIC	-	C	T
NC_001136	980424	INTERGENIC	-	T	C
NC_001136	980457	INTERGENIC	-	T	G
NC_001136	980517	INTERGENIC	-	T	A
NC_001136	980610	INTERGENIC	-	T	G
NC_001136	980613	INTERGENIC	-	C	G
NC_001136	980648	INTERGENIC	-	A	C
NC_001136	980685	INTERGENIC	-	G	A
NC_001136	980702	INTERGENIC	-	G	A
NC_001136	980759	INTERGENIC	-	C	T
NC_001136	980775	INTERGENIC	-	G	C
NC_001136	980812	INTERGENIC	-	G	A
NC_001136	980840	INTERGENIC	-	A	G
NC_001136	980853	INTERGENIC	-	C	T
NC_001136	980869	INTERGENIC	-	T	G
NC_001136	980902	INTERGENIC	-	T	C
NC_001136	981062	INTERGENIC	-	A	T
NC_001136	981092	INTERGENIC	-	G	C
NC_001136	981108	INTERGENIC	-	C	T
NC_001136	981135	INTERGENIC	-	C	T
NC_001136	992793	INTERGENIC	-	G	C
NC_001136	992908	INTERGENIC	-	C	T
NC_001136	992971	INTERGENIC	-	C	A
NC_001136	993015	INTERGENIC	-	T	C
NC_001136	993033	INTERGENIC	-	C	T
NC_001136	993056	INTERGENIC	-	T	A
NC_001136	993074	INTERGENIC	-	T	C
NC_001136	993124	INTERGENIC	-	A	G
NC_001136	993231	YDR262W&	-	T	C	NUC_position=102
NC_001136	993299	YDR262W&	-	A	G	NUC_position=170
NC_001136	993332	YDR262W&	-	A	T	NUC_position=203
NC_001136	993387	YDR262W&	-	A	T	NUC_position=258
NC_001136	993412	YDR262W&	-	T	A	NUC_position=283
NC_001136	993567	YDR262W&	-	T	C	NUC_position=438
NC_001136	993711	YDR262W&	-	T	C	NUC_position=582
NC_001136	993975	INTERGENIC	-	C	T
NC_001136	994003	INTERGENIC	-	A	T
NC_001136	994019	INTERGENIC	-	A	G
NC_001136	994120	INTERGENIC	-	A	G
NC_001136	994226	INTERGENIC	-	T	C
NC_001136	994338	YDR263C&	DIN7	A	G	NUC_position=1193
NC_001136	994510	YDR263C&	DIN7	C	T	NUC_position=1021
NC_001136	994601	YDR263C&	DIN7	A	T	NUC_position=930
NC_001136	994715	YDR263C&	DIN7	C	T	NUC_position=816
NC_001136	995633	INTERGENIC	-	T	C
NC_001136	995833	INTERGENIC	-	T	C
NC_001136	995894	INTERGENIC	-	C	T
NC_001136	996011	INTERGENIC	-	A	G
NC_001136	996018	INTERGENIC	-	A	G
NC_001136	996538	YDR264C&	AKR1	G	A	NUC_position=1782
NC_001136	996688	YDR264C&	AKR1	G	A	NUC_position=1632
NC_001136	996736	YDR264C&	AKR1	T	G	NUC_position=1584
NC_001136	997117	YDR264C&	AKR1	G	A	NUC_position=1203
NC_001136	997468	YDR264C&	AKR1	A	G	NUC_position=852
NC_001136	997507	YDR264C&	AKR1	T	A	NUC_position=813
NC_001136	997567	YDR264C&	AKR1	C	T	NUC_position=753
NC_001136	998000	YDR264C&	AKR1	G	T	NUC_position=320
NC_001136	998101	YDR264C&	AKR1	C	T	NUC_position=219
NC_001136	998346	INTERGENIC	-	G	T
NC_001136	998480	INTERGENIC	-	T	C
NC_001136	998654	INTERGENIC	-	A	G
NC_001136	998672	INTERGENIC	-	T	C
NC_001136	998708	INTERGENIC	-	A	C
NC_001136	998721	INTERGENIC	-	C	G
NC_001136	998782	INTERGENIC	-	G	A
NC_001136	998821	INTERGENIC	-	C	T
NC_001136	998900	YDR265W&	PEX10	G	A	NUC_position=41
NC_001136	999267	YDR265W&	PEX10	A	G	NUC_position=408
NC_001136	999380	YDR265W&	PEX10	C	T	NUC_position=521
NC_001136	999428	YDR265W&	PEX10	A	G	NUC_position=569
NC_001136	999501	YDR265W&	PEX10	T	C	NUC_position=642
NC_001136	999720	YDR265W&	PEX10	C	T	NUC_position=861
NC_001136	999926	INTERGENIC	-	T	C
NC_001136	1000376	YDR266C&	-	G	A	NUC_position=1644
NC_001136	1001840	YDR266C&	-	T	C	NUC_position=180
NC_001136	1001860	YDR266C&	-	C	T	NUC_position=160
NC_001136	1001885	YDR266C&	-	A	T	NUC_position=135
NC_001136	1001903	YDR266C&	-	C	T	NUC_position=117
NC_001136	1002115	INTERGENIC	-	C	A
NC_001136	1002174	INTERGENIC	-	A	G
NC_001136	1002215	INTERGENIC	-	C	T
NC_001136	1002463	INTERGENIC	-	C	T
NC_001136	1002833	YDR267C&	CIA1	A	G	NUC_position=666
NC_001136	1003163	YDR267C&	CIA1	A	G	NUC_position=336
NC_001136	1003259	YDR267C&	CIA1	G	A	NUC_position=240
NC_001136	1003268	YDR267C&	CIA1	A	G	NUC_position=231
NC_001136	1003372	YDR267C&	CIA1	A	C	NUC_position=127
NC_001136	1003376	YDR267C&	CIA1	C	T	NUC_position=123
NC_001136	1003475	YDR267C&	CIA1	C	T	NUC_position=24
NC_001136	1003685	INTERGENIC	-	A	C
NC_001136	1003689	INTERGENIC	-	C	A
NC_001136	1003805	INTERGENIC	-	T	C
NC_001136	1003808	INTERGENIC	-	T	C
NC_001136	1003820	INTERGENIC	-	C	T
NC_001136	1003822	INTERGENIC	-	C	A
NC_001136	1003930	INTERGENIC	-	T	C
NC_001136	1004065	YDR268W&	MSW1	C	T	NUC_position=66
NC_001136	1004143	YDR268W&	MSW1	C	T	NUC_position=144
NC_001136	1004464	YDR268W&	MSW1	A	C	NUC_position=465
NC_001136	1004476	YDR268W&	MSW1	T	A	NUC_position=477
NC_001136	1004992	YDR268W&	MSW1	T	C	NUC_position=993
NC_001136	1005043	YDR268W&	MSW1	G	A	NUC_position=1044
NC_001136	1005147	INTERGENIC	-	C	T
NC_001136	1005354	INTERGENIC	-	C	G
NC_001136	1005610	INTERGENIC	-	A	G
NC_001136	1005652	INTERGENIC	-	G	A
NC_001136	1005724	YDR270W&	CCC2	T	C	NUC_position=54
NC_001136	1005835	YDR270W&	CCC2	T	C	NUC_position=165
NC_001136	1006070	YDR270W&	CCC2	G	A	NUC_position=400
NC_001136	1006071	YDR270W&	CCC2	C	T	NUC_position=401
NC_001136	1006081	YDR270W&	CCC2	G	A	NUC_position=411
NC_001136	1006453	YDR270W&	CCC2	C	T	NUC_position=783
NC_001136	1006458	YDR270W&	CCC2	T	A	NUC_position=788
NC_001136	1006506	YDR270W&	CCC2	G	C	NUC_position=836
NC_001136	1006657	YDR270W&	CCC2	A	C	NUC_position=987
NC_001136	1006791	YDR270W&	CCC2	A	G	NUC_position=1121
NC_001136	1007008	YDR270W&	CCC2	T	G	NUC_position=1338
NC_001136	1008492	YDR270W&	CCC2	T	C	NUC_position=2822
NC_001136	1008693	INTERGENIC	-	G	A
NC_001136	1008839	INTERGENIC	-	G	A
NC_001136	1008844	INTERGENIC	-	C	T
NC_001136	1009022	YDR272W&	GLO2	T	A	NUC_position=17
NC_001136	1011932	INTERGENIC	-	A	T
NC_001136	1011966	INTERGENIC	-	A	G
NC_001136	1012653	YDR275W&	BSC2	G	A	NUC_position=406
NC_001136	1013232	INTERGENIC	-	A	T
NC_001136	1013381	INTERGENIC	-	T	G
NC_001136	1013878	INTERGENIC	-	G	C
NC_001136	1013920	INTERGENIC	-	A	G
NC_001136	1015215	YDR277C&	MTH1	G	A	NUC_position=484
NC_001136	1016046	INTERGENIC	-	T	C
NC_001136	1016198	INTERGENIC	-	T	A
NC_001136	1016817	INTERGENIC	-	A	T
NC_001136	1016826	INTERGENIC	-	T	C
NC_001136	1017549	INTERGENIC	-	G	C
NC_001136	1017606	INTERGENIC	-	A	C
NC_001136	1017772	INTERGENIC	-	G	A
NC_001136	1018124	INTERGENIC	-	C	G
NC_001136	1018326	INTERGENIC	-	T	C
NC_001136	1018927	INTERGENIC	-	T	G
NC_001136	1019231	INTERGENIC	-	C	A
NC_001136	1019825	YDR279W&	RNH202	G	A	NUC_position=462
NC_001136	1019911	YDR279W&	RNH202	A	G	NUC_position=548
NC_001136	1020311	YDR279W&	RNH202	G	C	NUC_position=948
NC_001136	1021036	YDR280W&	RRP45	G	A	NUC_position=294
NC_001136	1022413	INTERGENIC	-	A	G
NC_001136	1028505	YDR283C&	GCN2	T	C	NUC_position=1541
NC_001136	1063028	INTERGENIC	-	C	A
NC_001136	1112929	YDR323C&	PEP7	G	A	NUC_position=1096
NC_001136	1140693	INTERGENIC	-	A	G
NC_001136	1216301	YDR369C&	XRS2	C	G	NUC_position=1272
NC_001136	1216305	YDR369C&	XRS2	A	G	NUC_position=1268
NC_001136	1216319	YDR369C&	XRS2	A	G	NUC_position=1254
NC_001136	1216397	YDR369C&	XRS2	T	C	NUC_position=1176
NC_001136	1216409	YDR369C&	XRS2	A	G	NUC_position=1164
NC_001136	1216441	YDR369C&	XRS2	T	C	NUC_position=1132
NC_001136	1216840	YDR369C&	XRS2	G	A	NUC_position=733
NC_001136	1217023	YDR369C&	XRS2	T	C	NUC_position=550
NC_001136	1217077	YDR369C&	XRS2	G	T	NUC_position=496
NC_001136	1217078	YDR369C&	XRS2	T	A	NUC_position=495
NC_001136	1217131	YDR369C&	XRS2	T	C	NUC_position=442
NC_001136	1217174	YDR369C&	XRS2	C	T	NUC_position=399
NC_001136	1217200	YDR369C&	XRS2	G	A	NUC_position=373
NC_001136	1219710	YDR371W&	CTS2	C	T	NUC_position=306
NC_001136	1219827	YDR371W&	CTS2	A	G	NUC_position=423
NC_001136	1219828	YDR371W&	CTS2	A	G	NUC_position=424
NC_001136	1219893	YDR371W&	CTS2	T	C	NUC_position=489
NC_001136	1219983	YDR371W&	CTS2	T	C	NUC_position=579
NC_001136	1220168	YDR371W&	CTS2	G	T	NUC_position=764
NC_001136	1220170	YDR371W&	CTS2	A	G	NUC_position=766
NC_001136	1220397	YDR371W&	CTS2	C	G	NUC_position=993
NC_001136	1221057	INTERGENIC	-	G	A
NC_001136	1221335	YDR372C&	VPS74	C	G	NUC_position=807
NC_001136	1221379	YDR372C&	VPS74	A	G	NUC_position=763
NC_001136	1222041	YDR372C&	VPS74	T	C	NUC_position=101
NC_001136	1222046	YDR372C&	VPS74	G	C	NUC_position=96
NC_001136	1222127	YDR372C&	VPS74	T	C	NUC_position=15
NC_001136	1222249	INTERGENIC	-	T	C
NC_001136	1222269	INTERGENIC	-	T	C
NC_001136	1222384	INTERGENIC	-	G	A
NC_001136	1222542	INTERGENIC	-	G	A
NC_001136	1222957	YDR373W&	FRQ1	T	C	NUC_position=207
NC_001136	1223410	INTERGENIC	-	T	A
NC_001136	1223541	YDR374C&	-	A	G	NUC_position=846
NC_001136	1223963	YDR374C&	-	C	A	NUC_position=424
NC_001136	1224082	YDR374C&	-	T	C	NUC_position=305
NC_001136	1224110	YDR374C&	-	A	G	NUC_position=277
NC_001136	1224159	YDR374C&	-	A	C	NUC_position=228
NC_001136	1224389	INTERGENIC	-	T	C
NC_001136	1224456	INTERGENIC	-	T	C
NC_001136	1224482	INTERGENIC	-	C	T
NC_001136	1224493	INTERGENIC	-	C	T
NC_001136	1224501	INTERGENIC	-	A	G
NC_001136	1224556	INTERGENIC	-	G	A
NC_001136	1224618	INTERGENIC	-	G	C
NC_001136	1224622	INTERGENIC	-	C	T
NC_001136	1224676	INTERGENIC	-	G	A
NC_001136	1224703	INTERGENIC	-	C	T
NC_001136	1224863	YDR374W-A&	-	G	A	NUC_position=115
NC_001136	1224946	YDR374W-A&	-	T	C	NUC_position=198
NC_001136	1225080	INTERGENIC	-	C	T
NC_001136	1225284	YDR375C&	BCS1	A	G	NUC_position=1245
NC_001136	1225650	YDR375C&	BCS1	G	A	NUC_position=879
NC_001136	1225884	YDR375C&	BCS1	C	T	NUC_position=645
NC_001136	1226777	INTERGENIC	-	T	C
NC_001136	1227308	YDR376W&	ARH1	C	T	NUC_position=495
NC_001136	1227331	YDR376W&	ARH1	G	A	NUC_position=518
NC_001136	1227769	YDR376W&	ARH1	G	A	NUC_position=956
NC_001136	1227814	YDR376W&	ARH1	G	A	NUC_position=1001
NC_001136	1227896	YDR376W&	ARH1	A	G	NUC_position=1083
NC_001136	1227959	YDR376W&	ARH1	T	C	NUC_position=1146
NC_001136	1228055	YDR376W&	ARH1	C	T	NUC_position=1242
NC_001136	1228208	YDR376W&	ARH1	G	C	NUC_position=1395
NC_001136	1228276	YDR376W&	ARH1	A	G	NUC_position=1463
NC_001136	1228396	INTERGENIC	-	C	T
NC_001136	1228683	YDR377W&	ATP17	C	T	NUC_position=81
NC_001136	1228713	YDR377W&	ATP17	T	C	NUC_position=111
NC_001136	1228785	YDR377W&	ATP17	C	T	NUC_position=183
NC_001136	1228845	YDR377W&	ATP17	C	G	NUC_position=243
NC_001136	1229216	INTERGENIC	-	C	T
NC_001136	1229228	INTERGENIC	-	T	G
NC_001136	1229304	INTERGENIC	-	C	T
NC_001136	1229305	INTERGENIC	-	T	C
NC_001136	1229328	INTERGENIC	-	A	G
NC_001136	1229383	YDR378C&	LSM6	C	T	NUC_position=219
NC_001136	1229396	YDR378C&	LSM6	C	T	NUC_position=206
NC_001136	1229422	YDR378C&	LSM6	G	A	NUC_position=180
NC_001136	1229800	INTERGENIC	-	A	G
NC_001136	1230061	INTERGENIC	-	C	T
NC_001136	1230098	INTERGENIC	-	T	A
NC_001136	1230135	INTERGENIC	-	C	G
NC_001136	1230359	YDR379W&	RGA2	A	G	NUC_position=201
NC_001136	1230571	YDR379W&	RGA2	C	A	NUC_position=413
NC_001136	1230605	YDR379W&	RGA2	A	G	NUC_position=447
NC_001136	1230638	YDR379W&	RGA2	A	G	NUC_position=480
NC_001136	1230752	YDR379W&	RGA2	A	G	NUC_position=594
NC_001136	1230851	YDR379W&	RGA2	C	T	NUC_position=693
NC_001136	1231028	YDR379W&	RGA2	G	A	NUC_position=870
NC_001136	1231110	YDR379W&	RGA2	G	A	NUC_position=952
NC_001136	1231248	YDR379W&	RGA2	T	C	NUC_position=1090
NC_001136	1231434	YDR379W&	RGA2	C	A	NUC_position=1276
NC_001136	1231538	YDR379W&	RGA2	C	T	NUC_position=1380
NC_001136	1231619	YDR379W&	RGA2	C	A	NUC_position=1461
NC_001136	1231661	YDR379W&	RGA2	A	G	NUC_position=1503
NC_001136	1231684	YDR379W&	RGA2	G	A	NUC_position=1526
NC_001136	1231768	YDR379W&	RGA2	C	T	NUC_position=1610
NC_001136	1232009	YDR379W&	RGA2	C	T	NUC_position=1851
NC_001136	1232369	YDR379W&	RGA2	T	C	NUC_position=2211
NC_001136	1232428	YDR379W&	RGA2	T	C	NUC_position=2270
NC_001136	1232578	YDR379W&	RGA2	G	A	NUC_position=2420
NC_001136	1232642	YDR379W&	RGA2	G	A	NUC_position=2484
NC_001136	1232765	YDR379W&	RGA2	C	T	NUC_position=2607
NC_001136	1232942	YDR379W&	RGA2	A	T	NUC_position=2784
NC_001136	1233457	YDR379C-A&	-	G	A	NUC_position=53
NC_001136	1233480	YDR379C-A&	-	T	C	NUC_position=30
NC_001136	1233580	INTERGENIC	-	C	G
NC_001136	1233613	INTERGENIC	-	A	G
NC_001136	1233626	INTERGENIC	-	C	T
NC_001136	1233628	INTERGENIC	-	A	G
NC_001136	1233832	INTERGENIC	-	C	T
NC_001136	1233959	INTERGENIC	-	G	A
NC_001136	1234191	INTERGENIC	-	C	T
NC_001136	1234305	YDR380W&	ARO10	T	C	NUC_position=96
NC_001136	1234563	YDR380W&	ARO10	T	C	NUC_position=354
NC_001136	1234662	YDR380W&	ARO10	T	C	NUC_position=453
NC_001136	1235364	YDR380W&	ARO10	G	A	NUC_position=1155
NC_001136	1235574	YDR380W&	ARO10	G	A	NUC_position=1365
NC_001136	1235586	YDR380W&	ARO10	A	G	NUC_position=1377
NC_001136	1235862	YDR380W&	ARO10	T	C	NUC_position=1653
NC_001136	1236144	INTERGENIC	-	C	G
NC_001136	1236276	INTERGENIC	-	T	C
NC_001136	1236590	Y	YDR381W&	YRA1	G	A	NUC_position=41 BEFORE INTRON
NC_001136	1236755	Y	YDR381W&	YRA1	C	T	NUC_position=206 BEFORE INTRON
NC_001136	1237221	Y	YDR381W&	YRA1	A	G	IN INTRON
NC_001136	1237951	Y	YDR381W&	YRA1	T	A	NUC_position=636	AFTER INTRON
NC_001136	1238033	INTERGENIC	-	T	A
NC_001136	1238222	INTERGENIC	-	A	G
NC_001136	1238241	INTERGENIC	-	T	C
NC_001136	1238783	Y	YDR381C-A&	-	C	T	IN INTRON
NC_001136	1238899	INTERGENIC	-	C	T
NC_001136	1239066	INTERGENIC	-	C	T
NC_001136	1239132	INTERGENIC	-	G	A
NC_001136	1239391	INTERGENIC	-	T	A
NC_001136	1240115	YDR383C&	NKP1	G	A	NUC_position=554
NC_001136	1240291	YDR383C&	NKP1	T	C	NUC_position=378
NC_001136	1240618	YDR383C&	NKP1	G	A	NUC_position=51
NC_001136	1240888	INTERGENIC	-	C	T
NC_001136	1240900	INTERGENIC	-	A	G
NC_001136	1240911	INTERGENIC	-	C	T
NC_001136	1240991	INTERGENIC	-	C	T
NC_001136	1241000	INTERGENIC	-	C	G
NC_001136	1241475	YDR384C&	ATO3	A	G	NUC_position=549
NC_001136	1241502	YDR384C&	ATO3	G	A	NUC_position=522
NC_001136	1241511	YDR384C&	ATO3	G	A	NUC_position=513
NC_001136	1242160	INTERGENIC	-	T	C
NC_001136	1242161	INTERGENIC	-	A	G
NC_001136	1242233	INTERGENIC	-	T	A
NC_001136	1242502	INTERGENIC	-	A	T
NC_001136	1242650	INTERGENIC	-	A	G
NC_001136	1243055	INTERGENIC	-	A	T
NC_001136	1253389	YDR389W&	SAC7	T	C	NUC_position=861
NC_001136	1278473	INTERGENIC	-	C	G
NC_001136	1279867	YDR406W&	PDR15	G	A	NUC_position=666
NC_001136	1280598	YDR406W&	PDR15	G	A	NUC_position=1397
NC_001136	1280614	YDR406W&	PDR15	C	T	NUC_position=1413
NC_001136	1280707	YDR406W&	PDR15	A	G	NUC_position=1506
NC_001136	1282155	YDR406W&	PDR15	A	G	NUC_position=2954
NC_001136	1282515	YDR406W&	PDR15	C	T	NUC_position=3314
NC_001136	1283379	YDR406W&	PDR15	T	C	NUC_position=4178
NC_001136	1283758	YDR406W&	PDR15	G	T	NUC_position=4557
NC_001136	1284103	YDR407C&	TRS120	T	A	NUC_position=3828
NC_001136	1285870	YDR407C&	TRS120	T	C	NUC_position=2061
NC_001136	1286158	YDR407C&	TRS120	G	A	NUC_position=1773
NC_001136	1286625	YDR407C&	TRS120	G	A	NUC_position=1306
NC_001136	1288270	YDR408C&	ADE8	G	A	NUC_position=582
NC_001136	1289877	YDR409W&	SIZ1	T	A	NUC_position=480
NC_001136	1289931	YDR409W&	SIZ1	A	G	NUC_position=534
NC_001136	1289964	YDR409W&	SIZ1	C	T	NUC_position=567
NC_001136	1290036	YDR409W&	SIZ1	A	G	NUC_position=639
NC_001136	1291261	YDR409W&	SIZ1	G	A	NUC_position=1864
NC_001136	1291668	YDR409W&	SIZ1	C	T	NUC_position=2271
NC_001136	1292507	YDR410C&	STE14	G	C	NUC_position=577
NC_001136	1293573	YDR411C&	DFM1	C	T	NUC_position=814
NC_001136	1295985	YDR414C&	ERD1	A	G	NUC_position=694
NC_001136	1296176	YDR414C&	ERD1	C	G	NUC_position=503
NC_001136	1298282	INTERGENIC	-	A	G
NC_001136	1298329	INTERGENIC	-	A	G
NC_001136	1298416	INTERGENIC	-	T	A
NC_001136	1299605	YDR416W&	SYF1	C	T	NUC_position=1182
NC_001136	1302499	INTERGENIC	-	T	G
NC_001136	1302522	INTERGENIC	-	T	C
NC_001136	1302778	INTERGENIC	-	G	A
NC_001136	1305369	INTERGENIC	-	C	G
NC_001136	1305488	INTERGENIC	-	A	G
NC_001136	1305593	INTERGENIC	-	T	C
NC_001136	1305978	INTERGENIC	-	G	A
NC_001136	1306042	INTERGENIC	-	A	G
NC_001136	1306107	INTERGENIC	-	T	G
NC_001136	1306116	INTERGENIC	-	T	C
NC_001136	1306501	YDR420W&	HKR1	G	T	NUC_position=243
NC_001136	1306631	YDR420W&	HKR1	C	A	NUC_position=373
NC_001136	1308611	YDR420W&	HKR1	A	T	NUC_position=2353
NC_001136	1309612	YDR420W&	HKR1	C	T	NUC_position=3354
NC_001136	1310038	YDR420W&	HKR1	C	T	NUC_position=3780
NC_001136	1310387	YDR420W&	HKR1	G	A	NUC_position=4129
NC_001136	1311640	YDR420W&	HKR1	A	G	NUC_position=5382
NC_001136	1311831	INTERGENIC	-	G	A
NC_001136	1312357	YDR421W&	ARO80	T	C	NUC_position=326
NC_001136	1312454	YDR421W&	ARO80	A	C	NUC_position=423
NC_001136	1316266	YDR422C&	SIP1	C	T	NUC_position=1500
NC_001136	1316633	YDR422C&	SIP1	A	G	NUC_position=1133
NC_001136	1316651	YDR422C&	SIP1	T	C	NUC_position=1115
NC_001136	1316931	YDR422C&	SIP1	T	C	NUC_position=835
NC_001136	1317895	INTERGENIC	-	G	C
NC_001136	1318022	INTERGENIC	-	A	C
NC_001136	1318078	YDR423C&	CAD1	G	T	NUC_position=1190
NC_001136	1318323	YDR423C&	CAD1	C	T	NUC_position=945
NC_001136	1318370	YDR423C&	CAD1	G	A	NUC_position=898
NC_001136	1318694	YDR423C&	CAD1	G	A	NUC_position=574
NC_001136	1318837	YDR423C&	CAD1	T	C	NUC_position=431
NC_001136	1319745	Y	YDR424C&	DYN2	T	A	NUC_position=-
NC_001136	1320481	YDR425W&	SNX41	A	G	NUC_position=426
NC_001136	1320892	YDR425W&	SNX41	C	T	NUC_position=837
NC_001136	1321553	YDR425W&	SNX41	A	G	NUC_position=1498
NC_001136	1321625	YDR425W&	SNX41	A	G	NUC_position=1570
NC_001136	1323767	YDR428C&	-	C	T	NUC_position=465
NC_001136	1325703	YDR430C&	CYM1	A	C	NUC_position=2760
NC_001136	1325841	YDR430C&	CYM1	A	G	NUC_position=2622
NC_001136	1326515	YDR430C&	CYM1	T	C	NUC_position=1948
NC_001136	1326570	YDR430C&	CYM1	C	T	NUC_position=1893
NC_001136	1326810	YDR430C&	CYM1	C	T	NUC_position=1653
NC_001136	1327391	YDR430C&	CYM1	T	A	NUC_position=1072
NC_001136	1328361	YDR430C&	CYM1	A	T	NUC_position=102
NC_001136	1329845	YDR432W&	NPL3	A	T	NUC_position=1071
NC_001136	1329910	YDR432W&	NPL3	G	A	NUC_position=1136
NC_001136	1331337	YDR434W&	GPI17	C	T	NUC_position=109
NC_001136	1331494	YDR434W&	GPI17	G	A	NUC_position=266
NC_001136	1332039	YDR434W&	GPI17	G	A	NUC_position=811
NC_001136	1332850	INTERGENIC	-	C	T
NC_001136	1332959	INTERGENIC	-	A	G
NC_001136	1333462	YDR435C&	PPM1	C	T	NUC_position=500
NC_001136	1333519	YDR435C&	PPM1	A	G	NUC_position=443
NC_001136	1333814	YDR435C&	PPM1	T	C	NUC_position=148
NC_001136	1335349	YDR436W&	PPZ2	A	G	NUC_position=537
NC_001136	1335390	YDR436W&	PPZ2	C	A	NUC_position=578
NC_001136	1337676	YDR437W&	GPI19	C	G	NUC_position=333
NC_001136	1337707	YDR437W&	GPI19	T	C	NUC_position=364
NC_001136	1338577	YDR438W&	THI74	A	T	NUC_position=312
NC_001136	1341087	INTERGENIC	-	C	T
NC_001136	1341285	INTERGENIC	-	T	C
NC_001136	1341685	INTERGENIC	-	C	T
NC_001136	1341818	INTERGENIC	-	G	C
NC_001136	1342298	INTERGENIC	-	G	T
NC_001136	1342425	INTERGENIC	-	G	A
NC_001136	1342595	YDR440W&	DOT1	C	T	NUC_position=111
NC_001136	1343329	YDR440W&	DOT1	C	T	NUC_position=845
NC_001136	1344081	YDR440W&	DOT1	A	C	NUC_position=1597
NC_001136	1344485	INTERGENIC	-	G	A
NC_001136	1344548	YDR441C&	APT2	C	T	NUC_position=507
NC_001136	1344673	YDR441C&	APT2	C	T	NUC_position=382
NC_001136	1344719	YDR441C&	APT2	A	G	NUC_position=336
NC_001136	1345056	INTERGENIC	-	A	G
NC_001136	1345319	INTERGENIC	-	T	A
NC_001136	1345624	INTERGENIC	-	T	A
NC_001136	1346049	YDR443C&	SSN2	G	A	NUC_position=3882
NC_001136	1346081	YDR443C&	SSN2	A	C	NUC_position=3850
NC_001136	1346328	YDR443C&	SSN2	G	C	NUC_position=3603
NC_001136	1347429	YDR443C&	SSN2	G	A	NUC_position=2502
NC_001136	1347534	YDR443C&	SSN2	G	A	NUC_position=2397
NC_001136	1347634	YDR443C&	SSN2	A	T	NUC_position=2297
NC_001136	1347983	YDR443C&	SSN2	T	C	NUC_position=1948
NC_001136	1348860	YDR443C&	SSN2	G	A	NUC_position=1071
NC_001136	1349679	YDR443C&	SSN2	T	C	NUC_position=252
NC_001136	1350127	INTERGENIC	-	T	C
NC_001136	1350577	YDR444W&	-	T	C	NUC_position=296
NC_001136	1351473	YDR444W&	-	A	G	NUC_position=1192
NC_001136	1351652	YDR444W&	-	A	T	NUC_position=1371
NC_001136	1352453	INTERGENIC	-	A	C
NC_001136	1353093	INTERGENIC	-	T	G
NC_001136	1353095	INTERGENIC	-	A	G
NC_001136	1353150	INTERGENIC	-	T	A
NC_001136	1353206	INTERGENIC	-	A	G
NC_001136	1353237	INTERGENIC	-	A	C
NC_001136	1353253	INTERGENIC	-	C	T
NC_001136	1353317	INTERGENIC	-	C	T
NC_001136	1353986	YDR446W&	ECM11	T	C	NUC_position=270
NC_001136	1354270	YDR446W&	ECM11	G	C	NUC_position=554
NC_001136	1354314	YDR446W&	ECM11	T	A	NUC_position=598
NC_001136	1354589	YDR446W&	ECM11	T	C	NUC_position=873
NC_001136	1354666	INTERGENIC	-	A	G
NC_001136	1355423	Y	YDR447C&	RPS17B	G	A	IN INTRON
NC_001136	1355609	INTERGENIC	-	T	A
NC_001136	1355674	INTERGENIC	-	C	T
NC_001136	1357199	YDR448W&	ADA2	A	G	NUC_position=1143
NC_001136	1359328	INTERGENIC	-	G	A
NC_001136	1359884	INTERGENIC	-	T	A
NC_001136	1360062	Y	YDR450W&	RPS18A	T	C	IN INTRON
NC_001136	1361023	INTERGENIC	-	A	G
NC_001136	1362055	YDR451C&	YHP1	T	A	NUC_position=119
NC_001136	1362135	YDR451C&	YHP1	G	A	NUC_position=39
NC_001136	1362255	INTERGENIC	-	A	G
NC_001136	1362612	INTERGENIC	-	G	A
NC_001136	1362661	INTERGENIC	-	C	G
NC_001136	1362897	YDR452W&	PPN1	C	T	NUC_position=28
NC_001136	1364555	YDR452W&	PPN1	C	T	NUC_position=1686
NC_001136	1364568	YDR452W&	PPN1	A	G	NUC_position=1699
NC_001136	1364742	YDR452W&	PPN1	A	G	NUC_position=1873
NC_001136	1366301	YDR454C&	GUK1	G	A	NUC_position=519
NC_001136	1368999	YDR456W&	NHX1	C	T	NUC_position=1523
NC_001136	1370712	YDR457W&	TOM1	C	G	NUC_position=931
NC_001136	1370996	YDR457W&	TOM1	T	C	NUC_position=1215
NC_001136	1371113	YDR457W&	TOM1	C	T	NUC_position=1332
NC_001136	1371128	YDR457W&	TOM1	C	T	NUC_position=1347
NC_001136	1371854	YDR457W&	TOM1	A	G	NUC_position=2073
NC_001136	1372358	YDR457W&	TOM1	C	T	NUC_position=2577
NC_001136	1372414	YDR457W&	TOM1	G	A	NUC_position=2633
NC_001136	1372804	YDR457W&	TOM1	C	T	NUC_position=3023
NC_001136	1373267	YDR457W&	TOM1	C	T	NUC_position=3486
NC_001136	1373312	YDR457W&	TOM1	C	T	NUC_position=3531
NC_001136	1373761	YDR457W&	TOM1	G	A	NUC_position=3980
NC_001136	1374209	YDR457W&	TOM1	G	T	NUC_position=4428
NC_001136	1374344	YDR457W&	TOM1	T	C	NUC_position=4563
NC_001136	1374497	YDR457W&	TOM1	T	G	NUC_position=4716
NC_001136	1374582	YDR457W&	TOM1	A	G	NUC_position=4801
NC_001136	1374911	YDR457W&	TOM1	C	T	NUC_position=5130
NC_001136	1375253	YDR457W&	TOM1	C	T	NUC_position=5472
NC_001136	1377316	YDR457W&	TOM1	A	G	NUC_position=7535
NC_001136	1377646	YDR457W&	TOM1	G	A	NUC_position=7865
NC_001136	1378185	YDR457W&	TOM1	A	G	NUC_position=8404
NC_001136	1379783	INTERGENIC	-	A	C
NC_001136	1379880	INTERGENIC	-	C	T
NC_001136	1380124	YDR458C&	HEH2	C	T	NUC_position=1915
NC_001136	1380617	YDR458C&	HEH2	A	G	NUC_position=1422
NC_001136	1380962	YDR458C&	HEH2	A	G	NUC_position=1077
NC_001136	1381677	YDR458C&	HEH2	T	C	NUC_position=362
NC_001136	1384505	YDR460W&	TFB3	A	C	NUC_position=703
NC_001136	1385046	INTERGENIC	-	A	G
NC_001136	1385147	INTERGENIC	-	G	A
NC_001136	1386843	YDR463W&	STP1	T	C	NUC_position=36
NC_001136	1387152	YDR463W&	STP1	G	A	NUC_position=345
NC_001136	1387356	YDR463W&	STP1	C	A	NUC_position=549
NC_001136	1387362	YDR463W&	STP1	A	T	NUC_position=555
NC_001136	1387747	YDR463W&	STP1	G	A	NUC_position=940
NC_001136	1388613	INTERGENIC	-	T	A
NC_001136	1388641	INTERGENIC	-	G	C
NC_001136	1389002	YDR464W&	SPP41	T	A	NUC_position=139
NC_001136	1390260	YDR464W&	SPP41	G	A	NUC_position=1397
NC_001136	1390458	YDR464W&	SPP41	T	C	NUC_position=1595
NC_001136	1390786	YDR464W&	SPP41	T	A	NUC_position=1923
NC_001136	1391347	YDR464W&	SPP41	T	C	NUC_position=2484
NC_001136	1391470	YDR464W&	SPP41	G	A	NUC_position=2607
NC_001136	1391628	YDR464W&	SPP41	A	G	NUC_position=2765
NC_001136	1392379	YDR464W&	SPP41	C	A	NUC_position=3516
NC_001136	1393259	INTERGENIC	-	C	T
NC_001136	1393909	YDR465C&	RMT2	C	A	NUC_position=658
NC_001136	1394079	YDR465C&	RMT2	C	T	NUC_position=488
NC_001136	1395016	INTERGENIC	-	C	A
NC_001136	1395917	YDR466W&	PKH3	T	C	NUC_position=805
NC_001136	1396982	YDR466W&	PKH3	C	T	NUC_position=1870
NC_001136	1397326	YDR466W&	PKH3	C	T	NUC_position=2214
NC_001136	1397639	YDR466W&	PKH3	C	G	NUC_position=2527
NC_001136	1397998	INTERGENIC	-	G	A
NC_001136	1398338	YDR468C&	TLG1	C	T	NUC_position=355
NC_001136	1398458	YDR468C&	TLG1	T	C	NUC_position=235
NC_001136	1398777	INTERGENIC	-	T	C
NC_001136	1398901	INTERGENIC	-	C	T
NC_001136	1399203	YDR469W&	SDC1	T	C	NUC_position=197
NC_001136	1399653	INTERGENIC	-	G	A
NC_001136	1399929	YDR470C&	UGO1	T	C	NUC_position=1278
NC_001136	1400425	YDR470C&	UGO1	C	T	NUC_position=782
NC_001136	1400430	YDR470C&	UGO1	G	A	NUC_position=777
NC_001136	1400625	YDR470C&	UGO1	G	A	NUC_position=582
NC_001136	1400696	YDR470C&	UGO1	C	T	NUC_position=511
NC_001136	1400866	YDR470C&	UGO1	C	T	NUC_position=341
NC_001136	1400895	YDR470C&	UGO1	A	G	NUC_position=312
NC_001136	1400925	YDR470C&	UGO1	G	A	NUC_position=282
NC_001136	1401271	INTERGENIC	-	A	G
NC_001136	1401280	INTERGENIC	-	C	T
NC_001136	1401281	INTERGENIC	-	C	T
NC_001136	1401424	INTERGENIC	-	T	G
NC_001136	1401446	INTERGENIC	-	T	C
NC_001136	1401489	INTERGENIC	-	T	C
NC_001136	1401555	INTERGENIC	-	T	C
NC_001136	1401820	Y	YDR471W&	RPL27B	C	A	IN INTRON
NC_001136	1401831	Y	YDR471W&	RPL27B	A	T	IN INTRON
NC_001136	1401869	Y	YDR471W&	RPL27B	A	G	IN INTRON
NC_001136	1402126	Y	YDR471W&	RPL27B	A	G	IN INTRON
NC_001136	1402136	Y	YDR471W&	RPL27B	G	C	IN INTRON
NC_001136	1402297	Y	YDR471W&	RPL27B	C	T	NUC_position=152	AFTER INTRON
NC_001136	1402706	INTERGENIC	-	G	C
NC_001136	1402752	INTERGENIC	-	A	G
NC_001136	1402803	INTERGENIC	-	G	T
NC_001136	1402882	INTERGENIC	-	C	G
NC_001136	1402902	INTERGENIC	-	T	C
NC_001136	1402903	INTERGENIC	-	A	T
NC_001136	1403074	INTERGENIC	-	C	T
NC_001136	1403139	INTERGENIC	-	T	G
NC_001136	1403661	YDR472W&	TRS31	A	C	NUC_position=348
NC_001136	1403681	YDR472W&	TRS31	A	G	NUC_position=368
NC_001136	1403763	YDR472W&	TRS31	C	T	NUC_position=450
NC_001136	1404220	INTERGENIC	-	G	A
NC_001136	1404327	INTERGENIC	-	C	G
NC_001136	1404737	YDR473C&	PRP3	G	A	NUC_position=1110
NC_001136	1404818	YDR473C&	PRP3	C	T	NUC_position=1029
NC_001136	1404965	YDR473C&	PRP3	T	C	NUC_position=882
NC_001136	1405136	YDR473C&	PRP3	C	T	NUC_position=711
NC_001136	1405358	YDR473C&	PRP3	A	G	NUC_position=489
NC_001136	1405682	YDR473C&	PRP3	C	T	NUC_position=165
NC_001136	1405852	INTERGENIC	-	C	T
NC_001136	1405987	INTERGENIC	-	G	A
NC_001136	1406097	INTERGENIC	-	C	G
NC_001136	1406342	INTERGENIC	-	T	C
NC_001136	1406410	INTERGENIC	-	A	C
NC_001136	1406424	INTERGENIC	-	C	T
NC_001136	1406518	INTERGENIC	-	A	G
NC_001136	1406558	INTERGENIC	-	A	G
NC_001136	1406867	INTERGENIC	-	G	A
NC_001136	1406885	INTERGENIC	-	C	A
NC_001136	1406917	INTERGENIC	-	C	T
NC_001136	1406976	INTERGENIC	-	G	A
NC_001136	1407007	INTERGENIC	-	T	G
NC_001136	1407136	INTERGENIC	-	A	G
NC_001136	1407485	YDR475C&	JIP4	C	T	NUC_position=2602
NC_001136	1407527	YDR475C&	JIP4	A	G	NUC_position=2560
NC_001136	1407597	YDR475C&	JIP4	T	C	NUC_position=2490
NC_001136	1407837	YDR475C&	JIP4	C	T	NUC_position=2250
NC_001136	1407891	YDR475C&	JIP4	C	T	NUC_position=2196
NC_001136	1408239	YDR475C&	JIP4	C	T	NUC_position=1848
NC_001136	1408326	YDR475C&	JIP4	C	T	NUC_position=1761
NC_001136	1408560	YDR475C&	JIP4	T	C	NUC_position=1527
NC_001136	1408725	YDR475C&	JIP4	G	A	NUC_position=1362
NC_001136	1408752	YDR475C&	JIP4	T	C	NUC_position=1335
NC_001136	1408791	YDR475C&	JIP4	A	G	NUC_position=1296
NC_001136	1408794	YDR475C&	JIP4	T	C	NUC_position=1293
NC_001136	1409015	YDR475C&	JIP4	C	T	NUC_position=1072
NC_001136	1409051	YDR475C&	JIP4	A	T	NUC_position=1036
NC_001136	1409118	YDR475C&	JIP4	A	T	NUC_position=969
NC_001136	1409460	YDR475C&	JIP4	T	C	NUC_position=627
NC_001136	1409594	YDR475C&	JIP4	T	C	NUC_position=493
NC_001136	1409786	YDR475C&	JIP4	A	G	NUC_position=301
NC_001136	1409795	YDR475C&	JIP4	C	T	NUC_position=292
NC_001136	1409839	YDR475C&	JIP4	C	T	NUC_position=248
NC_001136	1411231	INTERGENIC	-	G	A
NC_001136	1412039	INTERGENIC	-	A	G
NC_001136	1412113	INTERGENIC	-	A	G
NC_001136	1412124	INTERGENIC	-	T	G
NC_001136	1412430	YDR477W&	SNF1	T	C	NUC_position=66
NC_001136	1412436	YDR477W&	SNF1	C	T	NUC_position=72
NC_001136	1412914	YDR477W&	SNF1	C	T	NUC_position=550
NC_001136	1412934	YDR477W&	SNF1	T	C	NUC_position=570
NC_001136	1413123	YDR477W&	SNF1	C	T	NUC_position=759
NC_001136	1413168	YDR477W&	SNF1	T	G	NUC_position=804
NC_001136	1413174	YDR477W&	SNF1	C	G	NUC_position=810
NC_001136	1413369	YDR477W&	SNF1	T	C	NUC_position=1005
NC_001136	1413906	YDR477W&	SNF1	T	C	NUC_position=1542
NC_001136	1413996	YDR477W&	SNF1	C	T	NUC_position=1632
NC_001136	1414268	INTERGENIC	-	G	A
NC_001136	1416345	YDR479C&	PEX29	A	G	NUC_position=522
NC_001136	1416423	YDR479C&	PEX29	G	A	NUC_position=444
NC_001136	1416428	YDR479C&	PEX29	A	G	NUC_position=439
NC_001136	1416537	YDR479C&	PEX29	A	C	NUC_position=330
NC_001136	1416552	YDR479C&	PEX29	G	A	NUC_position=315
NC_001136	1416968	INTERGENIC	-	G	A
NC_001136	1417537	YDR480W&	DIG2	G	T	NUC_position=147
NC_001136	1417638	YDR480W&	DIG2	C	T	NUC_position=248
NC_001136	1417686	YDR480W&	DIG2	T	C	NUC_position=296
NC_001136	1418023	YDR480W&	DIG2	A	G	NUC_position=633
NC_001136	1418083	YDR480W&	DIG2	G	A	NUC_position=693
NC_001136	1418545	YDR481C&	PHO8	G	C	NUC_position=1698
NC_001136	1418599	YDR481C&	PHO8	T	C	NUC_position=1644
NC_001136	1418654	YDR481C&	PHO8	T	C	NUC_position=1589
NC_001136	1418899	YDR481C&	PHO8	G	A	NUC_position=1344
NC_001136	1418902	YDR481C&	PHO8	A	T	NUC_position=1341
NC_001136	1418929	YDR481C&	PHO8	T	C	NUC_position=1314
NC_001136	1419130	YDR481C&	PHO8	C	A	NUC_position=1113
NC_001136	1421664	YDR483W&	KRE2	C	T	NUC_position=516
NC_001136	1422441	YDR483W&	KRE2	G	A	NUC_position=1293
NC_001136	1424950	YDR485C&	VPS72	C	T	NUC_position=2250
NC_001136	1426397	YDR485C&	VPS72	T	A	NUC_position=803
NC_001136	1426814	YDR485C&	VPS72	T	C	NUC_position=386
NC_001136	1427747	YDR486C&	VPS60	C	A	NUC_position=366
NC_001136	1429114	INTERGENIC	-	T	C
NC_001136	1429207	YDR488C&	PAC11	G	A	NUC_position=1575
NC_001136	1429237	YDR488C&	PAC11	A	G	NUC_position=1545
NC_001136	1429392	YDR488C&	PAC11	G	A	NUC_position=1390
NC_001136	1433517	YDR490C&	PKH1	C	T	NUC_position=744
NC_001136	1433702	YDR490C&	PKH1	A	T	NUC_position=559
NC_001136	1439482	YDR495C&	VPS3	C	T	NUC_position=1661
NC_001136	1457019	YDR505C&	PSP1	C	T	NUC_position=2194
NC_001136	1473852	YDR515W&	SLF1	C	A	NUC_position=432
NC_001136	1473911	YDR515W&	SLF1	A	G	NUC_position=491
NC_001136	1474046	YDR515W&	SLF1	C	T	NUC_position=626
NC_001136	1474047	YDR515W&	SLF1	C	T	NUC_position=627
NC_001136	1474078	YDR515W&	SLF1	T	G	NUC_position=658
NC_001136	1474131	YDR515W&	SLF1	A	C	NUC_position=711
NC_001136	1474465	YDR515W&	SLF1	C	T	NUC_position=1045
NC_001136	1474559	YDR515W&	SLF1	C	T	NUC_position=1139
NC_001136	1476948	INTERGENIC	-	C	A
NC_001136	1477048	INTERGENIC	-	G	A
NC_001136	1477108	INTERGENIC	-	A	G
NC_001136	1477166	INTERGENIC	-	T	A
NC_001136	1477194	INTERGENIC	-	G	A
NC_001136	1477197	INTERGENIC	-	A	G
NC_001136	1477497	YDR517W&	GRH1	T	C	NUC_position=267
NC_001136	1491660	YDR527W&	RBA50	G	A	NUC_position=575
NC_001136	1491666	YDR527W&	RBA50	G	C	NUC_position=581
NC_001136	1494936	YDR528W&	HLR1	T	A	NUC_position=359
NC_001136	1494966	YDR528W&	HLR1	T	C	NUC_position=389
NC_001136	1495024	YDR528W&	HLR1	A	G	NUC_position=447
NC_001136	1495210	YDR528W&	HLR1	G	A	NUC_position=633
NC_001136	1495389	YDR528W&	HLR1	A	G	NUC_position=812
NC_001136	1495504	YDR528W&	HLR1	A	C	NUC_position=927
NC_001136	1495513	YDR528W&	HLR1	T	C	NUC_position=936
NC_001136	1495542	YDR528W&	HLR1	G	A	NUC_position=965
NC_001136	1495572	YDR528W&	HLR1	C	A	NUC_position=995
NC_001136	1495672	YDR528W&	HLR1	C	T	NUC_position=1095
NC_001136	1495806	YDR528W&	HLR1	G	A	NUC_position=1229
NC_001136	1496026	INTERGENIC	-	A	G
NC_001136	1496069	INTERGENIC	-	T	C
NC_001136	1496304	YDR529C&	QCR7	A	G	NUC_position=237
NC_001136	1496683	INTERGENIC	-	C	A
NC_001136	1496780	INTERGENIC	-	A	G
NC_001136	1497125	YDR530C&	APA2	A	T	NUC_position=636
NC_001136	1497206	YDR530C&	APA2	G	A	NUC_position=555
NC_001136	1498556	YDR531W&	-	C	G	NUC_position=333
NC_001136	1498907	YDR531W&	-	T	C	NUC_position=684
NC_001136	1498961	YDR531W&	-	G	C	NUC_position=738
NC_001136	1499282	YDR531W&	-	C	T	NUC_position=1059
NC_001136	1499320	YDR531W&	-	G	A	NUC_position=1097
NC_001136	1499374	INTERGENIC	-	T	C
NC_001136	1499479	YDR532C&	-	C	T	NUC_position=1067
NC_001136	1500043	YDR532C&	-	C	T	NUC_position=503
NC_001136	1500126	YDR532C&	-	C	T	NUC_position=420
NC_001136	1500749	INTERGENIC	-	A	G
NC_001136	1500937	INTERGENIC	-	G	A
NC_001136	1500998	INTERGENIC	-	A	C
NC_001136	1501012	INTERGENIC	-	T	C
NC_001136	1501069	INTERGENIC	-	T	A
NC_001136	1501124	INTERGENIC	-	G	C
NC_001136	1501174	INTERGENIC	-	G	C
NC_001136	1501204	INTERGENIC	-	C	T
NC_001136	1501228	INTERGENIC	-	T	A
NC_001136	1501230	INTERGENIC	-	T	C
NC_001136	1501313	INTERGENIC	-	T	A
NC_001136	1501314	INTERGENIC	-	T	C
NC_001136	1501351	INTERGENIC	-	G	A
NC_001136	1501360	INTERGENIC	-	C	G
NC_001136	1502486	INTERGENIC	-	T	C
NC_001136	1502542	INTERGENIC	-	A	G
NC_001136	1502658	INTERGENIC	-	T	C
NC_001136	1502808	INTERGENIC	-	C	T
NC_001136	1502822	INTERGENIC	-	T	G
NC_001136	1502840	INTERGENIC	-	C	T
NC_001136	1502899	INTERGENIC	-	C	A
NC_001136	1503014	INTERGENIC	-	T	C
NC_001136	1503114	INTERGENIC	-	C	T
NC_001136	1503197	INTERGENIC	-	T	C
NC_001136	1503292	INTERGENIC	-	T	C
NC_001136	1503294	INTERGENIC	-	G	A
NC_001136	1503320	YDR534C&	FIT1	G	A	NUC_position=1572
NC_001136	1503567	YDR534C&	FIT1	A	G	NUC_position=1325
NC_001136	1503578	YDR534C&	FIT1	A	G	NUC_position=1314
NC_001136	1503584	YDR534C&	FIT1	A	G	NUC_position=1308
NC_001136	1503623	YDR534C&	FIT1	T	A	NUC_position=1269
NC_001136	1503639	YDR534C&	FIT1	G	A	NUC_position=1253
NC_001136	1503684	YDR534C&	FIT1	G	C	NUC_position=1208
NC_001136	1503767	YDR534C&	FIT1	A	G	NUC_position=1125
NC_001136	1504010	YDR534C&	FIT1	A	G	NUC_position=882
NC_001136	1504015	YDR534C&	FIT1	C	T	NUC_position=877
NC_001136	1504037	YDR534C&	FIT1	A	G	NUC_position=855
NC_001136	1504094	YDR534C&	FIT1	G	A	NUC_position=798
NC_001136	1504213	YDR534C&	FIT1	T	C	NUC_position=679
NC_001136	1504281	YDR534C&	FIT1	A	G	NUC_position=611
NC_001136	1504429	YDR534C&	FIT1	T	C	NUC_position=463
NC_001136	1504639	YDR534C&	FIT1	T	C	NUC_position=253
NC_001136	1504654	YDR534C&	FIT1	T	C	NUC_position=238
NC_001136	1504929	INTERGENIC	-	G	A
NC_001136	1504962	INTERGENIC	-	C	A
NC_001136	1505129	INTERGENIC	-	T	A
NC_001136	1505234	INTERGENIC	-	A	G
NC_001136	1505428	INTERGENIC	-	A	G
NC_001136	1505553	INTERGENIC	-	A	G
NC_001136	1505633	INTERGENIC	-	C	T
NC_001136	1505682	INTERGENIC	-	G	C
NC_001136	1505694	INTERGENIC	-	A	G
NC_001136	1505800	INTERGENIC	-	C	G
NC_001136	1505841	INTERGENIC	-	G	A
NC_001136	1505860	INTERGENIC	-	C	T
NC_001136	1505895	INTERGENIC	-	T	C
NC_001136	1505942	INTERGENIC	-	A	G
NC_001136	1505999	INTERGENIC	-	C	T
NC_001136	1506136	INTERGENIC	-	A	T
NC_001136	1506362	INTERGENIC	-	G	A
NC_001136	1506533	INTERGENIC	-	G	A
NC_001136	1506731	INTERGENIC	-	A	G
NC_001136	1506844	INTERGENIC	-	C	T
NC_001136	1506961	INTERGENIC	-	G	A
NC_001136	1506983	INTERGENIC	-	G	C
NC_001136	1507063	INTERGENIC	-	C	G
NC_001136	1507069	INTERGENIC	-	A	G
NC_001136	1507073	INTERGENIC	-	C	G
NC_001136	1507110	INTERGENIC	-	T	C
NC_001136	1507531	INTERGENIC	-	T	G
NC_001136	1507597	INTERGENIC	-	T	C
NC_001136	1507771	INTERGENIC	-	G	A
NC_001136	1507972	INTERGENIC	-	A	G
NC_001136	1508088	YDR536W&	STL1	C	T	NUC_position=93
NC_001136	1508574	YDR536W&	STL1	G	T	NUC_position=579
NC_001136	1509000	YDR536W&	STL1	C	G	NUC_position=1005
NC_001136	1509385	YDR536W&	STL1	T	C	NUC_position=1390
NC_001136	1509396	YDR536W&	STL1	A	T	NUC_position=1401
NC_001136	1509710	INTERGENIC	-	C	T
NC_001136	1510013	INTERGENIC	-	A	T
NC_001136	1510204	INTERGENIC	-	C	T
NC_001136	1510384	INTERGENIC	-	T	C
NC_001136	1510401	INTERGENIC	-	A	G
NC_001136	1510500	INTERGENIC	-	C	A
NC_001136	1510638	INTERGENIC	-	C	T
NC_001136	1511003	YDR538W&	PAD1	C	T	NUC_position=112
NC_001136	1511031	YDR538W&	PAD1	C	T	NUC_position=140
NC_001136	1511068	YDR538W&	PAD1	C	T	NUC_position=177
NC_001136	1511143	YDR538W&	PAD1	C	A	NUC_position=252
NC_001136	1511245	YDR538W&	PAD1	T	C	NUC_position=354
NC_001136	1511621	INTERGENIC	-	C	T
NC_001136	1511755	INTERGENIC	-	A	G
NC_001136	1512092	YDR539W&	-	G	A	NUC_position=9
NC_001136	1512302	YDR539W&	-	G	A	NUC_position=219
NC_001136	1513639	INTERGENIC	-	T	C
NC_001136	1513829	INTERGENIC	-	G	T
NC_001136	1514248	INTERGENIC	-	T	C
NC_001136	1514430	INTERGENIC	-	C	T
NC_001136	1514490	INTERGENIC	-	A	G
NC_001136	1514518	INTERGENIC	-	T	C
NC_001136	1514559	INTERGENIC	-	A	T
NC_001136	1514608	INTERGENIC	-	T	G
NC_001136	1514658	INTERGENIC	-	C	A
NC_001136	1514714	INTERGENIC	-	G	A
NC_001136	1514763	INTERGENIC	-	A	C
NC_001136	1514821	INTERGENIC	-	G	A
NC_001136	1515042	INTERGENIC	-	T	C
NC_001136	1515173	INTERGENIC	-	T	C
NC_001136	1515235	INTERGENIC	-	A	G
NC_001136	1515244	INTERGENIC	-	T	C
NC_001136	1515293	INTERGENIC	-	A	T
NC_001136	1515488	INTERGENIC	-	G	C
NC_001136	1515559	INTERGENIC	-	C	T
NC_001136	1515946	INTERGENIC	-	G	A
NC_001136	1515955	INTERGENIC	-	G	T
NC_001136	1516028	INTERGENIC	-	T	G
NC_001136	1516073	INTERGENIC	-	C	T
NC_001136	1516127	INTERGENIC	-	G	A
NC_001136	1516240	INTERGENIC	-	T	G
NC_001136	1516291	INTERGENIC	-	G	A
NC_001136	1516302	INTERGENIC	-	G	A
NC_001136	1516431	INTERGENIC	-	A	G
NC_001136	1516648	INTERGENIC	-	T	C
NC_001136	1516778	INTERGENIC	-	G	A
NC_001136	1516838	INTERGENIC	-	T	A
NC_001136	1517079	INTERGENIC	-	C	A
NC_001136	1517155	YDR540C&	IRC4	G	A	NUC_position=505
NC_001136	1517205	YDR540C&	IRC4	G	A	NUC_position=455
NC_001136	1517435	YDR540C&	IRC4	C	A	NUC_position=225
NC_001136	1517729	INTERGENIC	-	C	T
NC_001136	1518253	INTERGENIC	-	A	G
NC_001136	1518310	INTERGENIC	-	C	T
NC_001136	1518896	INTERGENIC	-	C	T
NC_001136	1518928	INTERGENIC	-	C	A
NC_001136	1519251	INTERGENIC	-	T	C
NC_001136	1519496	INTERGENIC	-	T	C
NC_001136	1519598	INTERGENIC	-	C	G
NC_001136	1519602	INTERGENIC	-	G	A
NC_001136	1519662	YDR541C&	-	C	G	NUC_position=1021
NC_001136	1520082	YDR541C&	-	G	C	NUC_position=601
NC_001136	1520827	INTERGENIC	-	G	A
NC_001136	1521044	INTERGENIC	-	G	T
NC_001136	1521353	INTERGENIC	-	A	C
NC_001136	1521425	INTERGENIC	-	G	T
NC_001136	1521552	INTERGENIC	-	G	T
NC_001136	1521695	INTERGENIC	-	T	C
NC_001136	1521707	INTERGENIC	-	A	G
NC_001136	1521836	INTERGENIC	-	G	A
NC_001136	1522039	INTERGENIC	-	T	C
NC_001136	1522342	INTERGENIC	-	G	A
NC_001136	1522815	INTERGENIC	-	T	C
NC_001136	1522896	INTERGENIC	-	G	A
NC_001136	1523177	INTERGENIC	-	G	C
NC_001136	1523211	INTERGENIC	-	C	T
NC_001136	1524443	INTERGENIC	-	G	A
NC_001136	1524462	INTERGENIC	-	A	G
NC_001136	1524482	INTERGENIC	-	G	T
NC_001136	1524683	INTERGENIC	-	G	A
NC_001139	508	INTERGENIC	-	C	T
NC_001139	641	INTERGENIC	-	G	A
NC_001139	662	INTERGENIC	-	C	T
NC_001139	987	INTERGENIC	-	A	T
NC_001139	1217	INTERGENIC	-	G	A
NC_001139	1354	INTERGENIC	-	T	C
NC_001139	1769	INTERGENIC	-	G	A
NC_001139	1782	INTERGENIC	-	G	A
NC_001139	2004	INTERGENIC	-	G	A
NC_001139	2086	INTERGENIC	-	G	A
NC_001139	2283	INTERGENIC	-	C	A
NC_001139	3473	YGL263W&	COS12	G	A	NUC_position=684
NC_001139	3709	YGL263W&	COS12	C	A	NUC_position=920
NC_001139	3729	YGL263W&	COS12	G	A	NUC_position=940
NC_001139	3806	YGL263W&	COS12	T	C	NUC_position=1017
NC_001139	4504	INTERGENIC	-	T	C
NC_001139	4516	INTERGENIC	-	C	T
NC_001139	4761	INTERGENIC	-	C	A
NC_001139	4809	INTERGENIC	-	G	C
NC_001139	4815	INTERGENIC	-	T	G
NC_001139	4998	INTERGENIC	-	A	G
NC_001139	5092	INTERGENIC	-	C	A
NC_001139	5343	YGL262W&	-	G	A	NUC_position=32
NC_001139	5533	YGL262W&	-	C	T	NUC_position=222
NC_001139	5754	YGL262W&	-	A	C	NUC_position=443
NC_001139	6652	YGL261C&	PAU11	T	C	NUC_position=1
NC_001139	61936	INTERGENIC	-	C	T
NC_001139	62104	Y	YGL232W&	TAN1	G	C	NUC_position=30 BEFORE INTRON
NC_001139	62321	Y	YGL232W&	TAN1	G	A	NUC_position=189	AFTER INTRON
NC_001139	66126	YGL229C&	SAP4	T	G	NUC_position=834
NC_001139	66339	YGL229C&	SAP4	G	A	NUC_position=621
NC_001139	66605	YGL229C&	SAP4	G	A	NUC_position=355
NC_001139	66617	YGL229C&	SAP4	A	G	NUC_position=343
NC_001139	66622	YGL229C&	SAP4	T	C	NUC_position=338
NC_001139	66921	YGL229C&	SAP4	G	A	NUC_position=39
NC_001139	67009	INTERGENIC	-	G	A
NC_001139	67253	INTERGENIC	-	T	C
NC_001139	67624	YGL228W&	SHE10	A	G	NUC_position=27
NC_001139	68009	YGL228W&	SHE10	T	A	NUC_position=412
NC_001139	68067	YGL228W&	SHE10	A	G	NUC_position=470
NC_001139	68203	YGL228W&	SHE10	T	C	NUC_position=606
NC_001139	68211	YGL228W&	SHE10	G	A	NUC_position=614
NC_001139	68374	YGL228W&	SHE10	A	T	NUC_position=777
NC_001139	68385	YGL228W&	SHE10	G	A	NUC_position=788
NC_001139	68542	YGL228W&	SHE10	T	C	NUC_position=945
NC_001139	69214	YGL228W&	SHE10	A	T	NUC_position=1617
NC_001139	69249	YGL228W&	SHE10	G	T	NUC_position=1652
NC_001139	69315	YGL228W&	SHE10	T	C	NUC_position=1718
NC_001139	69396	INTERGENIC	-	C	A
NC_001139	69424	INTERGENIC	-	T	C
NC_001139	70474	YGL227W&	VID30	T	C	NUC_position=804
NC_001139	70531	YGL227W&	VID30	A	G	NUC_position=861
NC_001139	70537	YGL227W&	VID30	T	C	NUC_position=867
NC_001139	70633	YGL227W&	VID30	T	A	NUC_position=963
NC_001139	70861	YGL227W&	VID30	T	C	NUC_position=1191
NC_001139	71410	YGL227W&	VID30	G	A	NUC_position=1740
NC_001139	71685	YGL227W&	VID30	A	G	NUC_position=2015
NC_001139	72737	INTERGENIC	-	A	G
NC_001139	72787	Y	YGL226C-A&	OST5	G	A	NUC_position=222 AFTER INTRON
NC_001139	72873	Y	YGL226C-A&	OST5	C	T	NUC_position=136 AFTER INTRON
NC_001139	72940	Y	YGL226C-A&	OST5	G	A	NUC_position=69 AFTER INTRON
NC_001139	73076	Y	YGL226C-A&	OST5	G	A	IN INTRON
NC_001139	73285	INTERGENIC	-	A	G
NC_001139	73335	INTERGENIC	-	G	A
NC_001139	73361	YGL226W&	-	G	T	NUC_position=23
NC_001139	73437	YGL226W&	-	C	T	NUC_position=99
NC_001139	73452	YGL226W&	-	A	G	NUC_position=114
NC_001139	73492	YGL226W&	-	C	G	NUC_position=154
NC_001139	73614	YGL226W&	-	A	G	NUC_position=276
NC_001139	73683	YGL226W&	-	A	G	NUC_position=345
NC_001139	73727	INTERGENIC	-	G	A
NC_001139	73824	INTERGENIC	-	A	G
NC_001139	73940	INTERGENIC	-	C	G
NC_001139	74321	INTERGENIC	-	A	G
NC_001139	74364	INTERGENIC	-	C	T
NC_001139	74413	INTERGENIC	-	G	A
NC_001139	74422	INTERGENIC	-	G	T
NC_001139	74452	INTERGENIC	-	T	G
NC_001139	74565	INTERGENIC	-	G	A
NC_001139	74611	INTERGENIC	-	A	G
NC_001139	74790	INTERGENIC	-	C	T
NC_001139	75208	INTERGENIC	-	T	C
NC_001139	76020	INTERGENIC	-	A	T
NC_001139	76057	INTERGENIC	-	G	A
NC_001139	76148	INTERGENIC	-	G	A
NC_001139	76246	INTERGENIC	-	A	G
NC_001139	76489	INTERGENIC	-	C	T
NC_001139	76511	INTERGENIC	-	G	A
NC_001139	76518	INTERGENIC	-	G	A
NC_001139	76662	INTERGENIC	-	G	C
NC_001139	76881	INTERGENIC	-	T	C
NC_001139	76988	YGL225W&	VRG4	T	C	NUC_position=96
NC_001139	77024	YGL225W&	VRG4	T	C	NUC_position=132
NC_001139	77051	YGL225W&	VRG4	C	T	NUC_position=159
NC_001139	77579	YGL225W&	VRG4	G	A	NUC_position=687
NC_001139	89735	INTERGENIC	-	G	C
NC_001139	95444	INTERGENIC	-	A	C
NC_001139	96456	YGL209W&	MIG2	G	A	NUC_position=595
NC_001139	98172	YGL208W&	SIP2	G	A	NUC_position=831
NC_001139	125909	YGL197W&	MDS3	C	G	NUC_position=1207
NC_001139	125910	YGL197W&	MDS3	G	C	NUC_position=1208
NC_001139	159711	INTERGENIC	-	G	A
NC_001139	159858	INTERGENIC	-	T	C
NC_001139	164031	YGL179C&	TOS3	A	G	NUC_position=1067
NC_001139	164434	YGL179C&	TOS3	G	T	NUC_position=664
NC_001139	164435	YGL179C&	TOS3	T	A	NUC_position=663
NC_001139	164780	YGL179C&	TOS3	T	C	NUC_position=318
NC_001139	164891	YGL179C&	TOS3	A	G	NUC_position=207
NC_001139	164972	YGL179C&	TOS3	A	G	NUC_position=126
NC_001139	164987	YGL179C&	TOS3	T	A	NUC_position=111
NC_001139	164988	YGL179C&	TOS3	A	G	NUC_position=110
NC_001139	165117	INTERGENIC	-	T	C
NC_001139	165181	INTERGENIC	-	A	G
NC_001139	165218	INTERGENIC	-	A	C
NC_001139	165323	INTERGENIC	-	A	T
NC_001139	165529	INTERGENIC	-	C	A
NC_001139	166260	INTERGENIC	-	A	G
NC_001139	166263	INTERGENIC	-	G	A
NC_001139	166673	INTERGENIC	-	C	G
NC_001139	167082	INTERGENIC	-	T	C
NC_001139	167105	INTERGENIC	-	C	T
NC_001139	167584	Y	YGL178W&	MPT5	C	T	IN INTRON
NC_001139	167589	Y	YGL178W&	MPT5	G	C	IN INTRON
NC_001139	167895	Y	YGL178W&	MPT5	C	T	IN INTRON
NC_001139	167989	Y	YGL178W&	MPT5	T	C	IN INTRON
NC_001139	168162	Y	YGL178W&	MPT5	T	C	NUC_position=165	AFTER INTRON
NC_001139	168588	Y	YGL178W&	MPT5	A	T	NUC_position=591	AFTER INTRON
NC_001139	169171	Y	YGL178W&	MPT5	C	T	NUC_position=1174	AFTER INTRON
NC_001139	169263	Y	YGL178W&	MPT5	G	A	NUC_position=1266	AFTER INTRON
NC_001139	169618	Y	YGL178W&	MPT5	A	G	NUC_position=1621	AFTER INTRON
NC_001139	170217	Y	YGL178W&	MPT5	T	C	NUC_position=2220	AFTER INTRON
NC_001139	170647	INTERGENIC	-	G	A
NC_001139	170667	INTERGENIC	-	T	A
NC_001139	170886	INTERGENIC	-	A	C
NC_001139	171144	INTERGENIC	-	T	C
NC_001139	171284	INTERGENIC	-	G	T
NC_001139	171288	INTERGENIC	-	T	C
NC_001139	171509	YGL176C&	-	G	C	NUC_position=1577
NC_001139	171575	YGL176C&	-	G	A	NUC_position=1511
NC_001139	171577	YGL176C&	-	A	T	NUC_position=1509
NC_001139	171682	YGL176C&	-	G	A	NUC_position=1404
NC_001139	171769	YGL176C&	-	G	A	NUC_position=1317
NC_001139	171915	YGL176C&	-	G	A	NUC_position=1171
NC_001139	171927	YGL176C&	-	T	C	NUC_position=1159
NC_001139	171955	YGL176C&	-	T	C	NUC_position=1131
NC_001139	172001	YGL176C&	-	A	G	NUC_position=1085
NC_001139	172038	YGL176C&	-	T	C	NUC_position=1048
NC_001139	172117	YGL176C&	-	G	A	NUC_position=969
NC_001139	172138	YGL176C&	-	G	A	NUC_position=948
NC_001139	172216	YGL176C&	-	G	A	NUC_position=870
NC_001139	172237	YGL176C&	-	A	T	NUC_position=849
NC_001139	172413	YGL176C&	-	A	T	NUC_position=673
NC_001139	172602	YGL176C&	-	A	G	NUC_position=484
NC_001139	172885	YGL176C&	-	G	A	NUC_position=201
NC_001139	173282	INTERGENIC	-	C	T
NC_001139	173862	YGL175C&	SAE2	T	A	NUC_position=467
NC_001139	174104	YGL175C&	SAE2	C	G	NUC_position=225
NC_001139	174193	YGL175C&	SAE2	G	T	NUC_position=136
NC_001139	174330	INTERGENIC	-	T	C
NC_001139	174400	INTERGENIC	-	A	G
NC_001139	174513	INTERGENIC	-	A	G
NC_001139	174824	YGL174W&	BUD13	A	G	NUC_position=274
NC_001139	174981	YGL174W&	BUD13	G	A	NUC_position=431
NC_001139	175596	YGL173C&	KEM1	A	G	NUC_position=4524
NC_001139	175774	YGL173C&	KEM1	G	A	NUC_position=4346
NC_001139	175793	YGL173C&	KEM1	A	G	NUC_position=4327
NC_001139	175872	YGL173C&	KEM1	G	A	NUC_position=4248
NC_001139	175877	YGL173C&	KEM1	A	G	NUC_position=4243
NC_001139	175899	YGL173C&	KEM1	C	G	NUC_position=4221
NC_001139	176421	YGL173C&	KEM1	A	G	NUC_position=3699
NC_001139	177158	YGL173C&	KEM1	A	C	NUC_position=2962
NC_001139	177171	YGL173C&	KEM1	C	T	NUC_position=2949
NC_001139	177530	YGL173C&	KEM1	T	C	NUC_position=2590
NC_001139	177638	YGL173C&	KEM1	C	T	NUC_position=2482
NC_001139	177789	YGL173C&	KEM1	C	T	NUC_position=2331
NC_001139	177882	YGL173C&	KEM1	A	G	NUC_position=2238
NC_001139	177888	YGL173C&	KEM1	T	C	NUC_position=2232
NC_001139	178058	YGL173C&	KEM1	G	T	NUC_position=2062
NC_001139	178139	YGL173C&	KEM1	G	A	NUC_position=1981
NC_001139	178185	YGL173C&	KEM1	C	T	NUC_position=1935
NC_001139	178301	YGL173C&	KEM1	C	T	NUC_position=1819
NC_001139	178408	YGL173C&	KEM1	G	A	NUC_position=1712
NC_001139	178515	YGL173C&	KEM1	T	C	NUC_position=1605
NC_001139	179916	YGL173C&	KEM1	G	A	NUC_position=204
NC_001139	180033	YGL173C&	KEM1	A	G	NUC_position=87
NC_001139	181042	YGL172W&	NUP49	A	G	NUC_position=337
NC_001139	181075	YGL172W&	NUP49	C	G	NUC_position=370
NC_001139	181144	YGL172W&	NUP49	G	A	NUC_position=439
NC_001139	181941	YGL172W&	NUP49	T	A	NUC_position=1236
NC_001139	182248	INTERGENIC	-	T	G
NC_001139	182394	INTERGENIC	-	C	A
NC_001139	182491	YGL171W&	ROK1	T	G	NUC_position=96
NC_001139	182787	YGL171W&	ROK1	A	G	NUC_position=392
NC_001139	183001	YGL171W&	ROK1	G	A	NUC_position=606
NC_001139	183044	YGL171W&	ROK1	T	C	NUC_position=649
NC_001139	183715	YGL171W&	ROK1	T	C	NUC_position=1320
NC_001139	184151	INTERGENIC	-	T	A
NC_001139	184219	YGL170C&	SPO74	G	T	NUC_position=1182
NC_001139	184342	YGL170C&	SPO74	C	T	NUC_position=1059
NC_001139	184444	YGL170C&	SPO74	T	C	NUC_position=957
NC_001139	184578	YGL170C&	SPO74	C	T	NUC_position=823
NC_001139	185246	YGL170C&	SPO74	T	G	NUC_position=155
NC_001139	185286	YGL170C&	SPO74	T	C	NUC_position=115
NC_001139	185564	INTERGENIC	-	A	G
NC_001139	185626	INTERGENIC	-	T	C
NC_001139	185852	INTERGENIC	-	G	A
NC_001139	185963	INTERGENIC	-	C	T
NC_001139	185988	INTERGENIC	-	C	T
NC_001139	186336	YGL169W&	SUA5	G	A	NUC_position=272
NC_001139	186373	YGL169W&	SUA5	A	G	NUC_position=309
NC_001139	186798	YGL169W&	SUA5	C	T	NUC_position=734
NC_001139	187009	YGL169W&	SUA5	T	C	NUC_position=945
NC_001139	187060	YGL169W&	SUA5	T	G	NUC_position=996
NC_001139	187180	YGL169W&	SUA5	A	G	NUC_position=1116
NC_001139	187354	INTERGENIC	-	G	T
NC_001139	187360	INTERGENIC	-	A	G
NC_001139	187562	YGL168W&	HUR1	C	G	NUC_position=93
NC_001139	187684	YGL168W&	HUR1	A	G	NUC_position=215
NC_001139	187684	YGL167C&	PMR1	A	G	NUC_position=2791
NC_001139	188248	YGL167C&	PMR1	A	G	NUC_position=2227
NC_001139	188708	YGL167C&	PMR1	G	T	NUC_position=1767
NC_001139	188833	YGL167C&	PMR1	A	G	NUC_position=1642
NC_001139	188966	YGL167C&	PMR1	T	G	NUC_position=1509
NC_001139	189235	YGL167C&	PMR1	A	T	NUC_position=1240
NC_001139	201889	YGL160W&	AIM14	T	C	NUC_position=1323
NC_001139	203957	INTERGENIC	-	C	A
NC_001139	228550	INTERGENIC	-	C	T
NC_001139	230256	YGL145W&	TIP20	C	T	NUC_position=9
NC_001139	275965	YGL124C&	MON1	C	G	NUC_position=756
NC_001139	276384	YGL124C&	MON1	A	T	NUC_position=337
NC_001139	303591	INTERGENIC	-	A	C
NC_001139	337260	YGL093W&	SPC105	A	G	NUC_position=2372
NC_001139	348926	YGL086W&	MAD1	T	G	NUC_position=1805
NC_001139	349515	INTERGENIC	-	A	G
NC_001139	350524	INTERGENIC	-	T	A
NC_001139	351066	YGL084C&	GUP1	T	C	NUC_position=1236
NC_001139	352154	YGL084C&	GUP1	G	A	NUC_position=148
NC_001139	352209	YGL084C&	GUP1	G	A	NUC_position=93
NC_001139	352271	YGL084C&	GUP1	T	C	NUC_position=31
NC_001139	352559	INTERGENIC	-	G	A
NC_001139	352566	INTERGENIC	-	A	G
NC_001139	352726	INTERGENIC	-	T	C
NC_001139	352727	INTERGENIC	-	G	A
NC_001139	352743	INTERGENIC	-	A	C
NC_001139	352841	INTERGENIC	-	T	C
NC_001139	352847	INTERGENIC	-	G	A
NC_001139	353273	YGL083W&	SCY1	C	T	NUC_position=213
NC_001139	353300	YGL083W&	SCY1	G	C	NUC_position=240
NC_001139	353780	YGL083W&	SCY1	G	A	NUC_position=720
NC_001139	353855	YGL083W&	SCY1	G	T	NUC_position=795
NC_001139	353918	YGL083W&	SCY1	T	C	NUC_position=858
NC_001139	353984	YGL083W&	SCY1	C	T	NUC_position=924
NC_001139	354131	YGL083W&	SCY1	G	T	NUC_position=1071
NC_001139	354148	YGL083W&	SCY1	C	T	NUC_position=1088
NC_001139	354209	YGL083W&	SCY1	G	A	NUC_position=1149
NC_001139	354233	YGL083W&	SCY1	G	A	NUC_position=1173
NC_001139	354278	YGL083W&	SCY1	T	C	NUC_position=1218
NC_001139	354435	YGL083W&	SCY1	C	T	NUC_position=1375
NC_001139	354735	YGL083W&	SCY1	T	C	NUC_position=1675
NC_001139	354743	YGL083W&	SCY1	G	A	NUC_position=1683
NC_001139	354831	YGL083W&	SCY1	T	C	NUC_position=1771
NC_001139	354901	YGL083W&	SCY1	A	G	NUC_position=1841
NC_001139	355079	YGL083W&	SCY1	A	C	NUC_position=2019
NC_001139	355081	YGL083W&	SCY1	T	C	NUC_position=2021
NC_001139	355091	YGL083W&	SCY1	T	C	NUC_position=2031
NC_001139	355101	YGL083W&	SCY1	T	C	NUC_position=2041
NC_001139	355295	YGL083W&	SCY1	G	A	NUC_position=2235
NC_001139	355709	INTERGENIC	-	C	T
NC_001139	355783	INTERGENIC	-	G	C
NC_001139	355931	YGL082W&	-	T	C	NUC_position=102
NC_001139	356353	YGL082W&	-	C	A	NUC_position=524
NC_001139	356396	YGL082W&	-	A	T	NUC_position=567
NC_001139	356917	YGL082W&	-	A	G	NUC_position=1088
NC_001139	357044	INTERGENIC	-	C	T
NC_001139	357844	YGL081W&	-	T	C	NUC_position=465
NC_001139	357866	YGL081W&	-	C	T	NUC_position=487
NC_001139	358105	YGL081W&	-	T	C	NUC_position=726
NC_001139	358127	YGL081W&	-	A	G	NUC_position=748
NC_001139	358171	YGL081W&	-	A	T	NUC_position=792
NC_001139	358240	YGL081W&	-	T	C	NUC_position=861
NC_001139	358267	YGL081W&	-	T	C	NUC_position=888
NC_001139	358307	YGL081W&	-	G	A	NUC_position=928
NC_001139	358381	INTERGENIC	-	A	G
NC_001139	358525	INTERGENIC	-	G	A
NC_001139	358540	INTERGENIC	-	C	T
NC_001139	358659	YGL080W&	FMP37	C	T	NUC_position=21
NC_001139	358780	YGL080W&	FMP37	C	T	NUC_position=142
NC_001139	358864	YGL080W&	FMP37	T	G	NUC_position=226
NC_001139	359316	INTERGENIC	-	T	G
NC_001139	360501	YGL078C&	DBP3	A	G	NUC_position=1362
NC_001139	360819	YGL078C&	DBP3	C	T	NUC_position=1044
NC_001139	361550	YGL078C&	DBP3	A	G	NUC_position=313
NC_001139	361614	YGL078C&	DBP3	T	C	NUC_position=249
NC_001139	362069	INTERGENIC	-	G	A
NC_001139	362153	INTERGENIC	-	A	G
NC_001139	365026	Y	YGL076C&	RPL7A	G	A	NUC_position=-
NC_001139	365079	Y	YGL076C&	RPL7A	G	A	NUC_position=-
NC_001139	365702	Y	YGL076C&	RPL7A	T	C	NUC_position=-
NC_001139	365730	Y	YGL076C&	RPL7A	A	G	NUC_position=-
NC_001139	365994	Y	YGL076C&	RPL7A	G	A	NUC_position=-
NC_001139	366238	INTERGENIC	-	G	A
NC_001139	366272	INTERGENIC	-	T	C
NC_001139	366624	INTERGENIC	-	C	T
NC_001139	367261	YGL075C&	MPS2	C	T	NUC_position=831
NC_001139	367744	YGL075C&	MPS2	G	A	NUC_position=348
NC_001139	367831	YGL075C&	MPS2	G	A	NUC_position=261
NC_001139	368044	YGL075C&	MPS2	T	G	NUC_position=48
NC_001139	368344	INTERGENIC	-	C	T
NC_001139	369170	YGL073W&	HSF1	G	A	NUC_position=415
NC_001139	369356	YGL073W&	HSF1	T	C	NUC_position=601
NC_001139	369366	YGL073W&	HSF1	C	T	NUC_position=611
NC_001139	369603	YGL073W&	HSF1	A	G	NUC_position=848
NC_001139	369669	YGL073W&	HSF1	G	T	NUC_position=914
NC_001139	369884	YGL073W&	HSF1	C	A	NUC_position=1129
NC_001139	369925	YGL073W&	HSF1	G	A	NUC_position=1170
NC_001139	370320	YGL073W&	HSF1	C	T	NUC_position=1565
NC_001139	370350	YGL073W&	HSF1	C	T	NUC_position=1595
NC_001139	370644	YGL073W&	HSF1	G	T	NUC_position=1889
NC_001139	370650	YGL073W&	HSF1	A	G	NUC_position=1895
NC_001139	370740	YGL073W&	HSF1	C	G	NUC_position=1985
NC_001139	371247	YGL073W&	HSF1	C	T	NUC_position=2492
NC_001139	371266	INTERGENIC	-	G	A
NC_001139	371268	INTERGENIC	-	A	G
NC_001139	371338	INTERGENIC	-	G	A
NC_001139	371492	INTERGENIC	-	T	G
NC_001139	371531	INTERGENIC	-	A	G
NC_001139	371643	INTERGENIC	-	T	C
NC_001139	371880	INTERGENIC	-	A	G
NC_001139	371940	INTERGENIC	-	A	G
NC_001139	372036	YGL071W&	AFT1	G	C	NUC_position=22
NC_001139	372226	YGL071W&	AFT1	T	G	NUC_position=212
NC_001139	372296	YGL071W&	AFT1	G	A	NUC_position=282
NC_001139	372420	YGL071W&	AFT1	G	A	NUC_position=406
NC_001139	372608	YGL071W&	AFT1	A	T	NUC_position=594
NC_001139	372720	YGL071W&	AFT1	G	A	NUC_position=706
NC_001139	372929	YGL071W&	AFT1	A	C	NUC_position=915
NC_001139	373261	YGL071W&	AFT1	A	G	NUC_position=1247
NC_001139	373534	YGL071W&	AFT1	A	G	NUC_position=1520
NC_001139	373583	YGL071W&	AFT1	T	C	NUC_position=1569
NC_001139	373627	YGL071W&	AFT1	C	T	NUC_position=1613
NC_001139	373649	YGL071W&	AFT1	C	T	NUC_position=1635
NC_001139	373716	YGL071W&	AFT1	T	C	NUC_position=1702
NC_001139	373769	YGL071W&	AFT1	C	T	NUC_position=1755
NC_001139	373784	YGL071W&	AFT1	A	G	NUC_position=1770
NC_001139	373943	YGL071W&	AFT1	C	G	NUC_position=1929
NC_001139	373960	YGL071W&	AFT1	A	T	NUC_position=1946
NC_001139	373961	YGL071W&	AFT1	C	T	NUC_position=1947
NC_001139	374357	INTERGENIC	-	A	G
NC_001139	374585	YGL070C&	RPB9	T	C	NUC_position=246
NC_001139	374965	INTERGENIC	-	C	G
NC_001139	374976	INTERGENIC	-	G	A
NC_001139	375004	INTERGENIC	-	G	A
NC_001139	375039	INTERGENIC	-	G	A
NC_001139	375230	YGL068W&	MNP1	A	T	NUC_position=141
NC_001139	375497	YGL068W&	MNP1	G	T	NUC_position=408
NC_001139	375541	YGL068W&	MNP1	G	C	NUC_position=452
NC_001139	376115	YGL067W&	NPY1	T	A	NUC_position=12
NC_001139	376238	YGL067W&	NPY1	C	T	NUC_position=135
NC_001139	376317	YGL067W&	NPY1	G	A	NUC_position=214
NC_001139	376367	YGL067W&	NPY1	A	G	NUC_position=264
NC_001139	376708	YGL067W&	NPY1	G	A	NUC_position=605
NC_001139	376886	YGL067W&	NPY1	A	T	NUC_position=783
NC_001139	377027	YGL067W&	NPY1	C	T	NUC_position=924
NC_001139	377051	YGL067W&	NPY1	C	T	NUC_position=948
NC_001139	377052	YGL067W&	NPY1	C	T	NUC_position=949
NC_001139	377280	INTERGENIC	-	A	G
NC_001139	377769	YGL066W&	SGF73	G	A	NUC_position=158
NC_001139	378081	YGL066W&	SGF73	C	A	NUC_position=470
NC_001139	379746	INTERGENIC	-	A	G
NC_001139	380144	YGL065C&	ALG2	C	T	NUC_position=1131
NC_001139	380180	YGL065C&	ALG2	A	T	NUC_position=1095
NC_001139	380326	YGL065C&	ALG2	G	A	NUC_position=949
NC_001139	380371	YGL065C&	ALG2	T	C	NUC_position=904
NC_001139	380933	YGL065C&	ALG2	A	G	NUC_position=342
NC_001139	381316	INTERGENIC	-	C	T
NC_001139	381441	INTERGENIC	-	A	G
NC_001139	381444	INTERGENIC	-	C	T
NC_001139	381520	INTERGENIC	-	C	G
NC_001139	381900	YGL064C&	MRH4	G	A	NUC_position=1312
NC_001139	382147	YGL064C&	MRH4	A	C	NUC_position=1065
NC_001139	382213	YGL064C&	MRH4	A	G	NUC_position=999
NC_001139	382479	YGL064C&	MRH4	A	G	NUC_position=733
NC_001139	382996	YGL064C&	MRH4	G	A	NUC_position=216
NC_001139	383013	YGL064C&	MRH4	G	A	NUC_position=199
NC_001139	383351	INTERGENIC	-	T	C
NC_001139	383405	INTERGENIC	-	A	C
NC_001139	383468	INTERGENIC	-	C	T
NC_001139	383576	INTERGENIC	-	G	T
NC_001139	383587	INTERGENIC	-	T	C
NC_001139	383896	YGL063W&	PUS2	A	G	NUC_position=240
NC_001139	383980	YGL063W&	PUS2	T	C	NUC_position=324
NC_001139	384063	YGL063W&	PUS2	C	G	NUC_position=407
NC_001139	384064	YGL063W&	PUS2	G	C	NUC_position=408
NC_001139	384199	YGL063W&	PUS2	C	A	NUC_position=543
NC_001139	384242	YGL063W&	PUS2	T	C	NUC_position=586
NC_001139	384428	YGL063W&	PUS2	T	C	NUC_position=772
NC_001139	384644	YGL063W&	PUS2	C	A	NUC_position=988
NC_001139	384681	YGL063W&	PUS2	G	A	NUC_position=1025
NC_001139	384846	INTERGENIC	-	C	G
NC_001139	384847	INTERGENIC	-	G	C
NC_001139	385181	INTERGENIC	-	T	A
NC_001139	385197	INTERGENIC	-	C	T
NC_001139	385291	YGL062W&	PYC1	A	T	NUC_position=93
NC_001139	385498	YGL062W&	PYC1	A	C	NUC_position=300
NC_001139	385558	YGL062W&	PYC1	C	A	NUC_position=360
NC_001139	385573	YGL062W&	PYC1	T	C	NUC_position=375
NC_001139	385622	YGL062W&	PYC1	C	T	NUC_position=424
NC_001139	385717	YGL062W&	PYC1	C	T	NUC_position=519
NC_001139	386497	YGL062W&	PYC1	G	A	NUC_position=1299
NC_001139	386542	YGL062W&	PYC1	T	C	NUC_position=1344
NC_001139	386611	YGL062W&	PYC1	G	A	NUC_position=1413
NC_001139	387208	YGL062W&	PYC1	C	A	NUC_position=2010
NC_001139	387640	YGL062W&	PYC1	T	C	NUC_position=2442
NC_001139	387796	YGL062W&	PYC1	T	C	NUC_position=2598
NC_001139	387973	YGL062W&	PYC1	T	A	NUC_position=2775
NC_001139	387980	YGL062W&	PYC1	T	C	NUC_position=2782
NC_001139	388180	YGL062W&	PYC1	G	A	NUC_position=2982
NC_001139	388318	YGL062W&	PYC1	T	C	NUC_position=3120
NC_001139	388384	YGL062W&	PYC1	C	A	NUC_position=3186
NC_001139	388576	YGL062W&	PYC1	A	G	NUC_position=3378
NC_001139	388630	YGL062W&	PYC1	C	T	NUC_position=3432
NC_001139	388859	INTERGENIC	-	T	A
NC_001139	389108	YGL061C&	DUO1	G	A	NUC_position=607
NC_001139	389158	YGL061C&	DUO1	T	C	NUC_position=557
NC_001139	389371	YGL061C&	DUO1	G	C	NUC_position=344
NC_001139	389475	YGL061C&	DUO1	A	C	NUC_position=240
NC_001139	389511	YGL061C&	DUO1	T	C	NUC_position=204
NC_001139	389532	YGL061C&	DUO1	C	A	NUC_position=183
NC_001139	389754	INTERGENIC	-	A	G
NC_001139	389894	INTERGENIC	-	C	T
NC_001139	389938	INTERGENIC	-	A	G
NC_001139	390239	YGL060W&	YBP2	T	A	NUC_position=170
NC_001139	390279	YGL060W&	YBP2	A	T	NUC_position=210
NC_001139	390477	YGL060W&	YBP2	C	G	NUC_position=408
NC_001139	390926	YGL060W&	YBP2	T	C	NUC_position=857
NC_001139	391143	YGL060W&	YBP2	G	T	NUC_position=1074
NC_001139	391191	YGL060W&	YBP2	T	C	NUC_position=1122
NC_001139	391254	YGL060W&	YBP2	G	A	NUC_position=1185
NC_001139	391284	YGL060W&	YBP2	A	G	NUC_position=1215
NC_001139	391411	YGL060W&	YBP2	T	C	NUC_position=1342
NC_001139	392015	INTERGENIC	-	G	A
NC_001139	392320	YGL059W&	-	T	C	NUC_position=93
NC_001139	394517	INTERGENIC	-	T	A
NC_001139	394667	INTERGENIC	-	A	G
NC_001139	395027	YGL057C&	-	G	C	NUC_position=809
NC_001139	395247	YGL057C&	-	C	G	NUC_position=589
NC_001139	395387	YGL057C&	-	A	G	NUC_position=449
NC_001139	395704	YGL057C&	-	T	C	NUC_position=132
NC_001139	395740	YGL057C&	-	T	C	NUC_position=96
NC_001139	395758	YGL057C&	-	G	C	NUC_position=78
NC_001139	395794	YGL057C&	-	A	G	NUC_position=42
NC_001139	395809	YGL057C&	-	G	A	NUC_position=27
NC_001139	395821	YGL057C&	-	A	G	NUC_position=15
NC_001139	395875	INTERGENIC	-	G	A
NC_001139	395888	INTERGENIC	-	C	T
NC_001139	396024	INTERGENIC	-	T	C
NC_001139	396068	YGL056C&	SDS23	T	C	NUC_position=1557
NC_001139	396098	YGL056C&	SDS23	C	T	NUC_position=1527
NC_001139	396116	YGL056C&	SDS23	A	G	NUC_position=1509
NC_001139	396176	YGL056C&	SDS23	T	C	NUC_position=1449
NC_001139	396238	YGL056C&	SDS23	T	C	NUC_position=1387
NC_001139	396241	YGL056C&	SDS23	C	T	NUC_position=1384
NC_001139	396275	YGL056C&	SDS23	A	G	NUC_position=1350
NC_001139	396584	YGL056C&	SDS23	G	A	NUC_position=1041
NC_001139	396587	YGL056C&	SDS23	C	T	NUC_position=1038
NC_001139	397085	YGL056C&	SDS23	C	G	NUC_position=540
NC_001139	397086	YGL056C&	SDS23	G	C	NUC_position=539
NC_001139	397241	YGL056C&	SDS23	A	C	NUC_position=384
NC_001139	397331	YGL056C&	SDS23	T	C	NUC_position=294
NC_001139	397454	YGL056C&	SDS23	T	A	NUC_position=171
NC_001139	397698	INTERGENIC	-	A	G
NC_001139	397944	INTERGENIC	-	A	G
NC_001139	398709	YGL055W&	OLE1	G	A	NUC_position=79
NC_001139	399017	YGL055W&	OLE1	T	C	NUC_position=387
NC_001139	399035	YGL055W&	OLE1	G	A	NUC_position=405
NC_001139	399497	YGL055W&	OLE1	T	C	NUC_position=867
NC_001139	399540	YGL055W&	OLE1	T	A	NUC_position=910
NC_001139	400165	INTERGENIC	-	T	C
NC_001139	400199	INTERGENIC	-	A	T
NC_001139	400435	INTERGENIC	-	A	G
NC_001139	400498	INTERGENIC	-	C	T
NC_001139	401120	YGL054C&	ERV14	A	G	NUC_position=171
NC_001139	401531	INTERGENIC	-	T	C
NC_001139	401922	INTERGENIC	-	G	A
NC_001139	402424	INTERGENIC	-	T	A
NC_001139	402472	INTERGENIC	-	G	A
NC_001139	405435	INTERGENIC	-	C	T
NC_001139	405436	INTERGENIC	-	T	A
NC_001139	405805	YGL050W&	TYW3	A	G	NUC_position=27
NC_001139	406018	YGL050W&	TYW3	C	G	NUC_position=240
NC_001139	406381	YGL050W&	TYW3	C	T	NUC_position=603
NC_001139	407127	YGL049C&	TIF4632	G	A	NUC_position=2481
NC_001139	408081	YGL049C&	TIF4632	G	A	NUC_position=1527
NC_001139	408183	YGL049C&	TIF4632	T	C	NUC_position=1425
NC_001139	408493	YGL049C&	TIF4632	G	A	NUC_position=1115
NC_001139	408711	YGL049C&	TIF4632	G	A	NUC_position=897
NC_001139	408712	YGL049C&	TIF4632	A	C	NUC_position=896
NC_001139	408770	YGL049C&	TIF4632	G	A	NUC_position=838
NC_001139	408867	YGL049C&	TIF4632	G	A	NUC_position=741
NC_001139	408945	YGL049C&	TIF4632	C	T	NUC_position=663
NC_001139	409107	YGL049C&	TIF4632	T	C	NUC_position=501
NC_001139	410423	YGL048C&	RPT6	C	T	NUC_position=867
NC_001139	410534	YGL048C&	RPT6	G	A	NUC_position=756
NC_001139	410600	YGL048C&	RPT6	G	A	NUC_position=690
NC_001139	410723	YGL048C&	RPT6	G	A	NUC_position=567
NC_001139	410753	YGL048C&	RPT6	A	G	NUC_position=537
NC_001139	411543	INTERGENIC	-	C	A
NC_001139	411576	YGL047W&	ALG13	G	A	NUC_position=22
NC_001139	411938	YGL047W&	ALG13	G	T	NUC_position=384
NC_001139	412402	INTERGENIC	-	C	T
NC_001139	412413	INTERGENIC	-	C	T
NC_001139	412621	INTERGENIC	-	A	C
NC_001139	412627	INTERGENIC	-	T	C
NC_001139	412852	INTERGENIC	-	A	G
NC_001139	412934	INTERGENIC	-	C	T
NC_001139	413170	INTERGENIC	-	T	C
NC_001139	413315	INTERGENIC	-	C	T
NC_001139	413366	INTERGENIC	-	G	C
NC_001139	413367	INTERGENIC	-	C	G
NC_001139	413800	INTERGENIC	-	C	T
NC_001139	413969	INTERGENIC	-	G	A
NC_001139	413970	INTERGENIC	-	G	A
NC_001139	414522	YGL045W&	RIM8	C	T	NUC_position=417
NC_001139	414657	YGL045W&	RIM8	G	A	NUC_position=552
NC_001139	414876	YGL045W&	RIM8	C	T	NUC_position=771
NC_001139	415128	YGL045W&	RIM8	A	G	NUC_position=1023
NC_001139	415311	YGL045W&	RIM8	G	A	NUC_position=1206
NC_001139	415375	YGL045W&	RIM8	G	T	NUC_position=1270
NC_001139	415926	INTERGENIC	-	T	C
NC_001139	416628	YGL044C&	RNA15	G	A	NUC_position=413
NC_001139	416960	YGL044C&	RNA15	G	A	NUC_position=81
NC_001139	417022	YGL044C&	RNA15	C	T	NUC_position=19
NC_001139	417312	INTERGENIC	-	A	G
NC_001139	418257	YGL043W&	DST1	G	A	NUC_position=771
NC_001139	418275	YGL043W&	DST1	G	A	NUC_position=789
NC_001139	418296	YGL043W&	DST1	A	T	NUC_position=810
NC_001139	418506	INTERGENIC	-	A	G
NC_001139	419255	INTERGENIC	-	C	G
NC_001139	419563	YGL040C&	HEM2	C	T	NUC_position=999
NC_001139	420172	YGL040C&	HEM2	G	A	NUC_position=390
NC_001139	420980	INTERGENIC	-	T	C
NC_001139	421033	INTERGENIC	-	C	T
NC_001139	421042	INTERGENIC	-	C	T
NC_001139	421244	INTERGENIC	-	G	T
NC_001139	421249	INTERGENIC	-	A	G
NC_001139	421278	INTERGENIC	-	A	G
NC_001139	421305	INTERGENIC	-	G	A
NC_001139	421316	INTERGENIC	-	A	G
NC_001139	421327	INTERGENIC	-	C	T
NC_001139	421471	INTERGENIC	-	C	T
NC_001139	421477	INTERGENIC	-	A	G
NC_001139	421484	INTERGENIC	-	T	G
NC_001139	421684	INTERGENIC	-	C	T
NC_001139	421871	INTERGENIC	-	A	G
NC_001139	421895	INTERGENIC	-	T	C
NC_001139	421949	INTERGENIC	-	A	G
NC_001139	422065	INTERGENIC	-	T	G
NC_001139	422208	INTERGENIC	-	G	A
NC_001139	422242	INTERGENIC	-	G	T
NC_001139	422392	INTERGENIC	-	C	T
NC_001139	422440	INTERGENIC	-	A	G
NC_001139	422446	INTERGENIC	-	G	C
NC_001139	422460	INTERGENIC	-	C	G
NC_001139	422570	INTERGENIC	-	C	T
NC_001139	422594	INTERGENIC	-	T	C
NC_001139	422619	INTERGENIC	-	G	A
NC_001139	422782	INTERGENIC	-	T	C
NC_001139	422842	INTERGENIC	-	T	A
NC_001139	422872	INTERGENIC	-	T	A
NC_001139	422924	INTERGENIC	-	C	G
NC_001139	422957	INTERGENIC	-	G	A
NC_001139	423041	INTERGENIC	-	T	C
NC_001139	423221	INTERGENIC	-	T	C
NC_001139	423345	INTERGENIC	-	C	T
NC_001139	423478	INTERGENIC	-	A	C
NC_001139	423784	INTERGENIC	-	C	A
NC_001139	423912	INTERGENIC	-	G	A
NC_001139	423940	INTERGENIC	-	C	A
NC_001139	424048	YGL039W&	-	A	G	NUC_position=82
NC_001139	424333	YGL039W&	-	A	T	NUC_position=367
NC_001139	424344	YGL039W&	-	A	G	NUC_position=378
NC_001139	424626	YGL039W&	-	C	T	NUC_position=660
NC_001139	424658	YGL039W&	-	A	C	NUC_position=692
NC_001139	424948	YGL039W&	-	A	T	NUC_position=982
NC_001139	425136	INTERGENIC	-	A	T
NC_001139	425187	INTERGENIC	-	C	T
NC_001139	425233	INTERGENIC	-	G	C
NC_001139	425331	INTERGENIC	-	T	A
NC_001139	425346	INTERGENIC	-	G	A
NC_001139	425452	YGL038C&	OCH1	A	C	NUC_position=1359
NC_001139	425503	YGL038C&	OCH1	A	G	NUC_position=1308
NC_001139	426125	YGL038C&	OCH1	C	T	NUC_position=686
NC_001139	426142	YGL038C&	OCH1	C	T	NUC_position=669
NC_001139	426217	YGL038C&	OCH1	T	C	NUC_position=594
NC_001139	426544	YGL038C&	OCH1	G	T	NUC_position=267
NC_001139	426681	YGL038C&	OCH1	T	C	NUC_position=130
NC_001139	426975	INTERGENIC	-	G	T
NC_001139	427606	YGL037C&	PNC1	A	G	NUC_position=348
NC_001139	427747	YGL037C&	PNC1	G	A	NUC_position=207
NC_001139	428028	INTERGENIC	-	C	T
NC_001139	428082	INTERGENIC	-	A	G
NC_001139	428158	INTERGENIC	-	A	G
NC_001139	428330	INTERGENIC	-	C	G
NC_001139	428368	INTERGENIC	-	G	A
NC_001139	428373	INTERGENIC	-	T	C
NC_001139	428446	INTERGENIC	-	T	C
NC_001139	428486	INTERGENIC	-	T	C
NC_001139	428547	INTERGENIC	-	C	G
NC_001139	428593	INTERGENIC	-	C	G
NC_001139	428703	YGL036W&	-	A	T	NUC_position=98
NC_001139	428733	YGL036W&	-	T	A	NUC_position=128
NC_001139	428945	YGL036W&	-	C	T	NUC_position=340
NC_001139	429025	YGL036W&	-	G	A	NUC_position=420
NC_001139	429283	YGL036W&	-	A	G	NUC_position=678
NC_001139	429472	YGL036W&	-	A	T	NUC_position=867
NC_001139	429711	YGL036W&	-	A	C	NUC_position=1106
NC_001139	429732	YGL036W&	-	C	T	NUC_position=1127
NC_001139	429946	YGL036W&	-	T	C	NUC_position=1341
NC_001139	430406	YGL036W&	-	G	A	NUC_position=1801
NC_001139	430514	YGL036W&	-	T	C	NUC_position=1909
NC_001139	430564	YGL036W&	-	A	G	NUC_position=1959
NC_001139	430815	YGL036W&	-	T	C	NUC_position=2210
NC_001139	430872	YGL036W&	-	G	A	NUC_position=2267
NC_001139	430958	YGL036W&	-	A	C	NUC_position=2353
NC_001139	431121	YGL036W&	-	T	C	NUC_position=2516
NC_001139	431151	YGL036W&	-	A	G	NUC_position=2546
NC_001139	431173	YGL036W&	-	G	C	NUC_position=2568
NC_001139	431872	YGL035C&	MIG1	A	G	NUC_position=1196
NC_001139	432659	YGL035C&	MIG1	G	A	NUC_position=409
NC_001139	432918	YGL035C&	MIG1	C	A	NUC_position=150
NC_001139	432930	YGL035C&	MIG1	A	T	NUC_position=138
NC_001139	432939	YGL035C&	MIG1	A	G	NUC_position=129
NC_001139	433239	INTERGENIC	-	A	G
NC_001139	433421	INTERGENIC	-	T	A
NC_001139	433870	INTERGENIC	-	A	T
NC_001139	433981	INTERGENIC	-	A	T
NC_001139	434264	INTERGENIC	-	T	C
NC_001139	434332	INTERGENIC	-	T	C
NC_001139	434366	INTERGENIC	-	T	C
NC_001139	434385	INTERGENIC	-	G	T
NC_001139	434408	INTERGENIC	-	A	G
NC_001139	434447	INTERGENIC	-	A	G
NC_001139	434452	INTERGENIC	-	A	G
NC_001139	434510	INTERGENIC	-	A	G
NC_001139	434635	INTERGENIC	-	A	G
NC_001139	434659	INTERGENIC	-	G	A
NC_001139	434684	INTERGENIC	-	C	A
NC_001139	434725	INTERGENIC	-	A	C
NC_001139	434757	INTERGENIC	-	C	G
NC_001139	434763	INTERGENIC	-	C	A
NC_001139	434910	INTERGENIC	-	G	A
NC_001139	435046	INTERGENIC	-	G	C
NC_001139	435058	INTERGENIC	-	C	A
NC_001139	435059	INTERGENIC	-	A	G
NC_001139	435131	INTERGENIC	-	T	C
NC_001139	435220	INTERGENIC	-	A	C
NC_001139	435319	INTERGENIC	-	A	G
NC_001139	435345	INTERGENIC	-	T	C
NC_001139	435415	INTERGENIC	-	G	A
NC_001139	435462	INTERGENIC	-	C	T
NC_001139	435519	INTERGENIC	-	T	C
NC_001139	435550	INTERGENIC	-	A	G
NC_001139	435582	INTERGENIC	-	T	C
NC_001139	435614	INTERGENIC	-	G	A
NC_001139	435687	Y	YGL033W&	HOP2	T	C	IN INTRON
NC_001139	435696	Y	YGL033W&	HOP2	T	C	IN INTRON
NC_001139	435697	Y	YGL033W&	HOP2	T	C	IN INTRON
NC_001139	435936	Y	YGL033W&	HOP2	T	C	NUC_position=237	AFTER INTRON
NC_001139	436043	Y	YGL033W&	HOP2	C	T	NUC_position=344	AFTER INTRON
NC_001139	436128	Y	YGL033W&	HOP2	G	A	NUC_position=429	AFTER INTRON
NC_001139	436342	Y	YGL033W&	HOP2	G	A	NUC_position=643	AFTER INTRON
NC_001139	436606	YGL032C&	AGA2	C	T	NUC_position=233
NC_001139	436610	YGL032C&	AGA2	T	C	NUC_position=229
NC_001139	436633	YGL032C&	AGA2	C	T	NUC_position=206
NC_001139	436779	YGL032C&	AGA2	T	C	NUC_position=60
NC_001139	436999	INTERGENIC	-	G	A
NC_001139	437200	INTERGENIC	-	A	C
NC_001139	437309	INTERGENIC	-	G	A
NC_001139	437341	INTERGENIC	-	T	C
NC_001139	437353	INTERGENIC	-	A	G
NC_001139	437354	INTERGENIC	-	G	A
NC_001139	438014	INTERGENIC	-	G	T
NC_001139	438036	INTERGENIC	-	A	G
NC_001139	438074	INTERGENIC	-	A	T
NC_001139	438338	INTERGENIC	-	G	T
NC_001139	438572	INTERGENIC	-	T	C
NC_001139	438679	INTERGENIC	-	A	G
NC_001139	438733	INTERGENIC	-	A	T
NC_001139	438755	INTERGENIC	-	C	A
NC_001139	438808	INTERGENIC	-	T	A
NC_001139	439002	INTERGENIC	-	G	A
NC_001139	439221	Y	YGL030W&	RPL30	T	C	IN INTRON
NC_001139	439282	Y	YGL030W&	RPL30	C	T	IN INTRON
NC_001139	439794	INTERGENIC	-	A	G
NC_001139	439869	INTERGENIC	-	A	T
NC_001139	440462	INTERGENIC	-	T	A
NC_001139	440591	INTERGENIC	-	T	C
NC_001139	440610	INTERGENIC	-	G	A
NC_001139	440641	INTERGENIC	-	A	T
NC_001139	440676	INTERGENIC	-	A	G
NC_001139	440679	INTERGENIC	-	T	A
NC_001139	440694	INTERGENIC	-	A	C
NC_001139	440698	INTERGENIC	-	T	A
NC_001139	440789	INTERGENIC	-	C	G
NC_001139	440977	INTERGENIC	-	A	T
NC_001139	440979	INTERGENIC	-	T	A
NC_001139	440989	INTERGENIC	-	T	C
NC_001139	441046	INTERGENIC	-	A	G
NC_001139	441358	YGL028C&	SCW11	G	A	NUC_position=1557
NC_001139	441463	YGL028C&	SCW11	A	G	NUC_position=1452
NC_001139	441498	YGL028C&	SCW11	T	G	NUC_position=1417
NC_001139	442087	YGL028C&	SCW11	A	G	NUC_position=828
NC_001139	442304	YGL028C&	SCW11	C	G	NUC_position=611
NC_001139	442344	YGL028C&	SCW11	A	G	NUC_position=571
NC_001139	442940	INTERGENIC	-	C	T
NC_001139	442973	INTERGENIC	-	A	T
NC_001139	443003	INTERGENIC	-	T	C
NC_001139	443012	INTERGENIC	-	G	A
NC_001139	443100	INTERGENIC	-	G	A
NC_001139	443166	INTERGENIC	-	C	T
NC_001139	443347	INTERGENIC	-	A	T
NC_001139	443530	INTERGENIC	-	T	A
NC_001139	443607	INTERGENIC	-	T	C
NC_001139	443644	INTERGENIC	-	G	T
NC_001139	443950	YGL027C&	CWH41	G	A	NUC_position=2199
NC_001139	443974	YGL027C&	CWH41	C	T	NUC_position=2175
NC_001139	443977	YGL027C&	CWH41	G	A	NUC_position=2172
NC_001139	444075	YGL027C&	CWH41	C	A	NUC_position=2074
NC_001139	444112	YGL027C&	CWH41	C	A	NUC_position=2037
NC_001139	444190	YGL027C&	CWH41	G	C	NUC_position=1959
NC_001139	444195	YGL027C&	CWH41	C	T	NUC_position=1954
NC_001139	444471	YGL027C&	CWH41	T	C	NUC_position=1678
NC_001139	446210	INTERGENIC	-	G	A
NC_001139	446236	INTERGENIC	-	T	C
NC_001139	446325	INTERGENIC	-	A	G
NC_001139	447156	YGL026C&	TRP5	G	A	NUC_position=1385
NC_001139	447766	YGL026C&	TRP5	G	C	NUC_position=775
NC_001139	447958	YGL026C&	TRP5	C	T	NUC_position=583
NC_001139	448111	YGL026C&	TRP5	T	C	NUC_position=430
NC_001139	448451	YGL026C&	TRP5	T	C	NUC_position=90
NC_001139	448543	INTERGENIC	-	T	C
NC_001139	451312	YGL023C&	PIB2	A	G	NUC_position=798
NC_001139	451601	YGL023C&	PIB2	T	C	NUC_position=509
NC_001139	451687	YGL023C&	PIB2	C	T	NUC_position=423
NC_001139	451834	YGL023C&	PIB2	C	T	NUC_position=276
NC_001139	451926	YGL023C&	PIB2	T	C	NUC_position=184
NC_001139	452063	YGL023C&	PIB2	T	C	NUC_position=47
NC_001139	452301	INTERGENIC	-	A	C
NC_001139	453260	YGL022W&	STT3	C	T	NUC_position=852
NC_001139	454134	YGL022W&	STT3	C	T	NUC_position=1726
NC_001139	454609	INTERGENIC	-	A	T
NC_001139	455018	YGL021W&	ALK1	G	A	NUC_position=229
NC_001139	456185	YGL021W&	ALK1	T	C	NUC_position=1396
NC_001139	456679	YGL021W&	ALK1	C	T	NUC_position=1890
NC_001139	456817	YGL021W&	ALK1	G	A	NUC_position=2028
NC_001139	457027	YGL021W&	ALK1	G	A	NUC_position=2238
NC_001139	457039	YGL021W&	ALK1	G	C	NUC_position=2250
NC_001139	457150	INTERGENIC	-	G	A
NC_001139	457726	YGL020C&	GET1	G	A	NUC_position=150
NC_001139	459625	YGL018C&	JAC1	G	A	NUC_position=45
NC_001139	460335	YGL017W&	ATE1	T	C	NUC_position=477
NC_001139	461151	YGL017W&	ATE1	A	G	NUC_position=1293
NC_001139	461617	INTERGENIC	-	T	C
NC_001139	461700	YGL016W&	KAP122	T	C	NUC_position=30
NC_001139	461809	YGL016W&	KAP122	T	C	NUC_position=139
NC_001139	461880	YGL016W&	KAP122	G	A	NUC_position=210
NC_001139	461881	YGL016W&	KAP122	C	T	NUC_position=211
NC_001139	462149	YGL016W&	KAP122	T	C	NUC_position=479
NC_001139	462195	YGL016W&	KAP122	A	G	NUC_position=525
NC_001139	462201	YGL016W&	KAP122	G	A	NUC_position=531
NC_001139	462708	YGL016W&	KAP122	G	A	NUC_position=1038
NC_001139	463032	YGL016W&	KAP122	G	A	NUC_position=1362
NC_001139	463353	YGL016W&	KAP122	A	G	NUC_position=1683
NC_001139	463377	YGL016W&	KAP122	C	A	NUC_position=1707
NC_001139	463986	YGL016W&	KAP122	A	G	NUC_position=2316
NC_001139	464220	YGL016W&	KAP122	T	C	NUC_position=2550
NC_001139	464371	YGL016W&	KAP122	C	T	NUC_position=2701
NC_001139	464970	INTERGENIC	-	T	C
NC_001139	464977	INTERGENIC	-	T	C
NC_001139	465096	YGL015C&	-	T	C	NUC_position=345
NC_001139	465123	YGL015C&	-	T	C	NUC_position=318
NC_001139	465436	YGL015C&	-	T	C	NUC_position=5
NC_001139	465452	INTERGENIC	-	T	A
NC_001139	465493	INTERGENIC	-	G	A
NC_001139	465539	INTERGENIC	-	T	C
NC_001139	465566	INTERGENIC	-	T	C
NC_001139	465631	INTERGENIC	-	A	G
NC_001139	465795	INTERGENIC	-	C	T
NC_001139	465910	INTERGENIC	-	G	A
NC_001139	466034	INTERGENIC	-	A	T
NC_001139	466097	INTERGENIC	-	T	C
NC_001139	466310	YGL014W&	PUF4	C	T	NUC_position=165
NC_001139	466376	YGL014W&	PUF4	C	T	NUC_position=231
NC_001139	466409	YGL014W&	PUF4	T	C	NUC_position=264
NC_001139	466423	YGL014W&	PUF4	C	T	NUC_position=278
NC_001139	466979	YGL014W&	PUF4	C	T	NUC_position=834
NC_001139	467282	YGL014W&	PUF4	A	T	NUC_position=1137
NC_001139	467384	YGL014W&	PUF4	G	A	NUC_position=1239
NC_001139	467392	YGL014W&	PUF4	T	C	NUC_position=1247
NC_001139	467456	YGL014W&	PUF4	C	T	NUC_position=1311
NC_001139	467478	YGL014W&	PUF4	A	G	NUC_position=1333
NC_001139	468377	YGL014W&	PUF4	G	A	NUC_position=2232
NC_001139	469274	YGL013C&	PDR1	A	G	NUC_position=3030
NC_001139	470033	YGL013C&	PDR1	A	G	NUC_position=2271
NC_001139	470321	YGL013C&	PDR1	A	G	NUC_position=1983
NC_001139	470504	YGL013C&	PDR1	G	A	NUC_position=1800
NC_001139	470534	YGL013C&	PDR1	G	A	NUC_position=1770
NC_001139	471176	YGL013C&	PDR1	A	G	NUC_position=1128
NC_001139	476665	YGL009C&	LEU1	A	G	NUC_position=1993
NC_001139	476819	YGL009C&	LEU1	C	T	NUC_position=1839
NC_001139	476849	YGL009C&	LEU1	G	A	NUC_position=1809
NC_001139	477020	YGL009C&	LEU1	C	T	NUC_position=1638
NC_001139	477052	YGL009C&	LEU1	T	C	NUC_position=1606
NC_001139	477215	YGL009C&	LEU1	A	G	NUC_position=1443
NC_001139	477389	YGL009C&	LEU1	T	C	NUC_position=1269
NC_001139	478313	YGL009C&	LEU1	A	T	NUC_position=345
NC_001139	478514	YGL009C&	LEU1	G	A	NUC_position=144
NC_001139	478945	INTERGENIC	-	A	G
NC_001139	478975	INTERGENIC	-	C	T
NC_001139	479000	INTERGENIC	-	G	C
NC_001139	479149	INTERGENIC	-	G	C
NC_001139	479162	INTERGENIC	-	A	G
NC_001139	479205	INTERGENIC	-	T	A
NC_001139	479293	INTERGENIC	-	G	A
NC_001139	479330	INTERGENIC	-	A	G
NC_001139	479361	INTERGENIC	-	T	C
NC_001139	479376	INTERGENIC	-	A	G
NC_001139	480197	YGL008C&	PMA1	C	T	NUC_position=2475
NC_001139	480206	YGL008C&	PMA1	G	T	NUC_position=2466
NC_001139	480301	YGL008C&	PMA1	T	A	NUC_position=2371
NC_001139	480362	YGL008C&	PMA1	A	T	NUC_position=2310
NC_001139	480431	YGL008C&	PMA1	G	T	NUC_position=2241
NC_001139	480449	YGL008C&	PMA1	A	G	NUC_position=2223
NC_001139	480581	YGL008C&	PMA1	A	C	NUC_position=2091
NC_001139	480617	YGL008C&	PMA1	A	G	NUC_position=2055
NC_001139	480794	YGL008C&	PMA1	A	G	NUC_position=1878
NC_001139	481631	YGL008C&	PMA1	G	A	NUC_position=1041
NC_001139	481753	YGL008C&	PMA1	A	C	NUC_position=919
NC_001139	481768	YGL008C&	PMA1	T	C	NUC_position=904
NC_001139	481775	YGL008C&	PMA1	A	C	NUC_position=897
NC_001139	481781	YGL008C&	PMA1	T	C	NUC_position=891
NC_001139	482013	YGL008C&	PMA1	T	C	NUC_position=659
NC_001139	482047	YGL008C&	PMA1	C	T	NUC_position=625
NC_001139	482323	YGL008C&	PMA1	C	T	NUC_position=349
NC_001139	482426	YGL008C&	PMA1	A	G	NUC_position=246
NC_001139	482744	INTERGENIC	-	G	A
NC_001139	482840	INTERGENIC	-	T	C
NC_001139	482916	INTERGENIC	-	A	T
NC_001139	482958	YGL007C-A&	-	C	G	NUC_position=75
NC_001139	482973	YGL007C-A&	-	A	C	NUC_position=60
NC_001139	482985	YGL007C-A&	-	T	C	NUC_position=48
NC_001139	483349	INTERGENIC	-	G	A
NC_001139	483445	INTERGENIC	-	G	T
NC_001139	483838	INTERGENIC	-	G	A
NC_001139	483918	INTERGENIC	-	T	A
NC_001139	484323	INTERGENIC	-	T	G
NC_001139	484457	INTERGENIC	-	T	C
NC_001139	484785	INTERGENIC	-	A	G
NC_001139	484791	INTERGENIC	-	T	C
NC_001139	484848	INTERGENIC	-	C	T
NC_001139	484962	INTERGENIC	-	T	C
NC_001139	485228	INTERGENIC	-	G	A
NC_001139	485261	INTERGENIC	-	A	G
NC_001139	485392	INTERGENIC	-	C	T
NC_001139	485733	INTERGENIC	-	C	T
NC_001139	485784	INTERGENIC	-	G	C
NC_001139	485847	INTERGENIC	-	A	C
NC_001139	486007	YGL006W&	PMC1	T	C	NUC_position=83
NC_001139	487309	YGL006W&	PMC1	C	T	NUC_position=1385
NC_001139	487333	YGL006W&	PMC1	G	A	NUC_position=1409
NC_001139	487439	YGL006W&	PMC1	G	A	NUC_position=1515
NC_001139	487941	YGL006W&	PMC1	G	A	NUC_position=2017
NC_001139	488045	YGL006W&	PMC1	G	A	NUC_position=2121
NC_001139	488840	YGL006W&	PMC1	G	T	NUC_position=2916
NC_001139	489046	YGL006W&	PMC1	G	A	NUC_position=3122
NC_001139	489556	INTERGENIC	-	C	T
NC_001139	489738	YGL005C&	COG7	T	C	NUC_position=814
NC_001139	489948	YGL005C&	COG7	A	G	NUC_position=604
NC_001139	490081	YGL005C&	COG7	C	T	NUC_position=471
NC_001139	490121	YGL005C&	COG7	C	T	NUC_position=431
NC_001139	490308	YGL005C&	COG7	T	C	NUC_position=244
NC_001139	490532	YGL005C&	COG7	G	T	NUC_position=20
NC_001139	490543	YGL005C&	COG7	C	G	NUC_position=9
NC_001139	490555	INTERGENIC	-	C	T
NC_001139	490754	YGL004C&	RPN14	C	T	NUC_position=1207
NC_001139	490769	YGL004C&	RPN14	C	T	NUC_position=1192
NC_001139	491702	YGL004C&	RPN14	C	A	NUC_position=259
NC_001139	491767	YGL004C&	RPN14	C	T	NUC_position=194
NC_001139	492179	INTERGENIC	-	G	A
NC_001139	492321	INTERGENIC	-	T	C
NC_001139	492366	INTERGENIC	-	G	A
NC_001139	492442	INTERGENIC	-	T	C
NC_001139	492472	INTERGENIC	-	C	T
NC_001139	492868	YGL003C&	CDH1	A	G	NUC_position=1311
NC_001139	493573	YGL003C&	CDH1	C	T	NUC_position=606
NC_001139	494098	YGL003C&	CDH1	C	A	NUC_position=81
NC_001139	494209	INTERGENIC	-	A	C
NC_001139	494628	YGL002W&	ERP6	A	G	NUC_position=108
NC_001139	494640	YGL002W&	ERP6	C	T	NUC_position=120
NC_001139	494874	YGL002W&	ERP6	C	T	NUC_position=354
NC_001139	494907	YGL002W&	ERP6	T	G	NUC_position=387
NC_001139	495051	YGL002W&	ERP6	A	C	NUC_position=531
NC_001139	495865	YGL001C&	ERG26	A	G	NUC_position=642
NC_001139	496384	YGL001C&	ERG26	G	A	NUC_position=123
NC_001139	496651	INTERGENIC	-	C	T
NC_001139	496913	INTERGENIC	-	T	C
NC_001139	497045	INTERGENIC	-	A	T
NC_001139	497426	Y	YGR001C&	AML1	T	A	NUC_position=-
NC_001139	497605	Y	YGR001C&	AML1	C	T	NUC_position=-
NC_001139	497972	Y	YGR001C&	AML1	A	G	NUC_position=-
NC_001139	498161	INTERGENIC	-	T	C
NC_001139	498392	INTERGENIC	-	C	T
NC_001139	498429	INTERGENIC	-	T	G
NC_001139	498738	YGR002C&	SWC4	C	T	NUC_position=1173
NC_001139	498955	YGR002C&	SWC4	A	G	NUC_position=956
NC_001139	499233	YGR002C&	SWC4	C	T	NUC_position=678
NC_001139	499386	YGR002C&	SWC4	G	A	NUC_position=525
NC_001139	499433	YGR002C&	SWC4	T	C	NUC_position=478
NC_001139	499651	YGR002C&	SWC4	T	C	NUC_position=260
NC_001139	499731	YGR002C&	SWC4	C	T	NUC_position=180
NC_001139	500232	YGR003W&	CUL3	A	G	NUC_position=97
NC_001139	500306	YGR003W&	CUL3	T	C	NUC_position=171
NC_001139	500438	YGR003W&	CUL3	A	G	NUC_position=303
NC_001139	500628	YGR003W&	CUL3	A	G	NUC_position=493
NC_001139	501142	YGR003W&	CUL3	T	C	NUC_position=1007
NC_001139	501305	YGR003W&	CUL3	C	T	NUC_position=1170
NC_001139	501610	YGR003W&	CUL3	T	C	NUC_position=1475
NC_001139	502286	YGR003W&	CUL3	G	T	NUC_position=2151
NC_001139	502446	INTERGENIC	-	C	T
NC_001139	502495	INTERGENIC	-	G	A
NC_001139	502620	INTERGENIC	-	T	A
NC_001139	502968	YGR004W&	PEX31	A	G	NUC_position=27
NC_001139	502978	YGR004W&	PEX31	T	C	NUC_position=37
NC_001139	503347	YGR004W&	PEX31	G	C	NUC_position=406
NC_001139	503502	YGR004W&	PEX31	T	C	NUC_position=561
NC_001139	503507	YGR004W&	PEX31	T	C	NUC_position=566
NC_001139	503658	YGR004W&	PEX31	A	G	NUC_position=717
NC_001139	503711	YGR004W&	PEX31	A	G	NUC_position=770
NC_001139	503739	YGR004W&	PEX31	A	T	NUC_position=798
NC_001139	503820	YGR004W&	PEX31	A	G	NUC_position=879
NC_001139	504394	INTERGENIC	-	T	C
NC_001139	504757	YGR005C&	TFG2	T	C	NUC_position=1107
NC_001139	505192	YGR005C&	TFG2	A	G	NUC_position=672
NC_001139	505273	YGR005C&	TFG2	A	G	NUC_position=591
NC_001139	505787	YGR005C&	TFG2	T	C	NUC_position=77
NC_001139	505926	INTERGENIC	-	A	T
NC_001139	506019	INTERGENIC	-	G	A
NC_001139	506023	INTERGENIC	-	C	T
NC_001139	507131	YGR007W&	MUQ1	T	C	NUC_position=159
NC_001139	507141	YGR007W&	MUQ1	A	T	NUC_position=169
NC_001139	507252	YGR007W&	MUQ1	T	C	NUC_position=280
NC_001139	507291	YGR007W&	MUQ1	A	T	NUC_position=319
NC_001139	507506	YGR007W&	MUQ1	C	T	NUC_position=534
NC_001139	507994	INTERGENIC	-	C	T
NC_001139	508035	INTERGENIC	-	C	T
NC_001139	508165	YGR008C&	STF2	G	A	NUC_position=204
NC_001139	508205	YGR008C&	STF2	T	C	NUC_position=164
NC_001139	508210	YGR008C&	STF2	A	G	NUC_position=159
NC_001139	508235	YGR008C&	STF2	G	A	NUC_position=134
NC_001139	508423	INTERGENIC	-	T	C
NC_001139	508464	INTERGENIC	-	G	A
NC_001139	508550	INTERGENIC	-	A	C
NC_001139	508772	INTERGENIC	-	T	A
NC_001139	508852	INTERGENIC	-	A	G
NC_001139	509564	YGR009C&	SEC9	T	C	NUC_position=1443
NC_001139	509573	YGR009C&	SEC9	G	A	NUC_position=1434
NC_001139	509899	YGR009C&	SEC9	T	G	NUC_position=1108
NC_001139	510064	YGR009C&	SEC9	T	C	NUC_position=943
NC_001139	510420	YGR009C&	SEC9	A	G	NUC_position=587
NC_001139	510557	YGR009C&	SEC9	A	G	NUC_position=450
NC_001139	510619	YGR009C&	SEC9	C	T	NUC_position=388
NC_001139	510746	YGR009C&	SEC9	C	T	NUC_position=261
NC_001139	510759	YGR009C&	SEC9	G	A	NUC_position=248
NC_001139	512139	YGR010W&	NMA2	T	C	NUC_position=591
NC_001139	512283	YGR010W&	NMA2	A	G	NUC_position=735
NC_001139	512463	YGR010W&	NMA2	T	C	NUC_position=915
NC_001139	512837	INTERGENIC	-	A	G
NC_001139	512839	INTERGENIC	-	C	T
NC_001139	512888	INTERGENIC	-	T	C
NC_001139	513158	INTERGENIC	-	C	A
NC_001139	513687	YGR012W&	-	C	T	NUC_position=525
NC_001139	513789	YGR012W&	-	C	A	NUC_position=627
NC_001139	513846	YGR012W&	-	C	T	NUC_position=684
NC_001139	514062	YGR012W&	-	T	G	NUC_position=900
NC_001139	514501	INTERGENIC	-	A	G
NC_001139	514515	INTERGENIC	-	C	T
NC_001139	514684	YGR013W&	SNU71	T	C	NUC_position=127
NC_001139	514702	YGR013W&	SNU71	G	A	NUC_position=145
NC_001139	514938	YGR013W&	SNU71	T	C	NUC_position=381
NC_001139	515598	YGR013W&	SNU71	G	A	NUC_position=1041
NC_001139	515705	YGR013W&	SNU71	A	T	NUC_position=1148
NC_001139	516410	YGR013W&	SNU71	T	C	NUC_position=1853
NC_001139	516820	INTERGENIC	-	A	T
NC_001139	517306	YGR014W&	MSB2	T	C	NUC_position=360
NC_001139	517369	YGR014W&	MSB2	T	A	NUC_position=423
NC_001139	517448	YGR014W&	MSB2	T	C	NUC_position=502
NC_001139	517591	YGR014W&	MSB2	T	C	NUC_position=645
NC_001139	517609	YGR014W&	MSB2	C	G	NUC_position=663
NC_001139	517619	YGR014W&	MSB2	A	G	NUC_position=673
NC_001139	517674	YGR014W&	MSB2	T	A	NUC_position=728
NC_001139	517678	YGR014W&	MSB2	A	G	NUC_position=732
NC_001139	517690	YGR014W&	MSB2	G	A	NUC_position=744
NC_001139	517765	YGR014W&	MSB2	A	G	NUC_position=819
NC_001139	517816	YGR014W&	MSB2	C	T	NUC_position=870
NC_001139	517819	YGR014W&	MSB2	T	C	NUC_position=873
NC_001139	517880	YGR014W&	MSB2	A	G	NUC_position=934
NC_001139	517913	YGR014W&	MSB2	T	C	NUC_position=967
NC_001139	518053	YGR014W&	MSB2	G	A	NUC_position=1107
NC_001139	518084	YGR014W&	MSB2	G	A	NUC_position=1138
NC_001139	518087	YGR014W&	MSB2	A	G	NUC_position=1141
NC_001139	518263	YGR014W&	MSB2	T	C	NUC_position=1317
NC_001139	518310	YGR014W&	MSB2	A	G	NUC_position=1364
NC_001139	518453	YGR014W&	MSB2	A	T	NUC_position=1507
NC_001139	518584	YGR014W&	MSB2	T	C	NUC_position=1638
NC_001139	519360	YGR014W&	MSB2	C	G	NUC_position=2414
NC_001139	519385	YGR014W&	MSB2	G	A	NUC_position=2439
NC_001139	520024	YGR014W&	MSB2	A	G	NUC_position=3078
NC_001139	520133	YGR014W&	MSB2	C	A	NUC_position=3187
NC_001139	520231	YGR014W&	MSB2	G	A	NUC_position=3285
NC_001139	521008	INTERGENIC	-	T	C
NC_001139	521050	INTERGENIC	-	T	A
NC_001139	521132	YGR015C&	-	G	A	NUC_position=949
NC_001139	521261	YGR015C&	-	G	A	NUC_position=820
NC_001139	521700	YGR015C&	-	G	A	NUC_position=381
NC_001139	522040	YGR015C&	-	A	C	NUC_position=41
NC_001139	522066	YGR015C&	-	C	T	NUC_position=15
NC_001139	522135	INTERGENIC	-	C	T
NC_001139	522327	YGR016W&	-	C	T	NUC_position=63
NC_001139	522597	YGR016W&	-	G	A	NUC_position=333
NC_001139	522695	YGR016W&	-	T	C	NUC_position=431
NC_001139	522696	YGR016W&	-	C	T	NUC_position=432
NC_001139	522717	YGR016W&	-	C	T	NUC_position=453
NC_001139	522896	INTERGENIC	-	C	T
NC_001139	522952	INTERGENIC	-	T	G
NC_001139	522991	INTERGENIC	-	T	G
NC_001139	522992	INTERGENIC	-	T	C
NC_001139	523009	INTERGENIC	-	T	C
NC_001139	523081	INTERGENIC	-	G	A
NC_001139	523093	INTERGENIC	-	A	T
NC_001139	523194	INTERGENIC	-	G	T
NC_001139	523352	INTERGENIC	-	C	T
NC_001139	523389	INTERGENIC	-	C	T
NC_001139	523736	INTERGENIC	-	A	G
NC_001139	524717	INTERGENIC	-	T	C
NC_001139	524807	INTERGENIC	-	T	C
NC_001139	525002	INTERGENIC	-	C	T
NC_001139	525417	YGR019W&	UGA1	G	C	NUC_position=185
NC_001139	525951	YGR019W&	UGA1	A	G	NUC_position=719
NC_001139	525960	YGR019W&	UGA1	C	T	NUC_position=728
NC_001139	526162	YGR019W&	UGA1	T	C	NUC_position=930
NC_001139	526423	YGR019W&	UGA1	T	C	NUC_position=1191
NC_001139	526837	INTERGENIC	-	T	A
NC_001139	527163	YGR020C&	VMA7	A	G	NUC_position=171
NC_001139	527400	INTERGENIC	-	T	C
NC_001139	527443	INTERGENIC	-	C	G
NC_001139	528227	YGR021W&	-	G	C	NUC_position=592
NC_001139	528400	YGR021W&	-	A	T	NUC_position=765
NC_001139	528451	YGR021W&	-	A	C	NUC_position=816
NC_001139	528493	YGR021W&	-	C	T	NUC_position=858
NC_001139	528505	YGR021W&	-	T	C	NUC_position=870
NC_001139	528832	INTERGENIC	-	C	T
NC_001139	528952	INTERGENIC	-	T	C
NC_001139	528997	INTERGENIC	-	G	A
NC_001139	529079	INTERGENIC	-	T	C
NC_001139	529181	INTERGENIC	-	A	G
NC_001139	529256	INTERGENIC	-	A	G
NC_001139	529351	YGR023W&	MTL1	A	T	NUC_position=84
NC_001139	529387	YGR023W&	MTL1	A	G	NUC_position=120
NC_001139	529455	YGR023W&	MTL1	C	T	NUC_position=188
NC_001139	547849	INTERGENIC	-	A	G
NC_001139	547966	INTERGENIC	-	T	A
NC_001139	548029	INTERGENIC	-	C	T
NC_001139	548110	INTERGENIC	-	A	G
NC_001139	548213	INTERGENIC	-	A	G
NC_001139	548265	INTERGENIC	-	G	A
NC_001139	598535	YGR054W&	-	C	T	NUC_position=1839
NC_001139	607109	YGR058W&	PEF1	T	G	NUC_position=970
NC_001139	609648	INTERGENIC	-	T	C
NC_001139	610095	INTERGENIC	-	A	G
NC_001139	610408	INTERGENIC	-	T	C
NC_001139	611362	YGR060W&	ERG25	T	C	NUC_position=795
NC_001139	611636	INTERGENIC	-	C	T
NC_001139	611747	INTERGENIC	-	C	A
NC_001139	613792	YGR061C&	ADE6	G	T	NUC_position=2178
NC_001139	614893	YGR061C&	ADE6	A	G	NUC_position=1077
NC_001139	615067	YGR061C&	ADE6	A	G	NUC_position=903
NC_001139	615544	YGR061C&	ADE6	C	T	NUC_position=426
NC_001139	615765	YGR061C&	ADE6	C	G	NUC_position=205
NC_001139	616025	INTERGENIC	-	C	A
NC_001139	617948	INTERGENIC	-	A	G
NC_001139	619242	YGR065C&	VHT1	G	A	NUC_position=621
NC_001139	619260	YGR065C&	VHT1	G	A	NUC_position=603
NC_001139	619278	YGR065C&	VHT1	A	G	NUC_position=585
NC_001139	619299	YGR065C&	VHT1	T	C	NUC_position=564
NC_001139	619419	YGR065C&	VHT1	A	G	NUC_position=444
NC_001139	619508	YGR065C&	VHT1	T	C	NUC_position=355
NC_001139	619527	YGR065C&	VHT1	A	C	NUC_position=336
NC_001139	619791	YGR065C&	VHT1	G	A	NUC_position=72
NC_001139	619792	YGR065C&	VHT1	T	G	NUC_position=71
NC_001139	619889	INTERGENIC	-	T	C
NC_001139	620154	INTERGENIC	-	A	G
NC_001139	620226	INTERGENIC	-	T	A
NC_001139	620229	INTERGENIC	-	G	T
NC_001139	620298	INTERGENIC	-	A	C
NC_001139	620315	INTERGENIC	-	G	C
NC_001139	620380	INTERGENIC	-	A	G
NC_001139	620383	INTERGENIC	-	C	T
NC_001139	620582	INTERGENIC	-	T	C
NC_001139	620641	INTERGENIC	-	G	A
NC_001139	620819	INTERGENIC	-	A	G
NC_001139	620919	INTERGENIC	-	G	A
NC_001139	620958	YGR066C&	-	C	T	NUC_position=846
NC_001139	621141	YGR066C&	-	A	C	NUC_position=663
NC_001139	621315	YGR066C&	-	G	A	NUC_position=489
NC_001139	621758	YGR066C&	-	C	T	NUC_position=46
NC_001139	621811	INTERGENIC	-	G	A
NC_001139	621912	INTERGENIC	-	T	C
NC_001139	622100	INTERGENIC	-	C	G
NC_001139	622190	INTERGENIC	-	C	T
NC_001139	622240	INTERGENIC	-	A	T
NC_001139	622408	YGR067C&	-	A	T	NUC_position=2383
NC_001139	622583	YGR067C&	-	G	A	NUC_position=2208
NC_001139	622742	YGR067C&	-	C	T	NUC_position=2049
NC_001139	623105	YGR067C&	-	T	C	NUC_position=1686
NC_001139	623203	YGR067C&	-	G	A	NUC_position=1588
NC_001139	623393	YGR067C&	-	G	A	NUC_position=1398
NC_001139	623408	YGR067C&	-	C	A	NUC_position=1383
NC_001139	623610	YGR067C&	-	T	A	NUC_position=1181
NC_001139	623612	YGR067C&	-	C	A	NUC_position=1179
NC_001139	623699	YGR067C&	-	A	G	NUC_position=1092
NC_001139	623704	YGR067C&	-	G	A	NUC_position=1087
NC_001139	624414	YGR067C&	-	T	G	NUC_position=377
NC_001139	624446	YGR067C&	-	A	G	NUC_position=345
NC_001139	624491	YGR067C&	-	A	G	NUC_position=300
NC_001139	624494	YGR067C&	-	G	A	NUC_position=297
NC_001139	624511	YGR067C&	-	T	C	NUC_position=280
NC_001139	624536	YGR067C&	-	G	A	NUC_position=255
NC_001139	624568	YGR067C&	-	C	T	NUC_position=223
NC_001139	625092	INTERGENIC	-	G	A
NC_001139	625208	INTERGENIC	-	A	G
NC_001139	625422	YGR068C&	-	A	G	NUC_position=1667
NC_001139	625902	YGR068C&	-	A	G	NUC_position=1187
NC_001139	625961	YGR068C&	-	G	A	NUC_position=1128
NC_001139	626141	YGR068C&	-	C	T	NUC_position=948
NC_001139	626174	YGR068C&	-	C	T	NUC_position=915
NC_001139	626206	YGR068C&	-	T	C	NUC_position=883
NC_001139	626266	YGR068C&	-	G	A	NUC_position=823
NC_001139	626339	YGR068C&	-	C	T	NUC_position=750
NC_001139	626354	YGR068C&	-	C	T	NUC_position=735
NC_001139	626457	YGR068C&	-	C	T	NUC_position=632
NC_001139	626474	YGR068C&	-	G	A	NUC_position=615
NC_001139	626798	YGR068C&	-	A	T	NUC_position=291
NC_001139	626903	YGR068C&	-	C	T	NUC_position=186
NC_001139	627366	INTERGENIC	-	A	T
NC_001139	627467	INTERGENIC	-	G	A
NC_001139	627747	INTERGENIC	-	A	G
NC_001139	627750	INTERGENIC	-	T	C
NC_001139	627887	YGR070W&	ROM1	A	G	NUC_position=78
NC_001139	627900	YGR070W&	ROM1	T	C	NUC_position=91
NC_001139	627928	YGR070W&	ROM1	A	C	NUC_position=119
NC_001139	628016	YGR070W&	ROM1	G	A	NUC_position=207
NC_001139	628054	YGR070W&	ROM1	G	T	NUC_position=245
NC_001139	628094	YGR070W&	ROM1	T	A	NUC_position=285
NC_001139	628421	YGR070W&	ROM1	T	C	NUC_position=612
NC_001139	628553	YGR070W&	ROM1	C	T	NUC_position=744
NC_001139	628580	YGR070W&	ROM1	A	G	NUC_position=771
NC_001139	628631	YGR070W&	ROM1	C	T	NUC_position=822
NC_001139	628644	YGR070W&	ROM1	A	C	NUC_position=835
NC_001139	628758	YGR070W&	ROM1	T	C	NUC_position=949
NC_001139	628962	YGR070W&	ROM1	T	A	NUC_position=1153
NC_001139	629114	YGR070W&	ROM1	A	T	NUC_position=1305
NC_001139	629207	YGR070W&	ROM1	G	A	NUC_position=1398
NC_001139	629522	YGR070W&	ROM1	T	C	NUC_position=1713
NC_001139	629735	YGR070W&	ROM1	G	A	NUC_position=1926
NC_001139	629753	YGR070W&	ROM1	T	C	NUC_position=1944
NC_001139	629823	YGR070W&	ROM1	A	G	NUC_position=2014
NC_001139	629966	YGR070W&	ROM1	C	T	NUC_position=2157
NC_001139	630002	YGR070W&	ROM1	C	T	NUC_position=2193
NC_001139	630344	YGR070W&	ROM1	C	G	NUC_position=2535
NC_001139	630473	YGR070W&	ROM1	A	G	NUC_position=2664
NC_001139	630500	YGR070W&	ROM1	A	C	NUC_position=2691
NC_001139	630536	YGR070W&	ROM1	C	T	NUC_position=2727
NC_001139	630539	YGR070W&	ROM1	T	C	NUC_position=2730
NC_001139	630608	YGR070W&	ROM1	T	C	NUC_position=2799
NC_001139	630684	YGR070W&	ROM1	G	A	NUC_position=2875
NC_001139	630690	YGR070W&	ROM1	C	A	NUC_position=2881
NC_001139	630713	YGR070W&	ROM1	G	A	NUC_position=2904
NC_001139	630821	YGR070W&	ROM1	C	T	NUC_position=3012
NC_001139	630918	YGR070W&	ROM1	A	G	NUC_position=3109
NC_001139	631261	YGR070W&	ROM1	A	G	NUC_position=3452
NC_001139	631286	INTERGENIC	-	C	T
NC_001139	631478	INTERGENIC	-	T	C
NC_001139	631536	YGR071C&	-	A	G	NUC_position=2532
NC_001139	631551	YGR071C&	-	A	T	NUC_position=2517
NC_001139	631588	YGR071C&	-	C	T	NUC_position=2480
NC_001139	631974	YGR071C&	-	G	C	NUC_position=2094
NC_001139	632213	YGR071C&	-	A	G	NUC_position=1855
NC_001139	632361	YGR071C&	-	C	A	NUC_position=1707
NC_001139	632461	YGR071C&	-	T	C	NUC_position=1607
NC_001139	632988	YGR071C&	-	C	T	NUC_position=1080
NC_001139	633094	YGR071C&	-	C	A	NUC_position=974
NC_001139	633137	YGR071C&	-	A	G	NUC_position=931
NC_001139	633269	YGR071C&	-	A	G	NUC_position=799
NC_001139	633394	YGR071C&	-	C	T	NUC_position=674
NC_001139	633630	YGR071C&	-	T	C	NUC_position=438
NC_001139	633807	YGR071C&	-	T	C	NUC_position=261
NC_001139	633898	YGR071C&	-	A	G	NUC_position=170
NC_001139	633899	YGR071C&	-	T	G	NUC_position=169
NC_001139	634360	YGR072W&	UPF3	G	A	NUC_position=53
NC_001139	634596	YGR072W&	UPF3	T	G	NUC_position=289
NC_001139	634802	YGR072W&	UPF3	T	C	NUC_position=495
NC_001139	634902	YGR072W&	UPF3	G	T	NUC_position=595
NC_001139	635294	YGR072W&	UPF3	G	A	NUC_position=987
NC_001139	635357	YGR072W&	UPF3	A	G	NUC_position=1050
NC_001139	635589	INTERGENIC	-	T	G
NC_001139	635796	YGR074W&	SMD1	T	C	NUC_position=81
NC_001139	635808	YGR074W&	SMD1	G	A	NUC_position=93
NC_001139	635865	YGR074W&	SMD1	C	T	NUC_position=150
NC_001139	636166	YGR075C&	PRP38	G	A	NUC_position=714
NC_001139	636726	YGR075C&	PRP38	T	A	NUC_position=154
NC_001139	637453	YGR076C&	MRPL25	C	T	NUC_position=129
NC_001139	637462	YGR076C&	MRPL25	A	G	NUC_position=120
NC_001139	637618	INTERGENIC	-	C	T
NC_001139	637967	YGR077C&	PEX8	T	C	NUC_position=1551
NC_001139	638192	YGR077C&	PEX8	G	A	NUC_position=1326
NC_001139	638257	YGR077C&	PEX8	T	C	NUC_position=1261
NC_001139	638791	YGR077C&	PEX8	T	C	NUC_position=727
NC_001139	638839	YGR077C&	PEX8	C	T	NUC_position=679
NC_001139	638850	YGR077C&	PEX8	A	T	NUC_position=668
NC_001139	638939	YGR077C&	PEX8	A	G	NUC_position=579
NC_001139	639021	YGR077C&	PEX8	C	T	NUC_position=497
NC_001139	639059	YGR077C&	PEX8	T	G	NUC_position=459
NC_001139	639149	YGR077C&	PEX8	G	C	NUC_position=369
NC_001139	639304	YGR077C&	PEX8	T	C	NUC_position=214
NC_001139	639335	YGR077C&	PEX8	T	C	NUC_position=183
NC_001139	639464	YGR077C&	PEX8	C	T	NUC_position=54
NC_001139	639631	INTERGENIC	-	G	A
NC_001139	639719	INTERGENIC	-	T	C
NC_001139	639935	YGR078C&	PAC10	A	G	NUC_position=441
NC_001139	640013	YGR078C&	PAC10	C	T	NUC_position=363
NC_001139	640790	YGR079W&	-	T	C	NUC_position=67
NC_001139	640802	YGR079W&	-	T	C	NUC_position=79
NC_001139	641224	YGR079W&	-	T	C	NUC_position=501
NC_001139	642046	YGR080W&	TWF1	A	G	NUC_position=33
NC_001139	642149	YGR080W&	TWF1	G	A	NUC_position=136
NC_001139	642166	YGR080W&	TWF1	G	A	NUC_position=153
NC_001139	642172	YGR080W&	TWF1	A	G	NUC_position=159
NC_001139	642231	YGR080W&	TWF1	A	C	NUC_position=218
NC_001139	642377	YGR080W&	TWF1	T	C	NUC_position=364
NC_001139	642484	YGR080W&	TWF1	A	G	NUC_position=471
NC_001139	642565	YGR080W&	TWF1	A	G	NUC_position=552
NC_001139	642581	YGR080W&	TWF1	C	T	NUC_position=568
NC_001139	642610	YGR080W&	TWF1	A	T	NUC_position=597
NC_001139	642637	YGR080W&	TWF1	C	T	NUC_position=624
NC_001139	642727	YGR080W&	TWF1	T	C	NUC_position=714
NC_001139	642919	YGR080W&	TWF1	T	C	NUC_position=906
NC_001139	643086	INTERGENIC	-	G	T
NC_001139	643095	INTERGENIC	-	G	T
NC_001139	643341	YGR081C&	SLX9	C	T	NUC_position=444
NC_001139	643376	YGR081C&	SLX9	C	T	NUC_position=409
NC_001139	643552	YGR081C&	SLX9	G	C	NUC_position=233
NC_001139	643564	YGR081C&	SLX9	T	C	NUC_position=221
NC_001139	643624	YGR081C&	SLX9	T	G	NUC_position=161
NC_001139	643731	YGR081C&	SLX9	A	G	NUC_position=54
NC_001139	643747	YGR081C&	SLX9	A	G	NUC_position=38
NC_001139	643960	INTERGENIC	-	C	T
NC_001139	644101	YGR082W&	TOM20	A	T	NUC_position=54
NC_001139	644404	YGR082W&	TOM20	A	G	NUC_position=357
NC_001139	644458	YGR082W&	TOM20	C	T	NUC_position=411
NC_001139	644807	INTERGENIC	-	A	T
NC_001139	644832	INTERGENIC	-	C	T
NC_001139	644862	INTERGENIC	-	G	A
NC_001139	645199	YGR083C&	GCD2	C	T	NUC_position=1621
NC_001139	645497	YGR083C&	GCD2	T	G	NUC_position=1323
NC_001139	645535	YGR083C&	GCD2	C	T	NUC_position=1285
NC_001139	645893	YGR083C&	GCD2	T	C	NUC_position=927
NC_001139	645959	YGR083C&	GCD2	C	T	NUC_position=861
NC_001139	645962	YGR083C&	GCD2	G	T	NUC_position=858
NC_001139	646010	YGR083C&	GCD2	G	A	NUC_position=810
NC_001139	646051	YGR083C&	GCD2	T	C	NUC_position=769
NC_001139	646055	YGR083C&	GCD2	G	A	NUC_position=765
NC_001139	646181	YGR083C&	GCD2	T	C	NUC_position=639
NC_001139	647891	YGR084C&	MRP13	C	T	NUC_position=256
NC_001139	648365	INTERGENIC	-	C	T
NC_001139	648465	YGR085C&	RPL11B	A	C	NUC_position=447
NC_001139	648493	YGR085C&	RPL11B	C	T	NUC_position=419
NC_001139	649037	INTERGENIC	-	A	C
NC_001139	649045	INTERGENIC	-	T	C
NC_001139	649109	INTERGENIC	-	G	A
NC_001139	649270	INTERGENIC	-	G	A
NC_001139	649645	YGR086C&	PIL1	C	T	NUC_position=977
NC_001139	649743	YGR086C&	PIL1	G	C	NUC_position=879
NC_001139	649781	YGR086C&	PIL1	A	G	NUC_position=841
NC_001139	650693	INTERGENIC	-	A	G
NC_001139	650752	INTERGENIC	-	G	A
NC_001139	650886	INTERGENIC	-	C	A
NC_001139	651112	INTERGENIC	-	A	G
NC_001139	651438	YGR087C&	PDC6	A	G	NUC_position=1548
NC_001139	652021	YGR087C&	PDC6	A	G	NUC_position=965
NC_001139	652485	YGR087C&	PDC6	C	T	NUC_position=501
NC_001139	653252	INTERGENIC	-	A	C
NC_001139	653460	INTERGENIC	-	G	A
NC_001139	653530	INTERGENIC	-	A	G
NC_001139	653620	INTERGENIC	-	C	T
NC_001139	653709	INTERGENIC	-	T	G
NC_001139	653754	INTERGENIC	-	C	T
NC_001139	654224	INTERGENIC	-	A	C
NC_001139	654241	INTERGENIC	-	C	G
NC_001139	654312	INTERGENIC	-	A	T
NC_001139	654342	INTERGENIC	-	G	A
NC_001139	654418	INTERGENIC	-	G	A
NC_001139	654530	INTERGENIC	-	T	C
NC_001139	654605	INTERGENIC	-	A	C
NC_001139	654624	INTERGENIC	-	G	A
NC_001139	654787	YGR088W&	CTT1	T	C	NUC_position=150
NC_001139	654981	YGR088W&	CTT1	C	T	NUC_position=344
NC_001139	656252	YGR088W&	CTT1	T	G	NUC_position=1615
NC_001139	656350	INTERGENIC	-	A	G
NC_001139	656449	INTERGENIC	-	A	G
NC_001139	656499	INTERGENIC	-	A	T
NC_001139	656881	INTERGENIC	-	A	G
NC_001139	657044	YGR089W&	NNF2	C	G	NUC_position=81
NC_001139	657225	YGR089W&	NNF2	G	A	NUC_position=262
NC_001139	657393	YGR089W&	NNF2	G	A	NUC_position=430
NC_001139	657550	YGR089W&	NNF2	T	C	NUC_position=587
NC_001139	657591	YGR089W&	NNF2	T	C	NUC_position=628
NC_001139	658623	YGR089W&	NNF2	G	T	NUC_position=1660
NC_001139	658880	YGR089W&	NNF2	T	A	NUC_position=1917
NC_001139	659193	YGR089W&	NNF2	T	A	NUC_position=2230
NC_001139	659412	YGR089W&	NNF2	C	T	NUC_position=2449
NC_001139	659525	YGR089W&	NNF2	C	T	NUC_position=2562
NC_001139	659795	INTERGENIC	-	A	G
NC_001139	659939	INTERGENIC	-	T	A
NC_001139	659977	INTERGENIC	-	G	T
NC_001139	660027	INTERGENIC	-	C	T
NC_001139	660032	INTERGENIC	-	G	T
NC_001139	660221	INTERGENIC	-	A	C
NC_001139	660225	INTERGENIC	-	T	C
NC_001139	660355	INTERGENIC	-	G	A
NC_001139	660465	INTERGENIC	-	C	T
NC_001139	660468	INTERGENIC	-	G	C
NC_001139	660520	INTERGENIC	-	G	A
NC_001139	660538	INTERGENIC	-	A	C
NC_001139	660577	INTERGENIC	-	A	G
NC_001139	660647	INTERGENIC	-	G	A
NC_001139	660689	INTERGENIC	-	T	C
NC_001139	660708	INTERGENIC	-	C	G
NC_001139	660950	INTERGENIC	-	G	A
NC_001139	661084	INTERGENIC	-	C	T
NC_001139	661130	INTERGENIC	-	T	C
NC_001139	661177	INTERGENIC	-	G	A
NC_001139	661250	INTERGENIC	-	C	T
NC_001139	661252	INTERGENIC	-	G	C
NC_001139	661270	INTERGENIC	-	A	G
NC_001139	661285	INTERGENIC	-	C	T
NC_001139	661294	INTERGENIC	-	A	T
NC_001139	661347	INTERGENIC	-	A	G
NC_001139	661354	INTERGENIC	-	C	T
NC_001139	661446	INTERGENIC	-	C	G
NC_001139	661479	INTERGENIC	-	G	A
NC_001139	661532	INTERGENIC	-	T	A
NC_001139	661615	INTERGENIC	-	T	C
NC_001139	661632	INTERGENIC	-	C	T
NC_001139	661646	INTERGENIC	-	G	A
NC_001139	661717	INTERGENIC	-	C	G
NC_001139	661739	INTERGENIC	-	C	T
NC_001139	661896	INTERGENIC	-	T	A
NC_001139	661988	INTERGENIC	-	T	C
NC_001139	662073	INTERGENIC	-	G	A
NC_001139	662234	INTERGENIC	-	G	A
NC_001139	662570	YGR090W&	UTP22	A	G	NUC_position=209
NC_001139	662800	YGR090W&	UTP22	G	A	NUC_position=439
NC_001139	663034	YGR090W&	UTP22	T	C	NUC_position=673
NC_001139	663200	YGR090W&	UTP22	T	C	NUC_position=839
NC_001139	663384	YGR090W&	UTP22	A	T	NUC_position=1023
NC_001139	663423	YGR090W&	UTP22	A	G	NUC_position=1062
NC_001139	663516	YGR090W&	UTP22	G	A	NUC_position=1155
NC_001139	664242	YGR090W&	UTP22	A	G	NUC_position=1881
NC_001139	664347	YGR090W&	UTP22	C	T	NUC_position=1986
NC_001139	664458	YGR090W&	UTP22	G	A	NUC_position=2097
NC_001139	664704	YGR090W&	UTP22	C	G	NUC_position=2343
NC_001139	664986	YGR090W&	UTP22	A	G	NUC_position=2625
NC_001139	664999	YGR090W&	UTP22	G	A	NUC_position=2638
NC_001139	665016	YGR090W&	UTP22	T	C	NUC_position=2655
NC_001139	665436	YGR090W&	UTP22	G	A	NUC_position=3075
NC_001139	665751	YGR090W&	UTP22	G	A	NUC_position=3390
NC_001139	665897	YGR090W&	UTP22	A	G	NUC_position=3536
NC_001139	666265	INTERGENIC	-	T	A
NC_001139	666289	INTERGENIC	-	G	A
NC_001139	666452	YGR091W&	PRP31	T	C	NUC_position=108
NC_001139	666500	YGR091W&	PRP31	A	G	NUC_position=156
NC_001139	666551	YGR091W&	PRP31	G	A	NUC_position=207
NC_001139	666552	YGR091W&	PRP31	A	G	NUC_position=208
NC_001139	668532	YGR092W&	DBF2	C	T	NUC_position=340
NC_001139	668816	YGR092W&	DBF2	G	A	NUC_position=624
NC_001139	669989	INTERGENIC	-	C	T
NC_001139	670060	INTERGENIC	-	C	T
NC_001139	670084	INTERGENIC	-	G	C
NC_001139	670179	INTERGENIC	-	A	G
NC_001139	670261	INTERGENIC	-	G	A
NC_001139	670267	INTERGENIC	-	A	G
NC_001139	670291	INTERGENIC	-	A	G
NC_001139	670295	INTERGENIC	-	G	A
NC_001139	670914	YGR093W&	DRN1	C	A	NUC_position=523
NC_001139	671381	YGR093W&	DRN1	G	A	NUC_position=990
NC_001139	671778	YGR093W&	DRN1	G	A	NUC_position=1387
NC_001139	672699	YGR094W&	VAS1	G	A	NUC_position=510
NC_001139	673896	YGR094W&	VAS1	A	G	NUC_position=1707
NC_001139	675726	YGR095C&	RRP46	T	A	NUC_position=621
NC_001139	676521	INTERGENIC	-	G	A
NC_001139	677278	YGR096W&	TPC1	T	C	NUC_position=654
NC_001139	677488	YGR096W&	TPC1	G	A	NUC_position=864
NC_001139	678429	INTERGENIC	-	A	T
NC_001139	678433	INTERGENIC	-	C	T
NC_001139	678458	INTERGENIC	-	T	A
NC_001139	678809	YGR097W&	ASK10	G	A	NUC_position=111
NC_001139	678868	YGR097W&	ASK10	T	C	NUC_position=170
NC_001139	679358	YGR097W&	ASK10	T	C	NUC_position=660
NC_001139	727564	Y	YGR118W&	RPS23A	C	T	NUC_position=267	AFTER INTRON
NC_001139	742554	YGR125W&	-	A	G	NUC_position=225
NC_001139	744736	YGR125W&	-	G	A	NUC_position=2407
NC_001139	745593	INTERGENIC	-	G	A
NC_001139	746620	INTERGENIC	-	T	C
NC_001139	746633	INTERGENIC	-	C	A
NC_001139	746829	YGR127W&	-	A	G	NUC_position=27
NC_001139	746841	YGR127W&	-	T	C	NUC_position=39
NC_001139	747050	YGR127W&	-	C	T	NUC_position=248
NC_001139	747095	YGR127W&	-	T	G	NUC_position=293
NC_001139	747249	YGR127W&	-	G	A	NUC_position=447
NC_001139	747260	YGR127W&	-	C	T	NUC_position=458
NC_001139	747414	YGR127W&	-	A	G	NUC_position=612
NC_001139	747549	YGR127W&	-	C	T	NUC_position=747
NC_001139	747550	YGR127W&	-	A	G	NUC_position=748
NC_001139	747865	INTERGENIC	-	G	A
NC_001139	748019	YGR128C&	UTP8	A	G	NUC_position=2078
NC_001139	748315	YGR128C&	UTP8	A	G	NUC_position=1782
NC_001139	748558	YGR128C&	UTP8	C	T	NUC_position=1539
NC_001139	748630	YGR128C&	UTP8	A	G	NUC_position=1467
NC_001139	748648	YGR128C&	UTP8	T	C	NUC_position=1449
NC_001139	749419	YGR128C&	UTP8	T	C	NUC_position=678
NC_001139	749620	YGR128C&	UTP8	A	T	NUC_position=477
NC_001139	749689	YGR128C&	UTP8	C	T	NUC_position=408
NC_001139	749707	YGR128C&	UTP8	A	G	NUC_position=390
NC_001139	749725	YGR128C&	UTP8	C	T	NUC_position=372
NC_001139	749787	YGR128C&	UTP8	T	C	NUC_position=310
NC_001139	749796	YGR128C&	UTP8	T	C	NUC_position=301
NC_001139	749842	YGR128C&	UTP8	C	A	NUC_position=255
NC_001139	749974	YGR128C&	UTP8	A	G	NUC_position=123
NC_001139	750017	YGR128C&	UTP8	T	C	NUC_position=80
NC_001139	750128	INTERGENIC	-	G	A
NC_001139	750178	INTERGENIC	-	G	A
NC_001139	750277	INTERGENIC	-	A	T
NC_001139	750349	INTERGENIC	-	C	T
NC_001139	750399	INTERGENIC	-	C	A
NC_001139	750617	YGR129W&	SYF2	T	A	NUC_position=213
NC_001139	750923	YGR129W&	SYF2	A	G	NUC_position=519
NC_001139	750932	YGR129W&	SYF2	C	T	NUC_position=528
NC_001139	750954	YGR129W&	SYF2	C	G	NUC_position=550
NC_001139	750977	YGR129W&	SYF2	G	A	NUC_position=573
NC_001139	751243	INTERGENIC	-	G	A
NC_001139	751393	INTERGENIC	-	T	A
NC_001139	751588	YGR130C&	-	A	C	NUC_position=2262
NC_001139	751600	YGR130C&	-	G	A	NUC_position=2250
NC_001139	751625	YGR130C&	-	G	A	NUC_position=2225
NC_001139	751665	YGR130C&	-	T	C	NUC_position=2185
NC_001139	751932	YGR130C&	-	C	T	NUC_position=1918
NC_001139	752083	YGR130C&	-	C	T	NUC_position=1767
NC_001139	752362	YGR130C&	-	A	G	NUC_position=1488
NC_001139	752416	YGR130C&	-	T	C	NUC_position=1434
NC_001139	752482	YGR130C&	-	T	G	NUC_position=1368
NC_001139	752559	YGR130C&	-	T	C	NUC_position=1291
NC_001139	752602	YGR130C&	-	G	A	NUC_position=1248
NC_001139	752848	YGR130C&	-	A	G	NUC_position=1002
NC_001139	752850	YGR130C&	-	C	T	NUC_position=1000
NC_001139	752953	YGR130C&	-	G	A	NUC_position=897
NC_001139	752990	YGR130C&	-	C	T	NUC_position=860
NC_001139	753499	YGR130C&	-	G	A	NUC_position=351
NC_001139	753930	INTERGENIC	-	G	A
NC_001139	754432	INTERGENIC	-	G	T
NC_001139	754458	INTERGENIC	-	C	T
NC_001139	754560	INTERGENIC	-	G	A
NC_001139	754639	INTERGENIC	-	G	A
NC_001139	754653	INTERGENIC	-	C	G
NC_001139	754675	INTERGENIC	-	G	C
NC_001139	754865	YGR131W&	-	C	G	NUC_position=135
NC_001139	763041	YGR136W&	LSB1	G	A	NUC_position=609
NC_001139	763192	INTERGENIC	-	A	G
NC_001139	763232	INTERGENIC	-	A	G
NC_001139	763418	INTERGENIC	-	T	C
NC_001139	763490	INTERGENIC	-	T	C
NC_001139	763513	INTERGENIC	-	C	T
NC_001139	763522	INTERGENIC	-	A	G
NC_001139	763752	INTERGENIC	-	G	T
NC_001139	765003	YGR138C&	TPO2	T	A	NUC_position=609
NC_001139	765010	YGR138C&	TPO2	T	A	NUC_position=602
NC_001139	765060	YGR138C&	TPO2	G	A	NUC_position=552
NC_001139	765132	YGR138C&	TPO2	G	A	NUC_position=480
NC_001139	765222	YGR138C&	TPO2	T	C	NUC_position=390
NC_001139	765291	YGR138C&	TPO2	A	C	NUC_position=321
NC_001139	765420	YGR138C&	TPO2	A	G	NUC_position=192
NC_001139	765755	INTERGENIC	-	A	G
NC_001139	765807	INTERGENIC	-	T	C
NC_001139	766073	INTERGENIC	-	A	G
NC_001139	766107	INTERGENIC	-	G	T
NC_001139	766134	INTERGENIC	-	G	A
NC_001139	766368	INTERGENIC	-	T	C
NC_001139	766584	INTERGENIC	-	T	C
NC_001139	766802	INTERGENIC	-	C	T
NC_001139	767051	INTERGENIC	-	C	A
NC_001139	767052	INTERGENIC	-	T	C
NC_001139	767188	INTERGENIC	-	T	C
NC_001139	767228	INTERGENIC	-	G	A
NC_001139	767309	INTERGENIC	-	T	C
NC_001139	767349	INTERGENIC	-	C	T
NC_001139	767360	INTERGENIC	-	C	T
NC_001139	767378	INTERGENIC	-	T	C
NC_001139	767703	YGR140W&	CBF2	A	G	NUC_position=270
NC_001139	783805	YGR145W&	ENP2	A	C	NUC_position=2034
NC_001139	796569	YGR153W&	-	A	C	NUC_position=473
NC_001139	796570	YGR153W&	-	C	A	NUC_position=474
NC_001139	799249	YGR155W&	CYS4	T	C	NUC_position=702
NC_001139	799618	YGR155W&	CYS4	G	A	NUC_position=1071
NC_001139	801453	YGR156W&	PTI1	G	A	NUC_position=903
NC_001139	801972	INTERGENIC	-	G	A
NC_001139	801975	INTERGENIC	-	C	T
NC_001139	802243	INTERGENIC	-	C	T
NC_001139	802517	YGR157W&	CHO2	G	A	NUC_position=73
NC_001139	802555	YGR157W&	CHO2	A	G	NUC_position=111
NC_001139	803161	YGR157W&	CHO2	C	T	NUC_position=717
NC_001139	804817	YGR157W&	CHO2	A	G	NUC_position=2373
NC_001139	806121	INTERGENIC	-	A	G
NC_001139	806553	YGR159C&	NSR1	C	T	NUC_position=1109
NC_001139	807421	YGR159C&	NSR1	T	C	NUC_position=241
NC_001139	807502	YGR159C&	NSR1	C	A	NUC_position=160
NC_001139	807667	INTERGENIC	-	T	A
NC_001139	807727	INTERGENIC	-	A	T
NC_001139	807770	INTERGENIC	-	G	T
NC_001139	807943	INTERGENIC	-	G	A
NC_001139	808001	INTERGENIC	-	A	G
NC_001139	808341	INTERGENIC	-	T	C
NC_001139	808362	INTERGENIC	-	C	T
NC_001139	808363	INTERGENIC	-	C	T
NC_001139	808490	INTERGENIC	-	T	C
NC_001139	808825	YGR161C&	RTS3	G	A	NUC_position=601
NC_001139	808874	YGR161C&	RTS3	G	A	NUC_position=552
NC_001139	809162	YGR161C&	RTS3	T	C	NUC_position=264
NC_001139	809183	YGR161C&	RTS3	T	A	NUC_position=243
NC_001139	809555	INTERGENIC	-	T	C
NC_001139	809793	INTERGENIC	-	A	G
NC_001139	810056	INTERGENIC	-	C	T
NC_001139	810528	INTERGENIC	-	T	C
NC_001139	810926	INTERGENIC	-	T	C
NC_001139	810992	INTERGENIC	-	A	G
NC_001139	810995	INTERGENIC	-	C	T
NC_001139	811197	INTERGENIC	-	C	T
NC_001139	811305	INTERGENIC	-	A	G
NC_001139	823570	INTERGENIC	-	G	A
NC_001139	823616	INTERGENIC	-	T	G
NC_001139	823620	INTERGENIC	-	T	C
NC_001139	823679	INTERGENIC	-	A	G
NC_001139	823800	INTERGENIC	-	A	T
NC_001139	824084	YGR162W&	TIF4631	C	A	NUC_position=21
NC_001139	824173	YGR162W&	TIF4631	C	A	NUC_position=110
NC_001139	824391	YGR162W&	TIF4631	C	A	NUC_position=328
NC_001139	824683	YGR162W&	TIF4631	G	A	NUC_position=620
NC_001139	825146	YGR162W&	TIF4631	T	A	NUC_position=1083
NC_001139	827610	YGR163W&	GTR2	A	G	NUC_position=54
NC_001139	830437	INTERGENIC	-	A	T
NC_001139	830771	YGR166W&	KRE11	A	C	NUC_position=252
NC_001139	830776	YGR166W&	KRE11	G	A	NUC_position=257
NC_001139	830792	YGR166W&	KRE11	C	T	NUC_position=273
NC_001139	830926	YGR166W&	KRE11	A	G	NUC_position=407
NC_001139	830997	YGR166W&	KRE11	G	A	NUC_position=478
NC_001139	831046	YGR166W&	KRE11	A	G	NUC_position=527
NC_001139	831113	YGR166W&	KRE11	G	A	NUC_position=594
NC_001139	831246	YGR166W&	KRE11	C	T	NUC_position=727
NC_001139	831296	YGR166W&	KRE11	G	A	NUC_position=777
NC_001139	831335	YGR166W&	KRE11	C	T	NUC_position=816
NC_001139	831602	YGR166W&	KRE11	C	T	NUC_position=1083
NC_001139	831951	YGR166W&	KRE11	A	C	NUC_position=1432
NC_001139	832078	YGR166W&	KRE11	C	T	NUC_position=1559
NC_001139	832082	YGR166W&	KRE11	T	C	NUC_position=1563
NC_001139	832212	INTERGENIC	-	G	A
NC_001139	832420	INTERGENIC	-	G	A
NC_001139	832644	YGR167W&	CLC1	G	A	NUC_position=184
NC_001139	894403	INTERGENIC	-	C	T
NC_001139	894437	INTERGENIC	-	C	T
NC_001139	894517	INTERGENIC	-	A	G
NC_001139	894716	YGR198W&	YPP1	C	T	NUC_position=19
NC_001139	895011	YGR198W&	YPP1	G	C	NUC_position=314
NC_001139	895096	YGR198W&	YPP1	G	A	NUC_position=399
NC_001139	895101	YGR198W&	YPP1	A	G	NUC_position=404
NC_001139	895232	YGR198W&	YPP1	A	G	NUC_position=535
NC_001139	895366	YGR198W&	YPP1	C	T	NUC_position=669
NC_001139	895455	YGR198W&	YPP1	C	T	NUC_position=758
NC_001139	895773	YGR198W&	YPP1	G	A	NUC_position=1076
NC_001139	896537	YGR198W&	YPP1	G	A	NUC_position=1840
NC_001139	897241	INTERGENIC	-	G	A
NC_001139	897316	INTERGENIC	-	A	G
NC_001139	897363	INTERGENIC	-	A	T
NC_001139	897800	YGR199W&	PMT6	G	A	NUC_position=294
NC_001139	897839	YGR199W&	PMT6	C	T	NUC_position=333
NC_001139	897878	YGR199W&	PMT6	G	A	NUC_position=372
NC_001139	897942	YGR199W&	PMT6	A	G	NUC_position=436
NC_001139	898064	YGR199W&	PMT6	G	A	NUC_position=558
NC_001139	898088	YGR199W&	PMT6	T	C	NUC_position=582
NC_001139	898330	YGR199W&	PMT6	A	G	NUC_position=824
NC_001139	898760	YGR199W&	PMT6	G	A	NUC_position=1254
NC_001139	899003	YGR199W&	PMT6	A	G	NUC_position=1497
NC_001139	899426	YGR199W&	PMT6	T	C	NUC_position=1920
NC_001139	899495	YGR199W&	PMT6	T	C	NUC_position=1989
NC_001139	899901	INTERGENIC	-	G	A
NC_001139	900092	YGR200C&	ELP2	C	T	NUC_position=2184
NC_001139	900151	YGR200C&	ELP2	T	C	NUC_position=2125
NC_001139	900410	YGR200C&	ELP2	C	T	NUC_position=1866
NC_001139	900758	YGR200C&	ELP2	C	A	NUC_position=1518
NC_001139	901161	YGR200C&	ELP2	T	G	NUC_position=1115
NC_001139	901768	YGR200C&	ELP2	T	C	NUC_position=508
NC_001139	902033	YGR200C&	ELP2	A	G	NUC_position=243
NC_001139	902292	INTERGENIC	-	C	T
NC_001139	902363	INTERGENIC	-	C	T
NC_001139	902392	INTERGENIC	-	A	G
NC_001139	902491	INTERGENIC	-	C	T
NC_001139	902507	INTERGENIC	-	T	C
NC_001139	902560	YGR201C&	-	T	C	NUC_position=643
NC_001139	902796	YGR201C&	-	G	A	NUC_position=407
NC_001139	902990	YGR201C&	-	A	G	NUC_position=213
NC_001139	903338	INTERGENIC	-	A	C
NC_001139	903738	YGR202C&	PCT1	C	A	NUC_position=1016
NC_001139	904081	YGR202C&	PCT1	T	C	NUC_position=673
NC_001139	904254	YGR202C&	PCT1	C	T	NUC_position=500
NC_001139	904637	YGR202C&	PCT1	C	T	NUC_position=117
NC_001139	904841	INTERGENIC	-	G	A
NC_001139	904988	INTERGENIC	-	G	A
NC_001139	905032	INTERGENIC	-	T	C
NC_001139	905089	INTERGENIC	-	T	C
NC_001139	905153	INTERGENIC	-	C	T
NC_001139	905271	YGR203W&	-	A	G	NUC_position=30
NC_001139	905280	YGR203W&	-	T	C	NUC_position=39
NC_001139	905515	YGR203W&	-	T	C	NUC_position=274
NC_001139	905673	YGR203W&	-	C	T	NUC_position=432
NC_001139	905715	INTERGENIC	-	T	G
NC_001139	906310	YGR204W&	ADE3	C	T	NUC_position=372
NC_001139	906376	YGR204W&	ADE3	C	T	NUC_position=438
NC_001139	906514	YGR204W&	ADE3	T	G	NUC_position=576
NC_001139	906529	YGR204W&	ADE3	T	C	NUC_position=591
NC_001139	906989	YGR204W&	ADE3	C	T	NUC_position=1051
NC_001139	907396	YGR204W&	ADE3	T	C	NUC_position=1458
NC_001139	907447	YGR204W&	ADE3	C	T	NUC_position=1509
NC_001139	907603	YGR204W&	ADE3	T	C	NUC_position=1665
NC_001139	907912	YGR204W&	ADE3	C	T	NUC_position=1974
NC_001139	907933	YGR204W&	ADE3	T	C	NUC_position=1995
NC_001139	907947	YGR204W&	ADE3	C	G	NUC_position=2009
NC_001139	908182	YGR204W&	ADE3	T	A	NUC_position=2244
NC_001139	908212	YGR204W&	ADE3	G	A	NUC_position=2274
NC_001139	908838	INTERGENIC	-	G	A
NC_001139	909625	YGR205W&	-	T	C	NUC_position=408
NC_001139	909727	YGR205W&	-	A	G	NUC_position=510
NC_001139	909757	YGR205W&	-	G	T	NUC_position=540
NC_001139	910077	YGR205W&	-	G	T	NUC_position=860
NC_001139	910254	INTERGENIC	-	G	A
NC_001139	910308	INTERGENIC	-	T	C
NC_001139	910442	YGR206W&	MVB12	C	T	NUC_position=6
NC_001139	910652	YGR206W&	MVB12	T	C	NUC_position=216
NC_001139	910917	YGR207C&	-	C	T	NUC_position=717
NC_001139	911097	YGR207C&	-	A	G	NUC_position=537
NC_001139	911139	YGR207C&	-	C	T	NUC_position=495
NC_001139	911146	YGR207C&	-	C	T	NUC_position=488
NC_001139	911226	YGR207C&	-	G	A	NUC_position=408
NC_001139	911604	YGR207C&	-	T	C	NUC_position=30
NC_001139	911653	INTERGENIC	-	A	G
NC_001139	911708	INTERGENIC	-	G	C
NC_001139	911818	INTERGENIC	-	A	T
NC_001139	911828	INTERGENIC	-	C	A
NC_001139	911862	INTERGENIC	-	G	A
NC_001139	911980	YGR208W&	SER2	G	A	NUC_position=93
NC_001139	912384	YGR208W&	SER2	A	G	NUC_position=497
NC_001139	912436	YGR208W&	SER2	T	C	NUC_position=549
NC_001139	912565	YGR208W&	SER2	C	T	NUC_position=678
NC_001139	912805	YGR208W&	SER2	C	T	NUC_position=918
NC_001139	913005	YGR209C&	TRX2	T	C	NUC_position=228
NC_001139	913227	YGR209C&	TRX2	G	A	NUC_position=6
NC_001139	913459	INTERGENIC	-	C	T
NC_001139	913493	INTERGENIC	-	T	C
NC_001139	914522	YGR210C&	-	C	T	NUC_position=222
NC_001139	914543	YGR210C&	-	G	A	NUC_position=201
NC_001139	915635	YGR211W&	ZPR1	T	C	NUC_position=390
NC_001139	916106	YGR211W&	ZPR1	G	A	NUC_position=861
NC_001139	916580	YGR211W&	ZPR1	A	G	NUC_position=1335
NC_001139	916958	INTERGENIC	-	T	C
NC_001139	917009	INTERGENIC	-	C	T
NC_001139	917295	YGR212W&	SLI1	G	A	NUC_position=251
NC_001139	917386	YGR212W&	SLI1	A	G	NUC_position=342
NC_001139	917411	YGR212W&	SLI1	C	G	NUC_position=367
NC_001139	917459	YGR212W&	SLI1	A	G	NUC_position=415
NC_001139	917780	YGR212W&	SLI1	T	C	NUC_position=736
NC_001139	918058	YGR212W&	SLI1	A	G	NUC_position=1014
NC_001139	918096	YGR212W&	SLI1	G	A	NUC_position=1052
NC_001139	918199	YGR212W&	SLI1	C	T	NUC_position=1155
NC_001139	918247	YGR212W&	SLI1	T	C	NUC_position=1203
NC_001139	918286	YGR212W&	SLI1	G	A	NUC_position=1242
NC_001139	918576	YGR213C&	RTA1	C	T	NUC_position=895
NC_001139	918851	YGR213C&	RTA1	T	C	NUC_position=620
NC_001139	918907	YGR213C&	RTA1	A	G	NUC_position=564
NC_001139	918976	YGR213C&	RTA1	T	C	NUC_position=495
NC_001139	919092	YGR213C&	RTA1	G	A	NUC_position=379
NC_001139	919387	YGR213C&	RTA1	T	C	NUC_position=84
NC_001139	919420	YGR213C&	RTA1	C	T	NUC_position=51
NC_001139	919449	YGR213C&	RTA1	A	G	NUC_position=22
NC_001139	919536	INTERGENIC	-	G	A
NC_001139	919666	INTERGENIC	-	C	T
NC_001139	919767	INTERGENIC	-	A	C
NC_001139	919960	INTERGENIC	-	G	A
NC_001139	920052	INTERGENIC	-	T	C
NC_001139	920065	INTERGENIC	-	G	A
NC_001139	920129	INTERGENIC	-	A	T
NC_001139	920242	INTERGENIC	-	C	T
NC_001139	920243	INTERGENIC	-	A	G
NC_001139	920745	Y	YGR214W&	RPS0A	A	G	IN INTRON
NC_001139	920960	Y	YGR214W&	RPS0A	G	A	IN INTRON
NC_001139	921226	Y	YGR214W&	RPS0A	C	T	NUC_position=192	AFTER INTRON
NC_001139	921313	Y	YGR214W&	RPS0A	C	T	NUC_position=279	AFTER INTRON
NC_001139	922011	INTERGENIC	-	G	A
NC_001139	922096	INTERGENIC	-	C	T
NC_001139	922155	INTERGENIC	-	G	A
NC_001139	922166	INTERGENIC	-	T	C
NC_001139	922612	INTERGENIC	-	C	T
NC_001139	922989	YGR216C&	GPI1	G	C	NUC_position=1479
NC_001139	923856	YGR216C&	GPI1	C	T	NUC_position=612
NC_001139	924170	YGR216C&	GPI1	G	A	NUC_position=298
NC_001139	924651	INTERGENIC	-	G	T
NC_001139	924709	YGR217W&	CCH1	G	A	NUC_position=11
NC_001139	924902	YGR217W&	CCH1	A	G	NUC_position=204
NC_001139	925193	YGR217W&	CCH1	G	T	NUC_position=495
NC_001139	925316	YGR217W&	CCH1	C	T	NUC_position=618
NC_001139	926239	YGR217W&	CCH1	A	G	NUC_position=1541
NC_001139	926468	YGR217W&	CCH1	T	C	NUC_position=1770
NC_001139	926612	YGR217W&	CCH1	A	G	NUC_position=1914
NC_001139	927091	YGR217W&	CCH1	G	A	NUC_position=2393
NC_001139	927152	YGR217W&	CCH1	G	A	NUC_position=2454
NC_001139	927161	YGR217W&	CCH1	A	G	NUC_position=2463
NC_001139	927253	YGR217W&	CCH1	G	A	NUC_position=2555
NC_001139	927287	YGR217W&	CCH1	T	C	NUC_position=2589
NC_001139	927344	YGR217W&	CCH1	T	A	NUC_position=2646
NC_001139	927612	YGR217W&	CCH1	A	G	NUC_position=2914
NC_001139	927653	YGR217W&	CCH1	A	G	NUC_position=2955
NC_001139	927726	YGR217W&	CCH1	C	A	NUC_position=3028
NC_001139	927995	YGR217W&	CCH1	G	C	NUC_position=3297
NC_001139	928936	YGR217W&	CCH1	G	A	NUC_position=4238
NC_001139	929036	YGR217W&	CCH1	A	C	NUC_position=4338
NC_001139	929522	YGR217W&	CCH1	C	T	NUC_position=4824
NC_001139	929948	YGR217W&	CCH1	G	A	NUC_position=5250
NC_001139	930479	YGR217W&	CCH1	C	T	NUC_position=5781
NC_001139	930578	YGR217W&	CCH1	C	T	NUC_position=5880
NC_001139	930641	YGR217W&	CCH1	A	G	NUC_position=5943
NC_001139	930772	YGR217W&	CCH1	C	T	NUC_position=6074
NC_001139	930884	INTERGENIC	-	T	C
NC_001139	930915	INTERGENIC	-	T	G
NC_001139	930942	INTERGENIC	-	A	C
NC_001139	931055	INTERGENIC	-	G	T
NC_001139	931109	INTERGENIC	-	T	C
NC_001139	931126	INTERGENIC	-	T	C
NC_001139	931169	INTERGENIC	-	A	C
NC_001139	931554	INTERGENIC	-	T	G
NC_001139	931630	INTERGENIC	-	T	C
NC_001139	932194	INTERGENIC	-	G	A
NC_001139	932261	INTERGENIC	-	A	G
NC_001139	932501	INTERGENIC	-	T	C
NC_001139	933368	YGR218W&	CRM1	T	C	NUC_position=825
NC_001139	933515	YGR218W&	CRM1	T	C	NUC_position=972
NC_001139	933872	YGR218W&	CRM1	G	T	NUC_position=1329
NC_001139	933923	YGR218W&	CRM1	C	T	NUC_position=1380
NC_001139	934466	YGR218W&	CRM1	C	T	NUC_position=1923
NC_001139	934703	YGR218W&	CRM1	G	A	NUC_position=2160
NC_001139	934922	YGR218W&	CRM1	C	T	NUC_position=2379
NC_001139	935559	YGR218W&	CRM1	T	C	NUC_position=3016
NC_001139	935769	YGR218W&	CRM1	T	C	NUC_position=3226
NC_001139	935864	INTERGENIC	-	T	A
NC_001139	935877	INTERGENIC	-	T	G
NC_001139	936033	INTERGENIC	-	G	A
NC_001139	936069	INTERGENIC	-	C	T
NC_001139	936070	INTERGENIC	-	C	T
NC_001139	936353	YGR220C&	MRPL9	A	G	NUC_position=534
NC_001139	936371	YGR220C&	MRPL9	G	A	NUC_position=516
NC_001139	936416	YGR220C&	MRPL9	G	C	NUC_position=471
NC_001139	936951	INTERGENIC	-	G	C
NC_001139	937224	YGR221C&	TOS2	T	C	NUC_position=1772
NC_001139	937379	YGR221C&	TOS2	T	G	NUC_position=1617
NC_001139	937673	YGR221C&	TOS2	G	A	NUC_position=1323
NC_001139	937721	YGR221C&	TOS2	G	C	NUC_position=1275
NC_001139	937783	YGR221C&	TOS2	A	G	NUC_position=1213
NC_001139	937800	YGR221C&	TOS2	G	T	NUC_position=1196
NC_001139	937861	YGR221C&	TOS2	T	G	NUC_position=1135
NC_001139	937866	YGR221C&	TOS2	T	C	NUC_position=1130
NC_001139	937970	YGR221C&	TOS2	T	A	NUC_position=1026
NC_001139	938123	YGR221C&	TOS2	T	C	NUC_position=873
NC_001139	938309	YGR221C&	TOS2	C	T	NUC_position=687
NC_001139	938367	YGR221C&	TOS2	T	C	NUC_position=629
NC_001139	938412	YGR221C&	TOS2	T	C	NUC_position=584
NC_001139	938450	YGR221C&	TOS2	T	C	NUC_position=546
NC_001139	938531	YGR221C&	TOS2	C	A	NUC_position=465
NC_001139	938772	YGR221C&	TOS2	A	C	NUC_position=224
NC_001139	939131	INTERGENIC	-	G	A
NC_001139	939293	INTERGENIC	-	T	C
NC_001139	939321	INTERGENIC	-	A	G
NC_001139	939678	INTERGENIC	-	A	G
NC_001139	939716	INTERGENIC	-	A	G
NC_001139	939721	INTERGENIC	-	G	A
NC_001139	940051	YGR222W&	PET54	G	C	NUC_position=126
NC_001139	940085	YGR222W&	PET54	C	T	NUC_position=160
NC_001139	940090	YGR222W&	PET54	A	G	NUC_position=165
NC_001139	940462	YGR222W&	PET54	G	A	NUC_position=537
NC_001139	940504	YGR222W&	PET54	A	G	NUC_position=579
NC_001139	941031	YGR223C&	HSV2	A	G	NUC_position=1188
NC_001139	941157	YGR223C&	HSV2	G	A	NUC_position=1062
NC_001139	941295	YGR223C&	HSV2	T	C	NUC_position=924
NC_001139	941296	YGR223C&	HSV2	G	A	NUC_position=923
NC_001139	941593	YGR223C&	HSV2	G	A	NUC_position=626
NC_001139	942781	INTERGENIC	-	T	A
NC_001139	943291	YGR224W&	AZR1	T	C	NUC_position=483
NC_001139	943583	YGR224W&	AZR1	T	G	NUC_position=775
NC_001139	943674	YGR224W&	AZR1	C	T	NUC_position=866
NC_001139	943789	YGR224W&	AZR1	T	C	NUC_position=981
NC_001139	943876	YGR224W&	AZR1	T	C	NUC_position=1068
NC_001139	944109	YGR224W&	AZR1	C	T	NUC_position=1301
NC_001139	944569	YGR224W&	AZR1	C	T	NUC_position=1761
NC_001139	944613	YGR224W&	AZR1	T	C	NUC_position=1805
NC_001139	944687	INTERGENIC	-	G	A
NC_001139	944984	INTERGENIC	-	T	A
NC_001139	945029	INTERGENIC	-	A	G
NC_001139	945169	Y	YGR225W&	AMA1	C	T	NUC_position=22 BEFORE INTRON
NC_001139	945210	Y	YGR225W&	AMA1	G	T	NUC_position=63 BEFORE INTRON
NC_001139	945966	Y	YGR225W&	AMA1	G	A	NUC_position=819 BEFORE INTRON
NC_001139	945981	Y	YGR225W&	AMA1	C	T	NUC_position=834 BEFORE INTRON
NC_001139	946209	Y	YGR225W&	AMA1	T	C	NUC_position=1062 BEFORE INTRON
NC_001139	946369	Y	YGR225W&	AMA1	C	T	IN INTRON
NC_001139	946372	Y	YGR225W&	AMA1	G	A	IN INTRON
NC_001139	946561	Y	YGR225W&	AMA1	G	A	NUC_position=1321	AFTER INTRON
NC_001139	946667	Y	YGR225W&	AMA1	G	A	NUC_position=1427	AFTER INTRON
NC_001139	946785	Y	YGR225W&	AMA1	A	G	NUC_position=1545	AFTER INTRON
NC_001139	946977	Y	YGR225W&	AMA1	A	G	NUC_position=1737	AFTER INTRON
NC_001139	947083	INTERGENIC	-	T	C
NC_001139	947199	INTERGENIC	-	T	A
NC_001139	947255	INTERGENIC	-	C	T
NC_001139	947258	INTERGENIC	-	A	G
NC_001139	947398	INTERGENIC	-	C	A
NC_001139	947603	YGR227W&	DIE2	A	G	NUC_position=181
NC_001139	947746	YGR227W&	DIE2	T	C	NUC_position=324
NC_001139	947795	YGR227W&	DIE2	C	T	NUC_position=373
NC_001139	947887	YGR227W&	DIE2	C	T	NUC_position=465
NC_001139	948148	YGR227W&	DIE2	G	A	NUC_position=726
NC_001139	948205	YGR227W&	DIE2	T	G	NUC_position=783
NC_001139	948219	YGR227W&	DIE2	A	T	NUC_position=797
NC_001139	948232	YGR227W&	DIE2	G	A	NUC_position=810
NC_001139	948286	YGR227W&	DIE2	C	T	NUC_position=864
NC_001139	948450	YGR227W&	DIE2	T	C	NUC_position=1028
NC_001139	948589	YGR227W&	DIE2	C	T	NUC_position=1167
NC_001139	948607	YGR227W&	DIE2	A	G	NUC_position=1185
NC_001139	948637	YGR227W&	DIE2	C	T	NUC_position=1215
NC_001139	948718	YGR227W&	DIE2	G	A	NUC_position=1296
NC_001139	948890	YGR227W&	DIE2	T	C	NUC_position=1468
NC_001139	949004	INTERGENIC	-	G	A
NC_001139	949017	INTERGENIC	-	T	C
NC_001139	949075	INTERGENIC	-	C	T
NC_001139	950702	YGR229C&	SMI1	C	A	NUC_position=201
NC_001139	950762	YGR229C&	SMI1	G	A	NUC_position=141
NC_001139	950929	INTERGENIC	-	G	A
NC_001139	951102	INTERGENIC	-	A	C
NC_001139	951638	INTERGENIC	-	G	A
NC_001139	951658	INTERGENIC	-	C	T
NC_001139	951678	INTERGENIC	-	A	G
NC_001139	951693	INTERGENIC	-	G	A
NC_001139	951709	INTERGENIC	-	G	A
NC_001139	951729	INTERGENIC	-	C	T
NC_001139	951736	INTERGENIC	-	A	T
NC_001139	951748	INTERGENIC	-	A	G
NC_001139	951776	INTERGENIC	-	C	T
NC_001139	951827	INTERGENIC	-	G	A
NC_001139	951828	INTERGENIC	-	A	G
NC_001139	951852	INTERGENIC	-	A	T
NC_001139	951915	YGR230W&	BNS1	G	A	NUC_position=19
NC_001139	951979	YGR230W&	BNS1	G	A	NUC_position=83
NC_001139	952054	YGR230W&	BNS1	T	G	NUC_position=158
NC_001139	952079	YGR230W&	BNS1	A	G	NUC_position=183
NC_001139	952226	YGR230W&	BNS1	T	C	NUC_position=330
NC_001139	952769	YGR231C&	PHB2	G	C	NUC_position=715
NC_001139	953558	INTERGENIC	-	T	C
NC_001139	953572	INTERGENIC	-	T	A
NC_001139	953575	INTERGENIC	-	C	A
NC_001139	953632	INTERGENIC	-	A	C
NC_001139	953774	INTERGENIC	-	T	A
NC_001139	953864	INTERGENIC	-	G	A
NC_001139	953938	INTERGENIC	-	T	C
NC_001139	954304	YGR232W&	NAS6	A	G	NUC_position=342
NC_001139	954362	YGR232W&	NAS6	A	G	NUC_position=400
NC_001139	954458	YGR232W&	NAS6	G	C	NUC_position=496
NC_001139	954670	INTERGENIC	-	C	G
NC_001139	954684	YGR233C&	PHO81	T	C	NUC_position=3530
NC_001139	954704	YGR233C&	PHO81	C	T	NUC_position=3510
NC_001139	954737	YGR233C&	PHO81	T	C	NUC_position=3477
NC_001139	954917	YGR233C&	PHO81	T	C	NUC_position=3297
NC_001139	954941	YGR233C&	PHO81	T	C	NUC_position=3273
NC_001139	955011	YGR233C&	PHO81	T	C	NUC_position=3203
NC_001139	955022	YGR233C&	PHO81	C	T	NUC_position=3192
NC_001139	955107	YGR233C&	PHO81	C	T	NUC_position=3107
NC_001139	955249	YGR233C&	PHO81	G	C	NUC_position=2965
NC_001139	955250	YGR233C&	PHO81	A	G	NUC_position=2964
NC_001139	955263	YGR233C&	PHO81	G	A	NUC_position=2951
NC_001139	955277	YGR233C&	PHO81	A	C	NUC_position=2937
NC_001139	955382	YGR233C&	PHO81	C	T	NUC_position=2832
NC_001139	955595	YGR233C&	PHO81	A	T	NUC_position=2619
NC_001139	955673	YGR233C&	PHO81	T	C	NUC_position=2541
NC_001139	955694	YGR233C&	PHO81	A	C	NUC_position=2520
NC_001139	955699	YGR233C&	PHO81	T	C	NUC_position=2515
NC_001139	955835	YGR233C&	PHO81	T	C	NUC_position=2379
NC_001139	955889	YGR233C&	PHO81	T	C	NUC_position=2325
NC_001139	955955	YGR233C&	PHO81	C	G	NUC_position=2259
NC_001139	955976	YGR233C&	PHO81	T	A	NUC_position=2238
NC_001139	956060	YGR233C&	PHO81	C	T	NUC_position=2154
NC_001139	956068	YGR233C&	PHO81	A	G	NUC_position=2146
NC_001139	956096	YGR233C&	PHO81	A	G	NUC_position=2118
NC_001139	956147	YGR233C&	PHO81	C	G	NUC_position=2067
NC_001139	956162	YGR233C&	PHO81	A	G	NUC_position=2052
NC_001139	956185	YGR233C&	PHO81	C	T	NUC_position=2029
NC_001139	956255	YGR233C&	PHO81	A	G	NUC_position=1959
NC_001139	956273	YGR233C&	PHO81	T	C	NUC_position=1941
NC_001139	956519	YGR233C&	PHO81	T	G	NUC_position=1695
NC_001139	956579	YGR233C&	PHO81	G	A	NUC_position=1635
NC_001139	956711	YGR233C&	PHO81	G	A	NUC_position=1503
NC_001139	956734	YGR233C&	PHO81	G	A	NUC_position=1480
NC_001139	956801	YGR233C&	PHO81	G	A	NUC_position=1413
NC_001139	956852	YGR233C&	PHO81	G	A	NUC_position=1362
NC_001139	957008	YGR233C&	PHO81	A	T	NUC_position=1206
NC_001139	957269	YGR233C&	PHO81	G	A	NUC_position=945
NC_001139	957429	YGR233C&	PHO81	G	A	NUC_position=785
NC_001139	957434	YGR233C&	PHO81	C	T	NUC_position=780
NC_001139	957468	YGR233C&	PHO81	A	G	NUC_position=746
NC_001139	957500	YGR233C&	PHO81	A	G	NUC_position=714
NC_001139	957620	YGR233C&	PHO81	A	T	NUC_position=594
NC_001139	958079	YGR233C&	PHO81	T	C	NUC_position=135
NC_001139	958081	YGR233C&	PHO81	A	T	NUC_position=133
NC_001139	958227	INTERGENIC	-	A	C
NC_001139	958236	INTERGENIC	-	G	A
NC_001139	958255	INTERGENIC	-	C	T
NC_001139	958290	INTERGENIC	-	A	T
NC_001139	958377	INTERGENIC	-	T	C
NC_001139	958379	INTERGENIC	-	C	G
NC_001139	958482	INTERGENIC	-	A	G
NC_001139	958519	INTERGENIC	-	T	C
NC_001139	958595	INTERGENIC	-	A	G
NC_001139	958626	INTERGENIC	-	A	C
NC_001139	958752	INTERGENIC	-	C	G
NC_001139	958959	INTERGENIC	-	G	A
NC_001139	958984	INTERGENIC	-	G	A
NC_001139	959227	INTERGENIC	-	G	A
NC_001139	959309	INTERGENIC	-	C	T
NC_001139	959407	INTERGENIC	-	T	G
NC_001139	959506	INTERGENIC	-	A	C
NC_001139	959806	INTERGENIC	-	A	C
NC_001139	960084	YGR234W&	YHB1	T	C	NUC_position=177
NC_001139	960366	YGR234W&	YHB1	C	A	NUC_position=459
NC_001139	960940	YGR234W&	YHB1	A	G	NUC_position=1033
NC_001139	961000	YGR234W&	YHB1	T	G	NUC_position=1093
NC_001139	962616	YGR236C&	SPG1	G	A	NUC_position=206
NC_001139	963163	INTERGENIC	-	G	A
NC_001139	963668	YGR237C&	-	C	T	NUC_position=1993
NC_001139	963810	YGR237C&	-	C	T	NUC_position=1851
NC_001139	963902	YGR237C&	-	T	C	NUC_position=1759
NC_001139	963905	YGR237C&	-	C	T	NUC_position=1756
NC_001139	963921	YGR237C&	-	G	A	NUC_position=1740
NC_001139	963957	YGR237C&	-	T	C	NUC_position=1704
NC_001139	964045	YGR237C&	-	C	G	NUC_position=1616
NC_001139	964274	YGR237C&	-	T	C	NUC_position=1387
NC_001139	964283	YGR237C&	-	C	T	NUC_position=1378
NC_001139	964495	YGR237C&	-	C	T	NUC_position=1166
NC_001139	964580	YGR237C&	-	T	C	NUC_position=1081
NC_001139	964755	YGR237C&	-	G	A	NUC_position=906
NC_001139	964884	YGR237C&	-	A	G	NUC_position=777
NC_001139	964982	YGR237C&	-	T	C	NUC_position=679
NC_001139	965055	YGR237C&	-	G	A	NUC_position=606
NC_001139	965481	YGR237C&	-	A	T	NUC_position=180
NC_001139	965681	INTERGENIC	-	T	G
NC_001139	965893	INTERGENIC	-	C	T
NC_001139	965977	INTERGENIC	-	G	A
NC_001139	966471	YGR238C&	KEL2	A	G	NUC_position=2222
NC_001139	966643	YGR238C&	KEL2	T	A	NUC_position=2050
NC_001139	966797	YGR238C&	KEL2	C	A	NUC_position=1896
NC_001139	966955	YGR238C&	KEL2	G	C	NUC_position=1738
NC_001139	967111	YGR238C&	KEL2	T	C	NUC_position=1582
NC_001139	967130	YGR238C&	KEL2	G	A	NUC_position=1563
NC_001139	967206	YGR238C&	KEL2	G	A	NUC_position=1487
NC_001139	967364	YGR238C&	KEL2	G	A	NUC_position=1329
NC_001139	967410	YGR238C&	KEL2	C	T	NUC_position=1283
NC_001139	967442	YGR238C&	KEL2	T	C	NUC_position=1251
NC_001139	967601	YGR238C&	KEL2	T	C	NUC_position=1092
NC_001139	967667	YGR238C&	KEL2	C	T	NUC_position=1026
NC_001139	967713	YGR238C&	KEL2	G	A	NUC_position=980
NC_001139	967727	YGR238C&	KEL2	T	A	NUC_position=966
NC_001139	968219	YGR238C&	KEL2	A	G	NUC_position=474
NC_001139	968267	YGR238C&	KEL2	T	C	NUC_position=426
NC_001139	968279	YGR238C&	KEL2	T	C	NUC_position=414
NC_001139	968348	YGR238C&	KEL2	G	A	NUC_position=345
NC_001139	968491	YGR238C&	KEL2	T	C	NUC_position=202
NC_001139	968769	INTERGENIC	-	C	T
NC_001139	969028	INTERGENIC	-	G	A
NC_001139	969029	INTERGENIC	-	A	T
NC_001139	969275	YGR239C&	PEX21	A	G	NUC_position=784
NC_001139	969309	YGR239C&	PEX21	T	C	NUC_position=750
NC_001139	969344	YGR239C&	PEX21	A	G	NUC_position=715
NC_001139	969651	YGR239C&	PEX21	C	T	NUC_position=408
NC_001139	969750	YGR239C&	PEX21	C	T	NUC_position=309
NC_001139	969758	YGR239C&	PEX21	A	G	NUC_position=301
NC_001139	970295	INTERGENIC	-	A	T
NC_001139	970438	INTERGENIC	-	A	G
NC_001139	970506	INTERGENIC	-	T	C
NC_001139	971036	YGR240C&	PFK1	C	A	NUC_position=2704
NC_001139	971301	YGR240C&	PFK1	G	A	NUC_position=2439
NC_001139	971310	YGR240C&	PFK1	A	G	NUC_position=2430
NC_001139	971382	YGR240C&	PFK1	T	G	NUC_position=2358
NC_001139	971406	YGR240C&	PFK1	A	G	NUC_position=2334
NC_001139	971472	YGR240C&	PFK1	C	G	NUC_position=2268
NC_001139	971484	YGR240C&	PFK1	C	T	NUC_position=2256
NC_001139	971676	YGR240C&	PFK1	A	G	NUC_position=2064
NC_001139	971691	YGR240C&	PFK1	C	T	NUC_position=2049
NC_001139	971724	YGR240C&	PFK1	C	T	NUC_position=2016
NC_001139	971751	YGR240C&	PFK1	C	T	NUC_position=1989
NC_001139	971919	YGR240C&	PFK1	A	G	NUC_position=1821
NC_001139	971960	YGR240C&	PFK1	G	A	NUC_position=1780
NC_001139	972009	YGR240C&	PFK1	G	A	NUC_position=1731
NC_001139	972155	YGR240C&	PFK1	A	G	NUC_position=1585
NC_001139	972165	YGR240C&	PFK1	T	C	NUC_position=1575
NC_001139	972201	YGR240C&	PFK1	G	A	NUC_position=1539
NC_001139	972322	YGR240C&	PFK1	G	A	NUC_position=1418
NC_001139	972327	YGR240C&	PFK1	T	C	NUC_position=1413
NC_001139	972405	YGR240C&	PFK1	A	G	NUC_position=1335
NC_001139	972429	YGR240C&	PFK1	C	G	NUC_position=1311
NC_001139	972444	YGR240C&	PFK1	G	A	NUC_position=1296
NC_001139	972987	YGR240C&	PFK1	G	A	NUC_position=753
NC_001139	973062	YGR240C&	PFK1	G	A	NUC_position=678
NC_001139	973116	YGR240C&	PFK1	A	G	NUC_position=624
NC_001139	974216	INTERGENIC	-	C	G
NC_001139	974390	INTERGENIC	-	T	A
NC_001139	974644	YGR240C-A&	-	C	T	NUC_position=139
NC_001139	974689	YGR240C-A&	-	A	T	NUC_position=94
NC_001139	975052	YGR241C&	YAP1802	T	C	NUC_position=1535
NC_001139	975270	YGR241C&	YAP1802	A	C	NUC_position=1317
NC_001139	975468	YGR241C&	YAP1802	G	A	NUC_position=1119
NC_001139	976936	INTERGENIC	-	T	C
NC_001139	977472	YGR243W&	FMP43	G	A	NUC_position=132
NC_001139	977613	YGR243W&	FMP43	C	T	NUC_position=273
NC_001139	977996	INTERGENIC	-	A	G
NC_001139	978096	YGR244C&	LSC2	G	A	NUC_position=1229
NC_001139	978748	YGR244C&	LSC2	T	A	NUC_position=577
NC_001139	978863	YGR244C&	LSC2	T	C	NUC_position=462
NC_001139	979419	INTERGENIC	-	G	A
NC_001139	979550	INTERGENIC	-	A	G
NC_001139	979688	INTERGENIC	-	A	C
NC_001139	980223	YGR245C&	SDA1	T	C	NUC_position=1851
NC_001139	980490	YGR245C&	SDA1	G	A	NUC_position=1584
NC_001139	980916	YGR245C&	SDA1	A	G	NUC_position=1158
NC_001139	981102	YGR245C&	SDA1	A	G	NUC_position=972
NC_001139	981423	YGR245C&	SDA1	G	A	NUC_position=651
NC_001139	981440	YGR245C&	SDA1	A	G	NUC_position=634
NC_001139	981483	YGR245C&	SDA1	A	G	NUC_position=591
NC_001139	983066	YGR246C&	BRF1	G	C	NUC_position=1212
NC_001139	983068	YGR246C&	BRF1	C	T	NUC_position=1210
NC_001139	983094	YGR246C&	BRF1	T	C	NUC_position=1184
NC_001139	983096	YGR246C&	BRF1	G	C	NUC_position=1182
NC_001139	983165	YGR246C&	BRF1	A	G	NUC_position=1113
NC_001139	983169	YGR246C&	BRF1	C	T	NUC_position=1109
NC_001139	983593	YGR246C&	BRF1	G	A	NUC_position=685
NC_001139	983648	YGR246C&	BRF1	G	T	NUC_position=630
NC_001139	983783	YGR246C&	BRF1	T	C	NUC_position=495
NC_001139	984089	YGR246C&	BRF1	A	G	NUC_position=189
NC_001139	984170	YGR246C&	BRF1	A	G	NUC_position=108
NC_001139	984209	YGR246C&	BRF1	T	C	NUC_position=69
NC_001139	984367	INTERGENIC	-	C	T
NC_001139	984391	INTERGENIC	-	A	C
NC_001139	984563	INTERGENIC	-	T	C
NC_001139	984608	INTERGENIC	-	G	A
NC_001139	984682	INTERGENIC	-	A	G
NC_001139	984692	INTERGENIC	-	C	T
NC_001139	984746	INTERGENIC	-	T	C
NC_001139	984932	INTERGENIC	-	G	A
NC_001139	984940	INTERGENIC	-	T	C
NC_001139	985141	YGR247W&	CPD1	C	T	NUC_position=171
NC_001139	985215	YGR247W&	CPD1	T	C	NUC_position=245
NC_001139	985237	YGR247W&	CPD1	T	C	NUC_position=267
NC_001139	985249	YGR247W&	CPD1	C	T	NUC_position=279
NC_001139	985357	YGR247W&	CPD1	G	A	NUC_position=387
NC_001139	985385	YGR247W&	CPD1	G	A	NUC_position=415
NC_001139	985417	YGR247W&	CPD1	T	G	NUC_position=447
NC_001139	985525	YGR247W&	CPD1	G	A	NUC_position=555
NC_001139	985802	INTERGENIC	-	C	T
NC_001139	985822	INTERGENIC	-	G	A
NC_001139	985839	INTERGENIC	-	T	A
NC_001139	986054	YGR248W&	SOL4	A	C	NUC_position=78
NC_001139	986123	YGR248W&	SOL4	G	A	NUC_position=147
NC_001139	986385	YGR248W&	SOL4	A	T	NUC_position=409
NC_001139	986606	YGR248W&	SOL4	T	C	NUC_position=630
NC_001139	986768	INTERGENIC	-	T	A
NC_001139	986769	INTERGENIC	-	G	T
NC_001139	986879	INTERGENIC	-	G	A
NC_001139	987037	INTERGENIC	-	C	A
NC_001139	987205	INTERGENIC	-	C	T
NC_001139	987233	INTERGENIC	-	C	T
NC_001139	987278	INTERGENIC	-	A	G
NC_001139	987369	INTERGENIC	-	A	T
NC_001139	987422	INTERGENIC	-	T	C
NC_001139	987455	INTERGENIC	-	T	C
NC_001139	987494	INTERGENIC	-	A	G
NC_001139	987595	INTERGENIC	-	C	T
NC_001139	987600	INTERGENIC	-	C	T
NC_001139	987628	INTERGENIC	-	G	A
NC_001139	987718	INTERGENIC	-	A	G
NC_001139	987793	INTERGENIC	-	T	G
NC_001139	987834	INTERGENIC	-	T	C
NC_001139	987898	INTERGENIC	-	C	T
NC_001139	987905	INTERGENIC	-	T	G
NC_001139	987931	INTERGENIC	-	G	A
NC_001139	987966	INTERGENIC	-	A	G
NC_001139	987978	INTERGENIC	-	G	A
NC_001139	987984	INTERGENIC	-	C	T
NC_001139	988023	INTERGENIC	-	A	G
NC_001139	988113	YGR249W&	MGA1	T	C	NUC_position=60
NC_001139	988167	YGR249W&	MGA1	T	C	NUC_position=114
NC_001139	988200	YGR249W&	MGA1	T	C	NUC_position=147
NC_001139	988338	YGR249W&	MGA1	C	T	NUC_position=285
NC_001139	988437	YGR249W&	MGA1	T	C	NUC_position=384
NC_001139	988516	YGR249W&	MGA1	G	A	NUC_position=463
NC_001139	988532	YGR249W&	MGA1	A	C	NUC_position=479
NC_001139	988581	YGR249W&	MGA1	A	T	NUC_position=528
NC_001139	988614	YGR249W&	MGA1	T	C	NUC_position=561
NC_001139	988737	YGR249W&	MGA1	T	G	NUC_position=684
NC_001139	988813	YGR249W&	MGA1	G	C	NUC_position=760
NC_001139	988818	YGR249W&	MGA1	A	G	NUC_position=765
NC_001139	988851	YGR249W&	MGA1	C	A	NUC_position=798
NC_001139	988935	YGR249W&	MGA1	A	G	NUC_position=882
NC_001139	989183	YGR249W&	MGA1	C	A	NUC_position=1130
NC_001139	989281	YGR249W&	MGA1	C	T	NUC_position=1228
NC_001139	989302	YGR249W&	MGA1	C	T	NUC_position=1249
NC_001139	989310	YGR249W&	MGA1	T	C	NUC_position=1257
NC_001139	989388	YGR249W&	MGA1	G	A	NUC_position=1335
NC_001139	989569	INTERGENIC	-	C	G
NC_001139	989923	INTERGENIC	-	T	C
NC_001139	990620	INTERGENIC	-	G	T
NC_001139	990738	INTERGENIC	-	C	T
NC_001139	990828	INTERGENIC	-	T	C
NC_001139	990846	INTERGENIC	-	C	A
NC_001139	990976	INTERGENIC	-	A	T
NC_001139	991015	INTERGENIC	-	G	A
NC_001139	991207	YGR250C&	-	T	C	NUC_position=2320
NC_001139	991376	YGR250C&	-	G	T	NUC_position=2151
NC_001139	991757	YGR250C&	-	T	C	NUC_position=1770
NC_001139	992063	YGR250C&	-	C	T	NUC_position=1464
NC_001139	992318	YGR250C&	-	C	T	NUC_position=1209
NC_001139	992886	YGR250C&	-	A	G	NUC_position=641
NC_001139	992894	YGR250C&	-	T	C	NUC_position=633
NC_001139	992942	YGR250C&	-	T	C	NUC_position=585
NC_001139	993026	YGR250C&	-	C	A	NUC_position=501
NC_001139	993201	YGR250C&	-	C	T	NUC_position=326
NC_001139	993544	INTERGENIC	-	C	T
NC_001139	993550	INTERGENIC	-	G	T
NC_001139	994233	INTERGENIC	-	C	T
NC_001139	994496	INTERGENIC	-	G	A
NC_001139	994525	INTERGENIC	-	C	G
NC_001139	994661	INTERGENIC	-	T	C
NC_001139	994675	INTERGENIC	-	T	A
NC_001139	994720	INTERGENIC	-	A	G
NC_001139	994831	INTERGENIC	-	G	A
NC_001139	994834	INTERGENIC	-	G	A
NC_001139	995045	INTERGENIC	-	G	A
NC_001139	995098	INTERGENIC	-	G	A
NC_001139	995126	INTERGENIC	-	G	T
NC_001139	995163	INTERGENIC	-	T	C
NC_001139	995230	INTERGENIC	-	C	A
NC_001139	995273	INTERGENIC	-	T	C
NC_001139	995287	INTERGENIC	-	G	A
NC_001139	995331	INTERGENIC	-	G	A
NC_001139	995364	INTERGENIC	-	G	A
NC_001139	995400	INTERGENIC	-	T	C
NC_001139	995434	INTERGENIC	-	C	T
NC_001139	995580	INTERGENIC	-	A	G
NC_001139	995642	INTERGENIC	-	G	A
NC_001139	995682	YGR251W&	-	G	A	NUC_position=39
NC_001139	995724	YGR251W&	-	A	C	NUC_position=81
NC_001139	995955	YGR251W&	-	G	T	NUC_position=312
NC_001139	996069	YGR251W&	-	C	T	NUC_position=426
NC_001139	996158	YGR251W&	-	C	T	NUC_position=515
NC_001139	996322	INTERGENIC	-	A	G
NC_001139	996359	INTERGENIC	-	A	G
NC_001139	996431	INTERGENIC	-	A	G
NC_001139	996474	INTERGENIC	-	A	G
NC_001139	997227	YGR252W&	GCN5	T	G	NUC_position=354
NC_001139	997230	YGR252W&	GCN5	A	G	NUC_position=357
NC_001139	997672	YGR252W&	GCN5	C	T	NUC_position=799
NC_001139	997845	YGR252W&	GCN5	A	G	NUC_position=972
NC_001139	998079	YGR252W&	GCN5	T	C	NUC_position=1206
NC_001139	998286	INTERGENIC	-	C	T
NC_001139	998289	INTERGENIC	-	C	T
NC_001139	998972	YGR253C&	PUP2	T	C	NUC_position=174
NC_001139	999234	INTERGENIC	-	T	C
NC_001139	999236	INTERGENIC	-	A	G
NC_001139	999271	INTERGENIC	-	C	T
NC_001139	999318	INTERGENIC	-	A	G
NC_001139	999348	INTERGENIC	-	G	T
NC_001139	999367	INTERGENIC	-	A	C
NC_001139	999396	INTERGENIC	-	C	T
NC_001139	999532	INTERGENIC	-	T	C
NC_001139	999557	INTERGENIC	-	T	A
NC_001139	999564	INTERGENIC	-	A	T
NC_001139	999608	INTERGENIC	-	A	G
NC_001139	999651	INTERGENIC	-	A	G
NC_001139	999742	INTERGENIC	-	A	C
NC_001139	1000202	INTERGENIC	-	A	G
NC_001139	1000233	INTERGENIC	-	G	A
NC_001139	1000438	INTERGENIC	-	A	G
NC_001139	1000441	INTERGENIC	-	G	A
NC_001139	1000860	INTERGENIC	-	C	T
NC_001139	1001153	YGR254W&	ENO1	T	C	NUC_position=222
NC_001139	1002939	YGR255C&	COQ6	A	G	NUC_position=1029
NC_001139	1003188	YGR255C&	COQ6	A	G	NUC_position=780
NC_001139	1003449	YGR255C&	COQ6	G	A	NUC_position=519
NC_001139	1003539	YGR255C&	COQ6	G	A	NUC_position=429
NC_001139	1003680	YGR255C&	COQ6	C	T	NUC_position=288
NC_001139	1003739	YGR255C&	COQ6	G	T	NUC_position=229
NC_001139	1004012	INTERGENIC	-	A	G
NC_001139	1004013	INTERGENIC	-	G	A
NC_001139	1004048	INTERGENIC	-	A	G
NC_001139	1004079	INTERGENIC	-	C	T
NC_001139	1004080	INTERGENIC	-	C	T
NC_001139	1004165	INTERGENIC	-	C	T
NC_001139	1004175	INTERGENIC	-	C	A
NC_001139	1004189	INTERGENIC	-	C	G
NC_001139	1004298	INTERGENIC	-	C	T
NC_001139	1004512	INTERGENIC	-	C	T
NC_001139	1004572	INTERGENIC	-	G	A
NC_001139	1004590	INTERGENIC	-	G	C
NC_001139	1004605	INTERGENIC	-	C	T
NC_001139	1004722	YGR256W&	GND2	G	A	NUC_position=93
NC_001139	1005106	YGR256W&	GND2	T	C	NUC_position=477
NC_001139	1005310	YGR256W&	GND2	A	T	NUC_position=681
NC_001139	1005418	YGR256W&	GND2	T	C	NUC_position=789
NC_001139	1005549	YGR256W&	GND2	G	C	NUC_position=920
NC_001139	1005835	YGR256W&	GND2	T	C	NUC_position=1206
NC_001139	1005913	YGR256W&	GND2	T	G	NUC_position=1284
NC_001139	1006067	YGR256W&	GND2	G	A	NUC_position=1438
NC_001139	1006149	INTERGENIC	-	C	A
NC_001139	1006162	INTERGENIC	-	G	A
NC_001139	1006357	YGR257C&	MTM1	A	G	NUC_position=955
NC_001139	1006721	YGR257C&	MTM1	C	T	NUC_position=591
NC_001139	1007120	YGR257C&	MTM1	G	A	NUC_position=192
NC_001139	1007131	YGR257C&	MTM1	C	T	NUC_position=181
NC_001139	1007278	YGR257C&	MTM1	A	G	NUC_position=34
NC_001139	1007297	YGR257C&	MTM1	A	G	NUC_position=15
NC_001139	1007553	INTERGENIC	-	C	A
NC_001139	1007586	INTERGENIC	-	A	G
NC_001139	1007602	INTERGENIC	-	G	A
NC_001139	1008070	YGR258C&	RAD2	T	C	NUC_position=2703
NC_001139	1008154	YGR258C&	RAD2	A	G	NUC_position=2619
NC_001139	1008265	YGR258C&	RAD2	T	C	NUC_position=2508
NC_001139	1008403	YGR258C&	RAD2	A	G	NUC_position=2370
NC_001139	1008424	YGR258C&	RAD2	T	G	NUC_position=2349
NC_001139	1008433	YGR258C&	RAD2	C	T	NUC_position=2340
NC_001139	1008475	YGR258C&	RAD2	C	T	NUC_position=2298
NC_001139	1008487	YGR258C&	RAD2	T	C	NUC_position=2286
NC_001139	1008519	YGR258C&	RAD2	C	T	NUC_position=2254
NC_001139	1008598	YGR258C&	RAD2	T	C	NUC_position=2175
NC_001139	1008716	YGR258C&	RAD2	T	C	NUC_position=2057
NC_001139	1008787	YGR258C&	RAD2	T	C	NUC_position=1986
NC_001139	1008861	YGR258C&	RAD2	A	G	NUC_position=1912
NC_001139	1008865	YGR258C&	RAD2	T	G	NUC_position=1908
NC_001139	1009075	YGR258C&	RAD2	A	G	NUC_position=1698
NC_001139	1009092	YGR258C&	RAD2	C	T	NUC_position=1681
NC_001139	1009269	YGR258C&	RAD2	A	G	NUC_position=1504
NC_001139	1009282	YGR258C&	RAD2	A	G	NUC_position=1491
NC_001139	1009502	YGR258C&	RAD2	G	A	NUC_position=1271
NC_001139	1009512	YGR258C&	RAD2	A	T	NUC_position=1261
NC_001139	1009693	YGR258C&	RAD2	T	C	NUC_position=1080
NC_001139	1011599	INTERGENIC	-	T	G
NC_001139	1011809	INTERGENIC	-	G	T
NC_001139	1011946	INTERGENIC	-	G	A
NC_001139	1012190	INTERGENIC	-	T	G
NC_001139	1013006	YGR260W&	TNA1	C	G	NUC_position=516
NC_001139	1013606	YGR260W&	TNA1	T	C	NUC_position=1116
NC_001139	1013726	YGR260W&	TNA1	C	T	NUC_position=1236
NC_001139	1013794	YGR260W&	TNA1	C	A	NUC_position=1304
NC_001139	1013843	YGR260W&	TNA1	C	T	NUC_position=1353
NC_001139	1014210	INTERGENIC	-	C	G
NC_001139	1014429	YGR261C&	APL6	C	A	NUC_position=2328
NC_001139	1014669	YGR261C&	APL6	C	G	NUC_position=2088
NC_001139	1015595	YGR261C&	APL6	G	C	NUC_position=1162
NC_001139	1015608	YGR261C&	APL6	A	C	NUC_position=1149
NC_001139	1015875	YGR261C&	APL6	T	C	NUC_position=882
NC_001139	1015936	YGR261C&	APL6	G	A	NUC_position=821
NC_001139	1017228	YGR262C&	BUD32	A	T	NUC_position=538
NC_001139	1017729	YGR262C&	BUD32	G	A	NUC_position=37
NC_001139	1018081	YGR263C&	SAY1	A	G	NUC_position=1167
NC_001139	1018183	YGR263C&	SAY1	A	G	NUC_position=1065
NC_001139	1018515	YGR263C&	SAY1	C	G	NUC_position=733
NC_001139	1019209	YGR263C&	SAY1	A	G	NUC_position=39
NC_001139	1019216	YGR263C&	SAY1	A	G	NUC_position=32
NC_001139	1020984	YGR264C&	MES1	G	A	NUC_position=876
NC_001139	1022307	INTERGENIC	-	A	G
NC_001139	1022651	INTERGENIC	-	C	T
NC_001139	1023275	YGR266W&	-	C	T	NUC_position=614
NC_001139	1023283	YGR266W&	-	C	T	NUC_position=622
NC_001139	1023684	YGR266W&	-	A	T	NUC_position=1023
NC_001139	1023934	YGR266W&	-	A	C	NUC_position=1273
NC_001139	1024191	YGR266W&	-	C	T	NUC_position=1530
NC_001139	1024343	YGR266W&	-	G	C	NUC_position=1682
NC_001139	1024708	YGR266W&	-	T	C	NUC_position=2047
NC_001139	1025039	YGR267C&	FOL2	A	G	NUC_position=703
NC_001139	1025193	YGR267C&	FOL2	G	C	NUC_position=549
NC_001139	1027585	YGR270W&	YTA7	T	G	NUC_position=210
NC_001139	1027942	YGR270W&	YTA7	T	C	NUC_position=567
NC_001139	1028097	YGR270W&	YTA7	G	A	NUC_position=722
NC_001139	1028278	YGR270W&	YTA7	T	C	NUC_position=903
NC_001139	1028513	YGR270W&	YTA7	A	G	NUC_position=1138
NC_001139	1029268	YGR270W&	YTA7	T	G	NUC_position=1893
NC_001139	1029437	YGR270W&	YTA7	C	T	NUC_position=2062
NC_001139	1029624	YGR270W&	YTA7	C	T	NUC_position=2249
NC_001139	1029635	YGR270W&	YTA7	A	G	NUC_position=2260
NC_001139	1029754	YGR270W&	YTA7	A	G	NUC_position=2379
NC_001139	1029985	YGR270W&	YTA7	C	T	NUC_position=2610
NC_001139	1030327	YGR270W&	YTA7	A	G	NUC_position=2952
NC_001139	1030330	YGR270W&	YTA7	C	T	NUC_position=2955
NC_001139	1030357	YGR270W&	YTA7	T	C	NUC_position=2982
NC_001139	1030422	YGR270W&	YTA7	G	A	NUC_position=3047
NC_001139	1030495	YGR270W&	YTA7	G	A	NUC_position=3120
NC_001139	1030686	YGR270W&	YTA7	C	A	NUC_position=3311
NC_001139	1030712	YGR270W&	YTA7	A	G	NUC_position=3337
NC_001139	1030800	YGR270W&	YTA7	G	A	NUC_position=3425
NC_001139	1030903	YGR270W&	YTA7	C	T	NUC_position=3528
NC_001139	1030908	YGR270W&	YTA7	C	T	NUC_position=3533
NC_001139	1031032	YGR270W&	YTA7	C	T	NUC_position=3657
NC_001139	1031046	YGR270W&	YTA7	A	T	NUC_position=3671
NC_001139	1031061	YGR270W&	YTA7	T	C	NUC_position=3686
NC_001139	1031223	YGR270W&	YTA7	A	C	NUC_position=3848
NC_001139	1031293	YGR270W&	YTA7	G	A	NUC_position=3918
NC_001139	1031365	YGR270W&	YTA7	A	G	NUC_position=3990
NC_001139	1031398	YGR270W&	YTA7	T	A	NUC_position=4023
NC_001139	1031460	YGR270W&	YTA7	C	T	NUC_position=4085
NC_001139	1031563	INTERGENIC	-	A	G
NC_001139	1031731	INTERGENIC	-	C	T
NC_001139	1031747	INTERGENIC	-	A	C
NC_001139	1031900	YGR271W&	SLH1	C	G	NUC_position=104
NC_001139	1031948	YGR271W&	SLH1	C	A	NUC_position=152
NC_001139	1031957	YGR271W&	SLH1	G	A	NUC_position=161
NC_001139	1031968	YGR271W&	SLH1	A	G	NUC_position=172
NC_001139	1032373	YGR271W&	SLH1	G	A	NUC_position=577
NC_001139	1032465	YGR271W&	SLH1	C	T	NUC_position=669
NC_001139	1033108	YGR271W&	SLH1	C	T	NUC_position=1312
NC_001139	1033504	YGR271W&	SLH1	A	G	NUC_position=1708
NC_001139	1033536	YGR271W&	SLH1	G	A	NUC_position=1740
NC_001139	1033608	YGR271W&	SLH1	T	C	NUC_position=1812
NC_001139	1033659	YGR271W&	SLH1	A	T	NUC_position=1863
NC_001139	1033836	YGR271W&	SLH1	G	A	NUC_position=2040
NC_001139	1034073	YGR271W&	SLH1	T	C	NUC_position=2277
NC_001139	1034547	YGR271W&	SLH1	A	G	NUC_position=2751
NC_001139	1034631	YGR271W&	SLH1	T	C	NUC_position=2835
NC_001139	1034852	YGR271W&	SLH1	G	A	NUC_position=3056
NC_001139	1035144	YGR271W&	SLH1	G	A	NUC_position=3348
NC_001139	1035504	YGR271W&	SLH1	T	C	NUC_position=3708
NC_001139	1035633	YGR271W&	SLH1	A	G	NUC_position=3837
NC_001139	1036377	YGR271W&	SLH1	T	C	NUC_position=4581
NC_001139	1036429	YGR271W&	SLH1	G	A	NUC_position=4633
NC_001139	1037307	YGR271W&	SLH1	T	C	NUC_position=5511
NC_001139	1037355	YGR271W&	SLH1	C	T	NUC_position=5559
NC_001139	1037562	YGR271W&	SLH1	A	C	NUC_position=5766
NC_001139	1037712	INTERGENIC	-	T	A
NC_001139	1037797	INTERGENIC	-	A	T
NC_001139	1037799	INTERGENIC	-	A	G
NC_001139	1037856	YGR271C-A&	EFG1	C	T	NUC_position=142
NC_001139	1038695	INTERGENIC	-	T	C
NC_001139	1039304	INTERGENIC	-	T	G
NC_001139	1039384	INTERGENIC	-	A	C
NC_001139	1039431	INTERGENIC	-	A	C
NC_001139	1039466	INTERGENIC	-	T	C
NC_001139	1039476	INTERGENIC	-	C	G
NC_001139	1039574	INTERGENIC	-	T	A
NC_001139	1039581	INTERGENIC	-	T	C
NC_001139	1039627	INTERGENIC	-	A	G
NC_001139	1039640	INTERGENIC	-	A	T
NC_001139	1039648	INTERGENIC	-	A	G
NC_001139	1039684	INTERGENIC	-	G	A
NC_001139	1039790	INTERGENIC	-	T	G
NC_001139	1039812	INTERGENIC	-	G	A
NC_001139	1040019	YGR274C&	TAF1	C	T	NUC_position=3083
NC_001139	1040020	YGR274C&	TAF1	C	T	NUC_position=3082
NC_001139	1040356	YGR274C&	TAF1	T	C	NUC_position=2746
NC_001139	1040580	YGR274C&	TAF1	A	G	NUC_position=2522
NC_001139	1041504	YGR274C&	TAF1	A	G	NUC_position=1598
NC_001139	1041794	YGR274C&	TAF1	G	T	NUC_position=1308
NC_001139	1041870	YGR274C&	TAF1	C	T	NUC_position=1232
NC_001139	1041881	YGR274C&	TAF1	T	C	NUC_position=1221
NC_001139	1042083	YGR274C&	TAF1	A	G	NUC_position=1019
NC_001139	1042185	YGR274C&	TAF1	A	G	NUC_position=917
NC_001139	1042308	YGR274C&	TAF1	A	G	NUC_position=794
NC_001139	1042313	YGR274C&	TAF1	A	G	NUC_position=789
NC_001139	1042563	YGR274C&	TAF1	G	A	NUC_position=539
NC_001139	1042650	YGR274C&	TAF1	T	G	NUC_position=452
NC_001139	1043247	INTERGENIC	-	G	A
NC_001139	1043251	INTERGENIC	-	A	G
NC_001139	1043535	YGR275W&	RTT102	A	G	NUC_position=254
NC_001139	1043702	YGR275W&	RTT102	T	C	NUC_position=421
NC_001139	1043792	INTERGENIC	-	A	T
NC_001139	1044075	YGR276C&	RNH70	G	C	NUC_position=1412
NC_001139	1044168	YGR276C&	RNH70	T	C	NUC_position=1319
NC_001139	1044273	YGR276C&	RNH70	A	C	NUC_position=1214
NC_001139	1044363	YGR276C&	RNH70	T	C	NUC_position=1124
NC_001139	1044378	YGR276C&	RNH70	A	G	NUC_position=1109
NC_001139	1044705	YGR276C&	RNH70	A	T	NUC_position=782
NC_001139	1044789	YGR276C&	RNH70	A	G	NUC_position=698
NC_001139	1044807	YGR276C&	RNH70	T	C	NUC_position=680
NC_001139	1044842	YGR276C&	RNH70	C	A	NUC_position=645
NC_001139	1044855	YGR276C&	RNH70	G	A	NUC_position=632
NC_001139	1044973	YGR276C&	RNH70	T	C	NUC_position=514
NC_001139	1045143	YGR276C&	RNH70	T	G	NUC_position=344
NC_001139	1045197	YGR276C&	RNH70	C	T	NUC_position=290
NC_001139	1045221	YGR276C&	RNH70	A	T	NUC_position=266
NC_001139	1045305	YGR276C&	RNH70	A	T	NUC_position=182
NC_001139	1045434	YGR276C&	RNH70	T	C	NUC_position=53
NC_001139	1045927	YGR277C&	-	G	A	NUC_position=641
NC_001139	1046897	YGR278W&	CWC22	A	G	NUC_position=161
NC_001139	1047409	YGR278W&	CWC22	G	A	NUC_position=673
NC_001139	1048327	YGR278W&	CWC22	G	T	NUC_position=1591
NC_001139	1048339	YGR278W&	CWC22	A	C	NUC_position=1603
NC_001139	1048363	YGR278W&	CWC22	C	T	NUC_position=1627
NC_001139	1048916	YGR279C&	SCW4	A	G	NUC_position=1049
NC_001139	1049356	YGR279C&	SCW4	T	C	NUC_position=609
NC_001139	1051906	INTERGENIC	-	A	G
NC_001139	1051998	INTERGENIC	-	A	G
NC_001139	1052016	INTERGENIC	-	G	A
NC_001139	1052112	INTERGENIC	-	G	A
NC_001139	1052114	INTERGENIC	-	C	T
NC_001139	1052555	INTERGENIC	-	A	G
NC_001139	1052914	YGR281W&	YOR1	T	C	NUC_position=85
NC_001139	1052947	YGR281W&	YOR1	G	A	NUC_position=118
NC_001139	1053163	YGR281W&	YOR1	C	T	NUC_position=334
NC_001139	1053164	YGR281W&	YOR1	C	T	NUC_position=335
NC_001139	1053634	YGR281W&	YOR1	C	T	NUC_position=805
NC_001139	1053904	YGR281W&	YOR1	T	A	NUC_position=1075
NC_001139	1054090	YGR281W&	YOR1	A	G	NUC_position=1261
NC_001139	1054267	YGR281W&	YOR1	G	A	NUC_position=1438
NC_001139	1054418	YGR281W&	YOR1	T	C	NUC_position=1589
NC_001139	1054483	YGR281W&	YOR1	A	T	NUC_position=1654
NC_001139	1055008	YGR281W&	YOR1	G	A	NUC_position=2179
NC_001139	1055134	YGR281W&	YOR1	A	G	NUC_position=2305
NC_001139	1056113	YGR281W&	YOR1	G	A	NUC_position=3284
NC_001139	1056879	YGR281W&	YOR1	A	G	NUC_position=4050
NC_001139	1057542	INTERGENIC	-	G	A
NC_001139	1057549	INTERGENIC	-	G	A
NC_001139	1057575	INTERGENIC	-	T	A
NC_001139	1057577	INTERGENIC	-	C	A
NC_001139	1057759	INTERGENIC	-	C	T
NC_001139	1058366	YGR282C&	BGL2	A	G	NUC_position=365
NC_001139	1058935	INTERGENIC	-	C	A
NC_001139	1058955	INTERGENIC	-	G	A
NC_001139	1058970	INTERGENIC	-	A	G
NC_001139	1059096	YGR283C&	-	C	T	NUC_position=951
NC_001139	1059136	YGR283C&	-	C	T	NUC_position=911
NC_001139	1059196	YGR283C&	-	G	A	NUC_position=851
NC_001139	1059346	YGR283C&	-	A	G	NUC_position=701
NC_001139	1059370	YGR283C&	-	G	A	NUC_position=677
NC_001139	1059375	YGR283C&	-	C	T	NUC_position=672
NC_001139	1059414	YGR283C&	-	C	A	NUC_position=633
NC_001139	1059628	YGR283C&	-	G	C	NUC_position=419
NC_001139	1059984	YGR283C&	-	T	G	NUC_position=63
NC_001139	1060062	INTERGENIC	-	C	T
NC_001139	1060137	INTERGENIC	-	A	C
NC_001139	1060208	INTERGENIC	-	A	G
NC_001139	1060267	INTERGENIC	-	C	T
NC_001139	1060503	INTERGENIC	-	T	C
NC_001139	1060527	INTERGENIC	-	T	C
NC_001139	1061010	YGR284C&	ERV29	T	C	NUC_position=587
NC_001139	1061578	YGR284C&	ERV29	A	G	NUC_position=19
NC_001139	1061640	INTERGENIC	-	A	G
NC_001139	1061738	INTERGENIC	-	C	T
NC_001139	1062038	YGR285C&	ZUO1	T	C	NUC_position=1122
NC_001139	1062195	YGR285C&	ZUO1	C	G	NUC_position=965
NC_001139	1062495	YGR285C&	ZUO1	A	T	NUC_position=665
NC_001139	1062606	YGR285C&	ZUO1	A	G	NUC_position=554
NC_001139	1062876	YGR285C&	ZUO1	A	G	NUC_position=284
NC_001139	1062945	YGR285C&	ZUO1	A	G	NUC_position=215
NC_001139	1063074	YGR285C&	ZUO1	G	T	NUC_position=86
NC_001139	1063089	YGR285C&	ZUO1	G	A	NUC_position=71
NC_001139	1063179	INTERGENIC	-	A	C
NC_001139	1063200	INTERGENIC	-	T	C
NC_001139	1063300	INTERGENIC	-	G	A
NC_001139	1063301	INTERGENIC	-	A	T
NC_001139	1063356	INTERGENIC	-	T	C
NC_001139	1063375	INTERGENIC	-	A	G
NC_001139	1063385	INTERGENIC	-	C	T
NC_001139	1063394	INTERGENIC	-	T	C
NC_001139	1063539	INTERGENIC	-	T	A
NC_001139	1063540	INTERGENIC	-	G	A
NC_001139	1063572	INTERGENIC	-	C	T
NC_001139	1063629	INTERGENIC	-	G	C
NC_001139	1063636	INTERGENIC	-	T	C
NC_001139	1063660	INTERGENIC	-	G	A
NC_001139	1063675	INTERGENIC	-	A	C
NC_001139	1063706	INTERGENIC	-	C	T
NC_001139	1063853	YGR286C&	BIO2	T	C	NUC_position=1094
NC_001139	1064836	YGR286C&	BIO2	C	A	NUC_position=111
NC_001139	1064976	INTERGENIC	-	A	G
NC_001139	1065123	INTERGENIC	-	A	C
NC_001139	1065192	INTERGENIC	-	T	C
NC_001139	1065203	INTERGENIC	-	C	T
NC_001139	1065219	INTERGENIC	-	G	A
NC_001139	1065374	INTERGENIC	-	C	A
NC_001139	1065491	INTERGENIC	-	G	A
NC_001139	1065598	INTERGENIC	-	T	C
NC_001139	1065729	INTERGENIC	-	C	T
NC_001139	1065782	INTERGENIC	-	C	T
NC_001139	1065815	INTERGENIC	-	A	T
NC_001139	1065864	INTERGENIC	-	A	G
NC_001139	1065881	INTERGENIC	-	A	G
NC_001139	1065904	INTERGENIC	-	C	A
NC_001139	1065923	INTERGENIC	-	A	C
NC_001139	1065936	INTERGENIC	-	T	C
NC_001139	1065957	INTERGENIC	-	G	T
NC_001139	1066015	INTERGENIC	-	G	A
NC_001139	1066018	INTERGENIC	-	T	C
NC_001139	1066030	INTERGENIC	-	C	T
NC_001139	1066032	INTERGENIC	-	G	A
NC_001139	1066104	INTERGENIC	-	C	T
NC_001139	1066173	INTERGENIC	-	A	G
NC_001139	1066185	INTERGENIC	-	T	C
NC_001139	1066259	INTERGENIC	-	C	G
NC_001139	1066315	INTERGENIC	-	A	G
NC_001139	1066323	INTERGENIC	-	C	T
NC_001139	1066559	INTERGENIC	-	T	C
NC_001139	1066564	INTERGENIC	-	A	T
NC_001139	1066603	INTERGENIC	-	G	A
NC_001139	1066700	INTERGENIC	-	A	G
NC_001139	1066827	INTERGENIC	-	G	A
NC_001139	1066843	INTERGENIC	-	C	T
NC_001139	1066866	INTERGENIC	-	G	T
NC_001139	1067124	INTERGENIC	-	A	T
NC_001139	1067178	INTERGENIC	-	C	A
NC_001139	1067379	YGR287C&	-	A	G	NUC_position=1619
NC_001139	1067684	YGR287C&	-	G	T	NUC_position=1314
NC_001139	1067745	YGR287C&	-	G	T	NUC_position=1253
NC_001139	1067904	YGR287C&	-	G	A	NUC_position=1094
NC_001139	1067992	YGR287C&	-	T	A	NUC_position=1006
NC_001139	1068156	YGR287C&	-	G	A	NUC_position=842
NC_001139	1068312	YGR287C&	-	A	G	NUC_position=686
NC_001139	1068531	YGR287C&	-	T	C	NUC_position=467
NC_001139	1068540	YGR287C&	-	G	A	NUC_position=458
NC_001139	1068840	YGR287C&	-	A	G	NUC_position=158
NC_001139	1068849	YGR287C&	-	T	C	NUC_position=149
NC_001139	1068885	YGR287C&	-	G	A	NUC_position=113
NC_001139	1069272	INTERGENIC	-	A	G
NC_001139	1069341	INTERGENIC	-	T	C
NC_001139	1069614	INTERGENIC	-	T	C
NC_001139	1069919	INTERGENIC	-	G	A
NC_001139	1070018	INTERGENIC	-	C	T
NC_001139	1070039	INTERGENIC	-	A	T
NC_001139	1070092	INTERGENIC	-	G	A
NC_001139	1070180	INTERGENIC	-	A	G
NC_001139	1070190	INTERGENIC	-	C	T
NC_001139	1070207	INTERGENIC	-	T	C
NC_001139	1070221	INTERGENIC	-	G	A
NC_001139	1070605	YGR288W&	MAL13	C	A	NUC_position=307
NC_001139	1070716	YGR288W&	MAL13	A	G	NUC_position=418
NC_001139	1070800	YGR288W&	MAL13	T	C	NUC_position=502
NC_001139	1070899	YGR288W&	MAL13	C	G	NUC_position=601
NC_001139	1070945	YGR288W&	MAL13	G	A	NUC_position=647
NC_001139	1071026	YGR288W&	MAL13	T	A	NUC_position=728
NC_001139	1071143	YGR288W&	MAL13	G	A	NUC_position=845
NC_001139	1071309	YGR288W&	MAL13	A	G	NUC_position=1011
NC_001139	1071424	YGR288W&	MAL13	C	T	NUC_position=1126
NC_001139	1071452	YGR288W&	MAL13	G	C	NUC_position=1154
NC_001139	1071829	INTERGENIC	-	A	C
NC_001139	1072031	INTERGENIC	-	G	T
NC_001139	1072035	INTERGENIC	-	G	A
NC_001139	1072073	INTERGENIC	-	C	G
NC_001139	1072367	INTERGENIC	-	C	T
NC_001139	1072456	INTERGENIC	-	A	G
NC_001139	1072477	INTERGENIC	-	T	C
NC_001139	1072507	INTERGENIC	-	G	A
NC_001139	1072531	INTERGENIC	-	C	T
NC_001139	1072569	INTERGENIC	-	T	G
NC_001139	1072671	INTERGENIC	-	A	G
NC_001139	1072700	INTERGENIC	-	G	C
NC_001139	1072731	INTERGENIC	-	G	T
NC_001139	1072864	INTERGENIC	-	C	T
NC_001139	1072914	INTERGENIC	-	G	T
NC_001139	1073158	INTERGENIC	-	A	C
NC_001139	1073163	INTERGENIC	-	G	A
NC_001139	1073172	INTERGENIC	-	A	G
NC_001139	1073201	INTERGENIC	-	T	A
NC_001139	1073211	INTERGENIC	-	T	C
NC_001139	1073223	INTERGENIC	-	T	A
NC_001139	1073227	INTERGENIC	-	A	G
NC_001139	1073313	INTERGENIC	-	C	T
NC_001139	1073331	INTERGENIC	-	T	A
NC_001139	1073373	INTERGENIC	-	T	A
NC_001139	1073378	INTERGENIC	-	C	T
NC_001139	1073433	INTERGENIC	-	G	T
NC_001139	1073474	INTERGENIC	-	G	A
NC_001139	1073558	INTERGENIC	-	A	T
NC_001139	1073597	INTERGENIC	-	C	T
NC_001139	1073628	INTERGENIC	-	T	G
NC_001139	1073629	INTERGENIC	-	T	G
NC_001139	1073687	INTERGENIC	-	G	T
NC_001139	1073770	INTERGENIC	-	G	A
NC_001139	1073806	INTERGENIC	-	T	C
NC_001139	1073851	INTERGENIC	-	G	A
NC_001139	1073882	INTERGENIC	-	T	A
NC_001142	76241	Y	YJL189W&	RPL39	T	C	IN INTRON
NC_001142	81335	YJL186W&	MNN5	T	G	NUC_position=1183
NC_001142	81927	INTERGENIC	-	A	T
NC_001142	84958	YJL183W&	MNN11	G	A	NUC_position=893
NC_001142	89005	YJL179W&	PFD1	C	A	NUC_position=221
NC_001142	90365	INTERGENIC	-	A	C
NC_001142	96057	INTERGENIC	-	G	C
NC_001142	97489	INTERGENIC	-	C	G
NC_001142	99469	INTERGENIC	-	C	G
NC_001142	99767	YJL171C&	-	G	C	NUC_position=1122
NC_001142	99792	YJL171C&	-	A	T	NUC_position=1097
NC_001142	99793	YJL171C&	-	A	T	NUC_position=1096
NC_001142	102276	YJL168C&	SET2	C	G	NUC_position=2147
NC_001142	102610	YJL168C&	SET2	A	C	NUC_position=1813
NC_001142	102642	YJL168C&	SET2	A	G	NUC_position=1781
NC_001142	102643	YJL168C&	SET2	A	C	NUC_position=1780
NC_001142	113842	INTERGENIC	-	G	A
NC_001142	123309	INTERGENIC	-	T	C
NC_001142	123314	INTERGENIC	-	T	C
NC_001142	129111	INTERGENIC	-	T	C
NC_001142	160203	INTERGENIC	-	G	C
NC_001142	160219	INTERGENIC	-	T	C
NC_001142	160220	INTERGENIC	-	C	A
NC_001142	160270	INTERGENIC	-	G	A
NC_001142	160272	INTERGENIC	-	C	T
NC_001142	160497	INTERGENIC	-	C	T
NC_001142	160651	YJL133W&	MRS3	G	A	NUC_position=36
NC_001142	160927	YJL133W&	MRS3	G	A	NUC_position=312
NC_001142	161020	YJL133W&	MRS3	C	T	NUC_position=405
NC_001142	161593	INTERGENIC	-	A	G
NC_001142	162189	YJL132W&	-	A	G	NUC_position=279
NC_001142	162205	YJL132W&	-	G	T	NUC_position=295
NC_001142	162220	YJL132W&	-	A	T	NUC_position=310
NC_001142	162225	YJL132W&	-	C	G	NUC_position=315
NC_001142	162324	YJL132W&	-	A	G	NUC_position=414
NC_001142	162421	YJL132W&	-	G	A	NUC_position=511
NC_001142	162434	YJL132W&	-	G	A	NUC_position=524
NC_001142	162519	YJL132W&	-	C	A	NUC_position=609
NC_001142	162640	YJL132W&	-	A	G	NUC_position=730
NC_001142	162762	YJL132W&	-	C	A	NUC_position=852
NC_001142	162765	YJL132W&	-	G	A	NUC_position=855
NC_001142	162819	YJL132W&	-	A	G	NUC_position=909
NC_001142	162829	YJL132W&	-	A	C	NUC_position=919
NC_001142	162919	YJL132W&	-	G	A	NUC_position=1009
NC_001142	162934	YJL132W&	-	C	T	NUC_position=1024
NC_001142	163215	YJL132W&	-	C	T	NUC_position=1305
NC_001142	163367	YJL132W&	-	C	T	NUC_position=1457
NC_001142	163414	YJL132W&	-	G	A	NUC_position=1504
NC_001142	163419	YJL132W&	-	T	C	NUC_position=1509
NC_001142	163443	YJL132W&	-	A	T	NUC_position=1533
NC_001142	163464	YJL132W&	-	G	C	NUC_position=1554
NC_001142	163504	YJL132W&	-	T	C	NUC_position=1594
NC_001142	163653	YJL132W&	-	C	G	NUC_position=1743
NC_001142	163827	YJL132W&	-	A	C	NUC_position=1917
NC_001142	163955	YJL132W&	-	C	T	NUC_position=2045
NC_001142	163990	YJL132W&	-	A	G	NUC_position=2080
NC_001142	164152	YJL132W&	-	C	T	NUC_position=2242
NC_001142	164305	YJL131C&	AIM23	C	T	NUC_position=1041
NC_001142	164952	YJL131C&	AIM23	C	G	NUC_position=394
NC_001142	165399	INTERGENIC	-	G	A
NC_001142	165711	INTERGENIC	-	T	C
NC_001142	167286	YJL130C&	URA2	C	T	NUC_position=5079
NC_001142	167367	YJL130C&	URA2	G	A	NUC_position=4998
NC_001142	169119	YJL130C&	URA2	A	G	NUC_position=3246
NC_001142	169400	YJL130C&	URA2	C	T	NUC_position=2965
NC_001142	169437	YJL130C&	URA2	G	A	NUC_position=2928
NC_001142	170076	YJL130C&	URA2	A	G	NUC_position=2289
NC_001142	170271	YJL130C&	URA2	A	G	NUC_position=2094
NC_001142	170553	YJL130C&	URA2	T	A	NUC_position=1812
NC_001142	170646	YJL130C&	URA2	C	A	NUC_position=1719
NC_001142	171298	YJL130C&	URA2	G	A	NUC_position=1067
NC_001142	171354	YJL130C&	URA2	A	G	NUC_position=1011
NC_001142	171408	YJL130C&	URA2	T	C	NUC_position=957
NC_001142	171612	YJL130C&	URA2	C	T	NUC_position=753
NC_001142	171624	YJL130C&	URA2	C	T	NUC_position=741
NC_001142	171761	YJL130C&	URA2	T	C	NUC_position=604
NC_001142	171997	YJL130C&	URA2	C	G	NUC_position=368
NC_001142	171998	YJL130C&	URA2	G	C	NUC_position=367
NC_001142	172154	YJL130C&	URA2	C	T	NUC_position=211
NC_001142	172237	YJL130C&	URA2	A	G	NUC_position=128
NC_001142	172533	INTERGENIC	-	A	G
NC_001142	172654	INTERGENIC	-	A	T
NC_001142	172657	INTERGENIC	-	A	G
NC_001142	173223	INTERGENIC	-	G	A
NC_001142	173339	INTERGENIC	-	G	A
NC_001142	173351	INTERGENIC	-	A	G
NC_001142	173394	INTERGENIC	-	G	A
NC_001142	173396	INTERGENIC	-	C	T
NC_001142	173417	INTERGENIC	-	T	C
NC_001142	173476	INTERGENIC	-	T	A
NC_001142	173578	INTERGENIC	-	A	T
NC_001142	173704	YJL129C&	TRK1	C	T	NUC_position=3600
NC_001142	173743	YJL129C&	TRK1	T	C	NUC_position=3561
NC_001142	173880	YJL129C&	TRK1	A	G	NUC_position=3424
NC_001142	174133	YJL129C&	TRK1	C	T	NUC_position=3171
NC_001142	174175	YJL129C&	TRK1	C	T	NUC_position=3129
NC_001142	174300	YJL129C&	TRK1	A	G	NUC_position=3004
NC_001142	174331	YJL129C&	TRK1	A	C	NUC_position=2973
NC_001142	174509	YJL129C&	TRK1	C	T	NUC_position=2795
NC_001142	175306	YJL129C&	TRK1	C	T	NUC_position=1998
NC_001142	175552	YJL129C&	TRK1	T	A	NUC_position=1752
NC_001142	175867	YJL129C&	TRK1	C	T	NUC_position=1437
NC_001142	175880	YJL129C&	TRK1	A	T	NUC_position=1424
NC_001142	176176	YJL129C&	TRK1	A	G	NUC_position=1128
NC_001142	176225	YJL129C&	TRK1	T	C	NUC_position=1079
NC_001142	176661	YJL129C&	TRK1	T	C	NUC_position=643
NC_001142	176863	YJL129C&	TRK1	A	G	NUC_position=441
NC_001142	177412	INTERGENIC	-	T	C
NC_001142	177550	INTERGENIC	-	T	C
NC_001142	177601	INTERGENIC	-	A	G
NC_001142	177697	INTERGENIC	-	A	C
NC_001142	178007	INTERGENIC	-	G	T
NC_001142	178074	INTERGENIC	-	C	G
NC_001142	178103	YJL128C&	PBS2	A	G	NUC_position=1998
NC_001142	179434	YJL128C&	PBS2	C	G	NUC_position=667
NC_001142	179436	YJL128C&	PBS2	G	C	NUC_position=665
NC_001142	179486	YJL128C&	PBS2	C	T	NUC_position=615
NC_001142	179656	YJL128C&	PBS2	C	T	NUC_position=445
NC_001142	180159	INTERGENIC	-	G	A
NC_001142	180182	INTERGENIC	-	T	A
NC_001142	180246	INTERGENIC	-	C	T
NC_001142	181203	INTERGENIC	-	G	A
NC_001142	181521	INTERGENIC	-	G	C
NC_001142	181678	YJL127C-B&	-	T	C	NUC_position=30
NC_001142	181881	INTERGENIC	-	A	G
NC_001142	181905	INTERGENIC	-	T	G
NC_001142	181965	INTERGENIC	-	T	C
NC_001142	182225	INTERGENIC	-	G	C
NC_001142	182823	YJL127C&	SPT10	G	A	NUC_position=1396
NC_001142	183606	YJL127C&	SPT10	T	C	NUC_position=613
NC_001142	183646	YJL127C&	SPT10	G	C	NUC_position=573
NC_001142	183664	YJL127C&	SPT10	G	A	NUC_position=555
NC_001142	183736	YJL127C&	SPT10	C	T	NUC_position=483
NC_001142	183825	YJL127C&	SPT10	T	C	NUC_position=394
NC_001142	183832	YJL127C&	SPT10	C	T	NUC_position=387
NC_001142	184126	YJL127C&	SPT10	C	A	NUC_position=93
NC_001142	184419	INTERGENIC	-	G	T
NC_001142	184436	INTERGENIC	-	A	G
NC_001142	184437	INTERGENIC	-	A	G
NC_001142	184590	YJL126W&	NIT2	C	T	NUC_position=92
NC_001142	184776	YJL126W&	NIT2	A	G	NUC_position=278
NC_001142	184822	YJL126W&	NIT2	C	T	NUC_position=324
NC_001142	184844	YJL126W&	NIT2	G	A	NUC_position=346
NC_001142	184846	YJL126W&	NIT2	T	C	NUC_position=348
NC_001142	184946	YJL126W&	NIT2	G	A	NUC_position=448
NC_001142	185088	YJL126W&	NIT2	T	C	NUC_position=590
NC_001142	185639	YJL125C&	GCD14	T	C	NUC_position=1039
NC_001142	185697	YJL125C&	GCD14	G	A	NUC_position=981
NC_001142	188415	YJL123C&	-	C	T	NUC_position=1025
NC_001142	189440	INTERGENIC	-	T	C
NC_001142	189630	INTERGENIC	-	G	T
NC_001142	189654	INTERGENIC	-	A	T
NC_001142	190274	INTERGENIC	-	A	C
NC_001142	190297	INTERGENIC	-	G	A
NC_001142	191256	INTERGENIC	-	C	A
NC_001142	191325	INTERGENIC	-	G	A
NC_001142	191340	INTERGENIC	-	T	C
NC_001142	191352	INTERGENIC	-	T	C
NC_001142	191457	INTERGENIC	-	A	T
NC_001142	191620	INTERGENIC	-	A	T
NC_001142	192155	YJL118W&	-	A	G	NUC_position=518
NC_001142	192955	YJL117W&	PHO86	C	T	NUC_position=426
NC_001142	193022	YJL117W&	PHO86	T	C	NUC_position=493
NC_001142	193405	YJL117W&	PHO86	C	T	NUC_position=876
NC_001142	193638	INTERGENIC	-	G	A
NC_001142	194258	YJL116C&	NCA3	A	G	NUC_position=615
NC_001142	194789	YJL116C&	NCA3	G	A	NUC_position=84
NC_001142	194921	INTERGENIC	-	A	T
NC_001142	195075	INTERGENIC	-	C	T
NC_001142	195080	INTERGENIC	-	C	T
NC_001142	195298	INTERGENIC	-	T	C
NC_001142	195348	INTERGENIC	-	T	C
NC_001142	195847	INTERGENIC	-	C	A
NC_001142	195962	INTERGENIC	-	G	A
NC_001142	196237	INTERGENIC	-	A	T
NC_001142	196515	YJL115W&	ASF1	C	T	NUC_position=231
NC_001142	196542	YJL115W&	ASF1	G	A	NUC_position=258
NC_001142	196722	YJL115W&	ASF1	A	C	NUC_position=438
NC_001142	197016	YJL115W&	ASF1	G	C	NUC_position=732
NC_001142	197040	YJL115W&	ASF1	T	C	NUC_position=756
NC_001142	197117	YJL115W&	ASF1	C	T	NUC_position=833
NC_001142	197270	INTERGENIC	-	A	G
NC_001142	197405	INTERGENIC	-	T	A
NC_001142	197407	INTERGENIC	-	A	C
NC_001142	204339	INTERGENIC	-	C	G
NC_001142	204359	INTERGENIC	-	T	C
NC_001142	204393	INTERGENIC	-	G	A
NC_001142	204551	INTERGENIC	-	G	T
NC_001142	204552	INTERGENIC	-	T	G
NC_001142	204637	INTERGENIC	-	A	G
NC_001142	204720	INTERGENIC	-	C	A
NC_001142	204726	INTERGENIC	-	A	G
NC_001142	205038	INTERGENIC	-	A	G
NC_001142	205041	INTERGENIC	-	G	T
NC_001142	205172	INTERGENIC	-	C	G
NC_001142	205199	INTERGENIC	-	A	T
NC_001142	205248	INTERGENIC	-	C	A
NC_001142	205348	YJL112W&	MDV1	C	A	NUC_position=48
NC_001142	205700	YJL112W&	MDV1	A	G	NUC_position=400
NC_001142	205741	YJL112W&	MDV1	G	C	NUC_position=441
NC_001142	205930	YJL112W&	MDV1	T	C	NUC_position=630
NC_001142	205942	YJL112W&	MDV1	T	A	NUC_position=642
NC_001142	206485	YJL112W&	MDV1	C	A	NUC_position=1185
NC_001142	206533	YJL112W&	MDV1	T	C	NUC_position=1233
NC_001142	206786	YJL112W&	MDV1	C	T	NUC_position=1486
NC_001142	206791	YJL112W&	MDV1	A	G	NUC_position=1491
NC_001142	206918	YJL112W&	MDV1	C	T	NUC_position=1618
NC_001142	207157	YJL112W&	MDV1	G	A	NUC_position=1857
NC_001142	207259	YJL112W&	MDV1	C	T	NUC_position=1959
NC_001142	207296	YJL112W&	MDV1	C	T	NUC_position=1996
NC_001142	207316	YJL112W&	MDV1	T	C	NUC_position=2016
NC_001142	207689	INTERGENIC	-	A	C
NC_001142	207691	INTERGENIC	-	T	A
NC_001142	208358	YJL111W&	CCT7	T	C	NUC_position=486
NC_001142	208373	YJL111W&	CCT7	G	A	NUC_position=501
NC_001142	208637	YJL111W&	CCT7	C	T	NUC_position=765
NC_001142	209216	YJL111W&	CCT7	T	C	NUC_position=1344
NC_001142	209317	YJL111W&	CCT7	T	A	NUC_position=1445
NC_001142	209755	INTERGENIC	-	G	A
NC_001142	209759	INTERGENIC	-	T	C
NC_001142	209810	INTERGENIC	-	C	T
NC_001142	209862	INTERGENIC	-	A	G
NC_001142	209876	INTERGENIC	-	A	T
NC_001142	209937	YJL110C&	GZF3	T	C	NUC_position=1637
NC_001142	209947	YJL110C&	GZF3	C	T	NUC_position=1627
NC_001142	210578	YJL110C&	GZF3	T	A	NUC_position=996
NC_001142	210599	YJL110C&	GZF3	G	A	NUC_position=975
NC_001142	210641	YJL110C&	GZF3	A	G	NUC_position=933
NC_001142	210667	YJL110C&	GZF3	A	C	NUC_position=907
NC_001142	210755	YJL110C&	GZF3	G	C	NUC_position=819
NC_001142	210830	YJL110C&	GZF3	A	G	NUC_position=744
NC_001142	210919	YJL110C&	GZF3	T	C	NUC_position=655
NC_001142	210932	YJL110C&	GZF3	T	C	NUC_position=642
NC_001142	211100	YJL110C&	GZF3	A	G	NUC_position=474
NC_001142	211103	YJL110C&	GZF3	G	T	NUC_position=471
NC_001142	211222	YJL110C&	GZF3	A	T	NUC_position=352
NC_001142	211283	YJL110C&	GZF3	T	C	NUC_position=291
NC_001142	211315	YJL110C&	GZF3	T	C	NUC_position=259
NC_001142	211318	YJL110C&	GZF3	A	G	NUC_position=256
NC_001142	211339	YJL110C&	GZF3	T	C	NUC_position=235
NC_001142	211417	YJL110C&	GZF3	C	A	NUC_position=157
NC_001142	211494	YJL110C&	GZF3	T	C	NUC_position=80
NC_001142	211634	INTERGENIC	-	A	T
NC_001142	211652	INTERGENIC	-	G	A
NC_001142	211760	INTERGENIC	-	C	T
NC_001142	211783	INTERGENIC	-	A	T
NC_001142	211841	INTERGENIC	-	C	A
NC_001142	211859	INTERGENIC	-	C	T
NC_001142	211920	INTERGENIC	-	T	A
NC_001142	211933	INTERGENIC	-	A	G
NC_001142	212104	YJL109C&	UTP10	A	G	NUC_position=5202
NC_001142	212467	YJL109C&	UTP10	C	T	NUC_position=4839
NC_001142	212827	YJL109C&	UTP10	T	C	NUC_position=4479
NC_001142	213171	YJL109C&	UTP10	T	C	NUC_position=4135
NC_001142	213505	YJL109C&	UTP10	C	A	NUC_position=3801
NC_001142	213635	YJL109C&	UTP10	G	A	NUC_position=3671
NC_001142	213637	YJL109C&	UTP10	C	T	NUC_position=3669
NC_001142	213823	YJL109C&	UTP10	C	T	NUC_position=3483
NC_001142	213940	YJL109C&	UTP10	C	T	NUC_position=3366
NC_001142	214029	YJL109C&	UTP10	C	T	NUC_position=3277
NC_001142	214159	YJL109C&	UTP10	A	G	NUC_position=3147
NC_001142	214333	YJL109C&	UTP10	G	A	NUC_position=2973
NC_001142	214694	YJL109C&	UTP10	A	G	NUC_position=2612
NC_001142	215065	YJL109C&	UTP10	C	T	NUC_position=2241
NC_001142	215220	YJL109C&	UTP10	A	G	NUC_position=2086
NC_001142	215245	YJL109C&	UTP10	T	C	NUC_position=2061
NC_001142	215422	YJL109C&	UTP10	A	G	NUC_position=1884
NC_001142	215633	YJL109C&	UTP10	A	G	NUC_position=1673
NC_001142	215930	YJL109C&	UTP10	T	C	NUC_position=1376
NC_001142	215947	YJL109C&	UTP10	G	A	NUC_position=1359
NC_001142	215956	YJL109C&	UTP10	C	T	NUC_position=1350
NC_001142	215971	YJL109C&	UTP10	G	A	NUC_position=1335
NC_001142	216034	YJL109C&	UTP10	C	T	NUC_position=1272
NC_001142	216128	YJL109C&	UTP10	A	C	NUC_position=1178
NC_001142	216291	YJL109C&	UTP10	C	T	NUC_position=1015
NC_001142	216309	YJL109C&	UTP10	G	A	NUC_position=997
NC_001142	216505	YJL109C&	UTP10	A	G	NUC_position=801
NC_001142	217024	YJL109C&	UTP10	C	T	NUC_position=282
NC_001142	217312	INTERGENIC	-	A	G
NC_001142	217323	INTERGENIC	-	C	A
NC_001142	217363	INTERGENIC	-	T	C
NC_001142	218064	YJL108C&	PRM10	A	G	NUC_position=789
NC_001142	218103	YJL108C&	PRM10	G	A	NUC_position=750
NC_001142	218202	YJL108C&	PRM10	T	C	NUC_position=651
NC_001142	218289	YJL108C&	PRM10	C	T	NUC_position=564
NC_001142	218304	YJL108C&	PRM10	G	T	NUC_position=549
NC_001142	218336	YJL108C&	PRM10	G	A	NUC_position=517
NC_001142	218469	YJL108C&	PRM10	G	A	NUC_position=384
NC_001142	218499	YJL108C&	PRM10	G	A	NUC_position=354
NC_001142	218715	YJL108C&	PRM10	G	A	NUC_position=138
NC_001142	218724	YJL108C&	PRM10	G	A	NUC_position=129
NC_001142	218960	YJL107C&	-	A	G	NUC_position=1053
NC_001142	219047	YJL107C&	-	T	C	NUC_position=966
NC_001142	219062	YJL107C&	-	T	C	NUC_position=951
NC_001142	219263	YJL107C&	-	G	A	NUC_position=750
NC_001142	219317	YJL107C&	-	T	A	NUC_position=696
NC_001142	219320	YJL107C&	-	T	C	NUC_position=693
NC_001142	219350	YJL107C&	-	A	C	NUC_position=663
NC_001142	220322	INTERGENIC	-	C	A
NC_001142	220618	INTERGENIC	-	G	C
NC_001142	220633	INTERGENIC	-	A	G
NC_001142	221800	YJL106W&	IME2	A	C	NUC_position=415
NC_001142	222684	YJL106W&	IME2	A	G	NUC_position=1299
NC_001142	222850	YJL106W&	IME2	A	C	NUC_position=1465
NC_001142	223461	INTERGENIC	-	C	T
NC_001142	297727	YJL076W&	NET1	T	G	NUC_position=2488
NC_001142	323025	INTERGENIC	-	G	A
NC_001142	323064	INTERGENIC	-	A	G
NC_001142	323141	INTERGENIC	-	T	C
NC_001142	323289	INTERGENIC	-	G	A
NC_001142	323308	INTERGENIC	-	G	A
NC_001142	323309	INTERGENIC	-	G	A
NC_001142	323336	INTERGENIC	-	C	T
NC_001142	323352	INTERGENIC	-	C	T
NC_001142	323356	INTERGENIC	-	T	C
NC_001142	323380	INTERGENIC	-	A	G
NC_001142	323458	YJL060W&	BNA3	C	T	NUC_position=78
NC_001142	323512	YJL060W&	BNA3	A	G	NUC_position=132
NC_001142	324892	INTERGENIC	-	A	G
NC_001142	324908	INTERGENIC	-	T	C
NC_001142	324919	INTERGENIC	-	T	C
NC_001142	324994	YJL059W&	YHC3	T	C	NUC_position=36
NC_001142	325185	YJL059W&	YHC3	C	T	NUC_position=227
NC_001142	325361	YJL059W&	YHC3	A	G	NUC_position=403
NC_001142	325798	YJL059W&	YHC3	C	T	NUC_position=840
NC_001142	326093	YJL059W&	YHC3	G	A	NUC_position=1135
NC_001142	326269	YJL058C&	BIT61	C	T	NUC_position=1600
NC_001142	326417	YJL058C&	BIT61	G	A	NUC_position=1452
NC_001142	326543	YJL058C&	BIT61	C	T	NUC_position=1326
NC_001142	327496	YJL058C&	BIT61	C	T	NUC_position=373
NC_001142	327713	YJL058C&	BIT61	T	C	NUC_position=156
NC_001142	327804	YJL058C&	BIT61	C	G	NUC_position=65
NC_001142	327846	YJL058C&	BIT61	A	G	NUC_position=23
NC_001142	327941	INTERGENIC	-	C	G
NC_001142	327981	INTERGENIC	-	G	C
NC_001142	328157	YJL057C&	IKS1	C	T	NUC_position=1960
NC_001142	328269	YJL057C&	IKS1	G	T	NUC_position=1848
NC_001142	328446	YJL057C&	IKS1	A	G	NUC_position=1671
NC_001142	328734	YJL057C&	IKS1	G	A	NUC_position=1383
NC_001142	328872	YJL057C&	IKS1	G	T	NUC_position=1245
NC_001142	328941	YJL057C&	IKS1	T	C	NUC_position=1176
NC_001142	329187	YJL057C&	IKS1	G	A	NUC_position=930
NC_001142	329318	YJL057C&	IKS1	C	T	NUC_position=799
NC_001142	329725	YJL057C&	IKS1	G	A	NUC_position=392
NC_001142	330223	INTERGENIC	-	A	G
NC_001142	330465	YJL056C&	ZAP1	C	G	NUC_position=2604
NC_001142	330762	YJL056C&	ZAP1	C	T	NUC_position=2307
NC_001142	331418	YJL056C&	ZAP1	A	T	NUC_position=1651
NC_001142	331521	YJL056C&	ZAP1	C	T	NUC_position=1548
NC_001142	331554	YJL056C&	ZAP1	C	G	NUC_position=1515
NC_001142	331569	YJL056C&	ZAP1	G	C	NUC_position=1500
NC_001142	331599	YJL056C&	ZAP1	T	G	NUC_position=1470
NC_001142	331702	YJL056C&	ZAP1	G	A	NUC_position=1367
NC_001142	331808	YJL056C&	ZAP1	T	G	NUC_position=1261
NC_001142	331813	YJL056C&	ZAP1	C	T	NUC_position=1256
NC_001142	331941	YJL056C&	ZAP1	A	G	NUC_position=1128
NC_001142	331983	YJL056C&	ZAP1	C	T	NUC_position=1086
NC_001142	332013	YJL056C&	ZAP1	A	G	NUC_position=1056
NC_001142	332025	YJL056C&	ZAP1	T	C	NUC_position=1044
NC_001142	332193	YJL056C&	ZAP1	G	T	NUC_position=876
NC_001142	332241	YJL056C&	ZAP1	C	T	NUC_position=828
NC_001142	332256	YJL056C&	ZAP1	T	G	NUC_position=813
NC_001142	332330	YJL056C&	ZAP1	G	A	NUC_position=739
NC_001142	332389	YJL056C&	ZAP1	A	T	NUC_position=680
NC_001142	332391	YJL056C&	ZAP1	G	C	NUC_position=678
NC_001142	332418	YJL056C&	ZAP1	A	T	NUC_position=651
NC_001142	332429	YJL056C&	ZAP1	T	C	NUC_position=640
NC_001142	332710	YJL056C&	ZAP1	G	T	NUC_position=359
NC_001142	335327	YJL054W&	TIM54	A	G	NUC_position=1068
NC_001142	335783	INTERGENIC	-	C	A
NC_001142	336162	YJL053W&	PEP8	T	G	NUC_position=270
NC_001142	337820	INTERGENIC	-	G	A
NC_001142	337954	YJL052C-A&	-	T	C	NUC_position=45
NC_001142	338044	INTERGENIC	-	G	A
NC_001142	338070	INTERGENIC	-	G	C
NC_001142	338805	YJL052W&	TDH1	C	T	NUC_position=540
NC_001142	339008	YJL052W&	TDH1	A	C	NUC_position=743
NC_001142	339341	INTERGENIC	-	G	A
NC_001142	339652	INTERGENIC	-	C	T
NC_001142	339664	INTERGENIC	-	C	G
NC_001142	340090	YJL051W&	IRC8	C	T	NUC_position=309
NC_001142	340250	YJL051W&	IRC8	A	G	NUC_position=469
NC_001142	340444	YJL051W&	IRC8	C	T	NUC_position=663
NC_001142	340567	YJL051W&	IRC8	G	A	NUC_position=786
NC_001142	340732	YJL051W&	IRC8	G	A	NUC_position=951
NC_001142	340771	YJL051W&	IRC8	A	G	NUC_position=990
NC_001142	341052	YJL051W&	IRC8	A	G	NUC_position=1271
NC_001142	341081	YJL051W&	IRC8	G	A	NUC_position=1300
NC_001142	341285	YJL051W&	IRC8	C	T	NUC_position=1504
NC_001142	341291	YJL051W&	IRC8	G	A	NUC_position=1510
NC_001142	341339	YJL051W&	IRC8	G	A	NUC_position=1558
NC_001142	341417	YJL051W&	IRC8	C	G	NUC_position=1636
NC_001142	341573	YJL051W&	IRC8	T	A	NUC_position=1792
NC_001142	341581	YJL051W&	IRC8	T	C	NUC_position=1800
NC_001142	341792	YJL051W&	IRC8	G	A	NUC_position=2011
NC_001142	341808	YJL051W&	IRC8	C	A	NUC_position=2027
NC_001142	341838	YJL051W&	IRC8	A	G	NUC_position=2057
NC_001142	342285	INTERGENIC	-	T	C
NC_001142	342452	INTERGENIC	-	C	G
NC_001142	342474	INTERGENIC	-	T	C
NC_001142	342500	INTERGENIC	-	T	C
NC_001142	342553	YJL050W&	MTR4	A	G	NUC_position=37
NC_001142	343287	YJL050W&	MTR4	C	T	NUC_position=771
NC_001142	344455	YJL050W&	MTR4	C	T	NUC_position=1939
NC_001142	344727	YJL050W&	MTR4	T	C	NUC_position=2211
NC_001142	344742	YJL050W&	MTR4	A	C	NUC_position=2226
NC_001142	344910	YJL050W&	MTR4	T	C	NUC_position=2394
NC_001142	346483	YJL049W&	-	T	C	NUC_position=516
NC_001142	347847	YJL048C&	UBX6	G	A	NUC_position=786
NC_001142	347946	YJL048C&	UBX6	T	A	NUC_position=687
NC_001142	348195	YJL048C&	UBX6	G	A	NUC_position=438
NC_001142	348287	YJL048C&	UBX6	A	G	NUC_position=346
NC_001142	348765	INTERGENIC	-	T	C
NC_001142	349474	INTERGENIC	-	A	T
NC_001142	351995	YJL047C&	RTT101	T	A	NUC_position=109
NC_001142	352444	YJL046W&	AIM22	C	G	NUC_position=64
NC_001142	353160	YJL046W&	AIM22	C	T	NUC_position=780
NC_001142	353331	YJL046W&	AIM22	G	A	NUC_position=951
NC_001142	353466	YJL046W&	AIM22	C	T	NUC_position=1086
NC_001142	353650	INTERGENIC	-	T	C
NC_001142	353708	INTERGENIC	-	G	C
NC_001142	353738	INTERGENIC	-	G	A
NC_001142	353742	INTERGENIC	-	T	C
NC_001142	353749	INTERGENIC	-	G	A
NC_001142	353796	INTERGENIC	-	C	T
NC_001142	353800	INTERGENIC	-	C	T
NC_001142	353821	INTERGENIC	-	T	C
NC_001142	353834	INTERGENIC	-	A	G
NC_001142	353857	INTERGENIC	-	C	T
NC_001142	353895	INTERGENIC	-	G	C
NC_001142	353922	INTERGENIC	-	C	T
NC_001142	353923	INTERGENIC	-	T	C
NC_001142	354062	INTERGENIC	-	C	T
NC_001142	354362	INTERGENIC	-	A	G
NC_001142	354437	INTERGENIC	-	A	G
NC_001142	355329	INTERGENIC	-	G	A
NC_001142	355576	INTERGENIC	-	C	A
NC_001142	357347	YJL045W&	-	A	G	NUC_position=1329
NC_001142	357570	YJL045W&	-	A	G	NUC_position=1552
NC_001142	358750	YJL044C&	GYP6	C	T	NUC_position=922
NC_001142	358910	YJL044C&	GYP6	A	G	NUC_position=762
NC_001142	359601	YJL044C&	GYP6	C	G	NUC_position=71
NC_001142	359742	INTERGENIC	-	C	T
NC_001142	362438	YJL042W&	MHP1	A	C	NUC_position=1195
NC_001142	362491	YJL042W&	MHP1	C	T	NUC_position=1248
NC_001142	362579	YJL042W&	MHP1	T	C	NUC_position=1336
NC_001142	364023	YJL042W&	MHP1	T	C	NUC_position=2780
NC_001142	364181	YJL042W&	MHP1	A	G	NUC_position=2938
NC_001142	365255	YJL042W&	MHP1	C	T	NUC_position=4012
NC_001142	365549	INTERGENIC	-	A	C
NC_001142	365802	Y	YJL041W&	NSP1	G	C	IN INTRON
NC_001142	366489	Y	YJL041W&	NSP1	T	G	NUC_position=593	AFTER INTRON
NC_001142	366664	Y	YJL041W&	NSP1	T	C	NUC_position=768	AFTER INTRON
NC_001142	367012	Y	YJL041W&	NSP1	T	C	NUC_position=1116	AFTER INTRON
NC_001142	367438	Y	YJL041W&	NSP1	C	T	NUC_position=1542	AFTER INTRON
NC_001142	367473	Y	YJL041W&	NSP1	T	C	NUC_position=1577	AFTER INTRON
NC_001142	367589	Y	YJL041W&	NSP1	G	A	NUC_position=1693	AFTER INTRON
NC_001142	367851	Y	YJL041W&	NSP1	C	T	NUC_position=1955	AFTER INTRON
NC_001142	369193	YJL039C&	NUP192	T	C	NUC_position=4602
NC_001142	369197	YJL039C&	NUP192	C	T	NUC_position=4598
NC_001142	369895	YJL039C&	NUP192	T	C	NUC_position=3900
NC_001142	372439	YJL039C&	NUP192	C	T	NUC_position=1356
NC_001142	372471	YJL039C&	NUP192	T	C	NUC_position=1324
NC_001142	372580	YJL039C&	NUP192	T	C	NUC_position=1215
NC_001142	372694	YJL039C&	NUP192	G	A	NUC_position=1101
NC_001142	373138	YJL039C&	NUP192	A	G	NUC_position=657
NC_001142	373246	YJL039C&	NUP192	T	C	NUC_position=549
NC_001142	373522	YJL039C&	NUP192	A	G	NUC_position=273
NC_001142	373770	YJL039C&	NUP192	G	C	NUC_position=25
NC_001142	373959	INTERGENIC	-	T	A
NC_001142	373968	INTERGENIC	-	G	T
NC_001142	374191	INTERGENIC	-	T	C
NC_001142	374239	INTERGENIC	-	C	T
NC_001142	374301	INTERGENIC	-	A	G
NC_001142	374312	INTERGENIC	-	C	A
NC_001142	374338	INTERGENIC	-	G	A
NC_001142	374402	INTERGENIC	-	G	A
NC_001142	374587	INTERGENIC	-	G	T
NC_001142	374602	INTERGENIC	-	T	C
NC_001142	374619	INTERGENIC	-	T	C
NC_001142	374659	INTERGENIC	-	G	A
NC_001142	374693	INTERGENIC	-	C	T
NC_001142	374694	INTERGENIC	-	G	A
NC_001142	374923	INTERGENIC	-	C	T
NC_001142	375064	INTERGENIC	-	G	C
NC_001142	375095	INTERGENIC	-	G	A
NC_001142	375285	YJL038C&	-	T	C	NUC_position=485
NC_001142	375293	YJL038C&	-	C	T	NUC_position=477
NC_001142	375387	YJL038C&	-	C	T	NUC_position=383
NC_001142	375433	YJL038C&	-	C	T	NUC_position=337
NC_001142	375916	INTERGENIC	-	T	G
NC_001142	375924	INTERGENIC	-	G	A
NC_001142	375976	INTERGENIC	-	T	C
NC_001142	376043	INTERGENIC	-	T	A
NC_001142	376066	INTERGENIC	-	C	T
NC_001142	376274	INTERGENIC	-	A	T
NC_001142	376311	INTERGENIC	-	C	T
NC_001142	376374	INTERGENIC	-	A	G
NC_001142	377103	YJL037W&	IRC18	T	C	NUC_position=447
NC_001142	377538	INTERGENIC	-	C	T
NC_001142	377627	INTERGENIC	-	T	A
NC_001142	377726	INTERGENIC	-	T	G
NC_001142	377778	INTERGENIC	-	G	T
NC_001142	377795	INTERGENIC	-	A	T
NC_001142	378000	INTERGENIC	-	A	G
NC_001142	378106	INTERGENIC	-	G	A
NC_001142	378126	INTERGENIC	-	C	T
NC_001142	378166	INTERGENIC	-	A	G
NC_001142	378180	INTERGENIC	-	T	G
NC_001142	378212	INTERGENIC	-	T	A
NC_001142	378247	INTERGENIC	-	T	A
NC_001142	378261	INTERGENIC	-	T	A
NC_001142	378335	INTERGENIC	-	C	A
NC_001142	378491	INTERGENIC	-	G	A
NC_001142	378552	INTERGENIC	-	T	C
NC_001142	378562	INTERGENIC	-	T	A
NC_001142	378603	INTERGENIC	-	G	A
NC_001142	378864	YJL036W&	SNX4	C	T	NUC_position=45
NC_001142	378868	YJL036W&	SNX4	G	A	NUC_position=49
NC_001142	379263	YJL036W&	SNX4	T	C	NUC_position=444
NC_001142	379581	YJL036W&	SNX4	T	C	NUC_position=762
NC_001142	380275	YJL035C&	TAD2	T	C	NUC_position=722
NC_001142	380364	YJL035C&	TAD2	G	A	NUC_position=633
NC_001142	380389	YJL035C&	TAD2	C	T	NUC_position=608
NC_001142	380403	YJL035C&	TAD2	A	G	NUC_position=594
NC_001142	380418	YJL035C&	TAD2	T	C	NUC_position=579
NC_001142	380701	YJL035C&	TAD2	T	C	NUC_position=296
NC_001142	380724	YJL035C&	TAD2	A	G	NUC_position=273
NC_001142	380847	YJL035C&	TAD2	A	G	NUC_position=150
NC_001142	380987	YJL035C&	TAD2	T	C	NUC_position=10
NC_001142	381018	INTERGENIC	-	A	G
NC_001142	382074	YJL034W&	KAR2	T	C	NUC_position=753
NC_001142	382560	YJL034W&	KAR2	T	C	NUC_position=1239
NC_001142	382594	YJL034W&	KAR2	T	C	NUC_position=1273
NC_001142	383412	INTERGENIC	-	T	C
NC_001142	384518	YJL033W&	HCA4	A	C	NUC_position=687
NC_001142	384848	YJL033W&	HCA4	C	T	NUC_position=1017
NC_001142	384935	YJL033W&	HCA4	G	T	NUC_position=1104
NC_001142	384968	YJL033W&	HCA4	C	T	NUC_position=1137
NC_001142	385067	YJL033W&	HCA4	A	G	NUC_position=1236
NC_001142	385181	YJL033W&	HCA4	T	A	NUC_position=1350
NC_001142	385349	YJL033W&	HCA4	T	C	NUC_position=1518
NC_001142	385631	YJL033W&	HCA4	G	A	NUC_position=1800
NC_001142	385898	YJL033W&	HCA4	A	T	NUC_position=2067
NC_001142	385916	YJL033W&	HCA4	A	T	NUC_position=2085
NC_001142	385985	YJL033W&	HCA4	G	T	NUC_position=2154
NC_001142	385986	YJL033W&	HCA4	C	T	NUC_position=2155
NC_001142	386162	INTERGENIC	-	A	G
NC_001142	386281	INTERGENIC	-	A	C
NC_001142	386291	INTERGENIC	-	A	T
NC_001142	386357	INTERGENIC	-	A	G
NC_001142	386489	Y	YJL031C&	BET4	G	T	NUC_position=858 AFTER INTRON
NC_001142	387408	Y	YJL031C&	BET4	A	G	IN INTRON
NC_001142	387628	INTERGENIC	-	C	T
NC_001142	387632	INTERGENIC	-	G	A
NC_001142	387762	YJL030W&	MAD2	C	T	NUC_position=111
NC_001142	387837	YJL030W&	MAD2	T	C	NUC_position=186
NC_001142	388194	YJL030W&	MAD2	C	T	NUC_position=543
NC_001142	388248	INTERGENIC	-	T	C
NC_001142	388383	YJL029C&	VPS53	A	G	NUC_position=2466
NC_001142	388758	YJL029C&	VPS53	G	A	NUC_position=2091
NC_001142	388815	YJL029C&	VPS53	A	C	NUC_position=2034
NC_001142	388820	YJL029C&	VPS53	T	C	NUC_position=2029
NC_001142	388839	YJL029C&	VPS53	C	T	NUC_position=2010
NC_001142	388998	YJL029C&	VPS53	A	C	NUC_position=1851
NC_001142	389069	YJL029C&	VPS53	T	C	NUC_position=1780
NC_001142	389109	YJL029C&	VPS53	A	G	NUC_position=1740
NC_001142	389238	YJL029C&	VPS53	G	A	NUC_position=1611
NC_001142	389408	YJL029C&	VPS53	C	T	NUC_position=1441
NC_001142	389727	YJL029C&	VPS53	T	C	NUC_position=1122
NC_001142	389775	YJL029C&	VPS53	C	T	NUC_position=1074
NC_001142	389845	YJL029C&	VPS53	G	C	NUC_position=1004
NC_001142	390038	YJL029C&	VPS53	A	G	NUC_position=811
NC_001142	390039	YJL029C&	VPS53	G	A	NUC_position=810
NC_001142	391242	INTERGENIC	-	A	G
NC_001142	391302	INTERGENIC	-	A	G
NC_001142	391652	INTERGENIC	-	T	C
NC_001142	391688	INTERGENIC	-	T	C
NC_001142	391812	INTERGENIC	-	A	G
NC_001142	392316	INTERGENIC	-	C	T
NC_001142	392341	INTERGENIC	-	G	A
NC_001142	392782	YJL026W&	RNR2	A	G	NUC_position=384
NC_001142	393283	YJL026W&	RNR2	T	C	NUC_position=885
NC_001142	393418	YJL026W&	RNR2	T	C	NUC_position=1020
NC_001142	393496	YJL026W&	RNR2	C	T	NUC_position=1098
NC_001142	393559	YJL026W&	RNR2	G	C	NUC_position=1161
NC_001142	393688	INTERGENIC	-	A	G
NC_001142	393913	INTERGENIC	-	T	C
NC_001142	394231	YJL025W&	RRN7	A	G	NUC_position=270
NC_001142	394336	YJL025W&	RRN7	T	C	NUC_position=375
NC_001142	394533	YJL025W&	RRN7	C	T	NUC_position=572
NC_001142	395800	INTERGENIC	-	G	A
NC_001142	396814	INTERGENIC	-	A	T
NC_001142	397067	INTERGENIC	-	G	A
NC_001142	397088	INTERGENIC	-	T	C
NC_001142	397305	INTERGENIC	-	A	G
NC_001142	397469	YJL023C&	PET130	T	C	NUC_position=925
NC_001142	397493	YJL023C&	PET130	C	T	NUC_position=901
NC_001142	398088	YJL023C&	PET130	C	T	NUC_position=306
NC_001142	398186	YJL023C&	PET130	T	C	NUC_position=208
NC_001142	398303	YJL023C&	PET130	A	G	NUC_position=91
NC_001142	398420	INTERGENIC	-	A	C
NC_001142	398564	INTERGENIC	-	T	A
NC_001142	398992	YJL020C&	BBC1	A	G	NUC_position=3414
NC_001142	399358	YJL020C&	BBC1	C	T	NUC_position=3048
NC_001142	399385	YJL020C&	BBC1	C	T	NUC_position=3021
NC_001142	399974	YJL020C&	BBC1	A	C	NUC_position=2432
NC_001142	400202	YJL020C&	BBC1	G	A	NUC_position=2204
NC_001142	400258	YJL020C&	BBC1	A	G	NUC_position=2148
NC_001142	400302	YJL020C&	BBC1	G	A	NUC_position=2104
NC_001142	400330	YJL020C&	BBC1	G	A	NUC_position=2076
NC_001142	400383	YJL020C&	BBC1	C	G	NUC_position=2023
NC_001142	400492	YJL020C&	BBC1	G	A	NUC_position=1914
NC_001142	400573	YJL020C&	BBC1	G	A	NUC_position=1833
NC_001142	400803	YJL020C&	BBC1	T	C	NUC_position=1603
NC_001142	401643	YJL020C&	BBC1	A	G	NUC_position=763
NC_001142	402391	YJL020C&	BBC1	T	C	NUC_position=15
NC_001142	402773	INTERGENIC	-	G	C
NC_001142	402978	YJL019W&	MPS3	T	C	NUC_position=87
NC_001142	403398	YJL019W&	MPS3	T	C	NUC_position=507
NC_001142	403962	YJL019W&	MPS3	G	A	NUC_position=1071
NC_001142	404555	YJL019W&	MPS3	A	T	NUC_position=1664
NC_001142	404620	YJL019W&	MPS3	C	G	NUC_position=1729
NC_001142	404811	YJL019W&	MPS3	T	C	NUC_position=1920
NC_001142	405239	INTERGENIC	-	A	G
NC_001142	405301	INTERGENIC	-	G	A
NC_001142	405384	INTERGENIC	-	T	C
NC_001142	405399	INTERGENIC	-	T	C
NC_001142	405567	INTERGENIC	-	G	C
NC_001142	405879	YJL016W&	-	C	T	NUC_position=297
NC_001142	405990	YJL016W&	-	A	G	NUC_position=408
NC_001142	406668	YJL016W&	-	A	G	NUC_position=1086
NC_001142	406776	YJL016W&	-	G	A	NUC_position=1194
NC_001142	406843	YJL016W&	-	T	C	NUC_position=1261
NC_001142	406940	YJL016W&	-	A	C	NUC_position=1358
NC_001142	407025	YJL016W&	-	C	T	NUC_position=1443
NC_001142	407529	INTERGENIC	-	G	A
NC_001142	407611	YJL014W&	CCT3	C	T	NUC_position=60
NC_001142	408139	YJL014W&	CCT3	T	C	NUC_position=588
NC_001142	408205	YJL014W&	CCT3	C	T	NUC_position=654
NC_001142	409187	INTERGENIC	-	T	C
NC_001142	409306	INTERGENIC	-	C	T
NC_001142	409473	INTERGENIC	-	G	A
NC_001142	409819	YJL013C&	MAD3	T	C	NUC_position=1216
NC_001142	409987	YJL013C&	MAD3	T	C	NUC_position=1048
NC_001142	410054	YJL013C&	MAD3	A	G	NUC_position=981
NC_001142	410076	YJL013C&	MAD3	A	G	NUC_position=959
NC_001142	410104	YJL013C&	MAD3	A	G	NUC_position=931
NC_001142	410125	YJL013C&	MAD3	A	C	NUC_position=910
NC_001142	410134	YJL013C&	MAD3	G	T	NUC_position=901
NC_001142	410137	YJL013C&	MAD3	G	C	NUC_position=898
NC_001142	410183	YJL013C&	MAD3	G	A	NUC_position=852
NC_001142	410360	YJL013C&	MAD3	T	C	NUC_position=675
NC_001142	410373	YJL013C&	MAD3	A	G	NUC_position=662
NC_001142	410385	YJL013C&	MAD3	A	G	NUC_position=650
NC_001142	410399	YJL013C&	MAD3	C	T	NUC_position=636
NC_001142	410557	YJL013C&	MAD3	C	T	NUC_position=478
NC_001142	410945	YJL013C&	MAD3	T	C	NUC_position=90
NC_001142	410974	YJL013C&	MAD3	T	C	NUC_position=61
NC_001142	410986	YJL013C&	MAD3	A	G	NUC_position=49
NC_001142	414098	INTERGENIC	-	C	T
NC_001142	414288	YJL011C&	RPC17	C	G	NUC_position=477
NC_001142	414289	YJL011C&	RPC17	G	C	NUC_position=476
NC_001142	414494	YJL011C&	RPC17	C	T	NUC_position=271
NC_001142	415073	INTERGENIC	-	A	G
NC_001142	415091	INTERGENIC	-	C	T
NC_001142	415225	INTERGENIC	-	A	G
NC_001142	415468	INTERGENIC	-	A	G
NC_001142	415495	INTERGENIC	-	G	A
NC_001142	415535	INTERGENIC	-	C	T
NC_001142	415555	INTERGENIC	-	A	G
NC_001142	416069	INTERGENIC	-	G	T
NC_001142	416072	INTERGENIC	-	A	T
NC_001142	416309	INTERGENIC	-	G	T
NC_001142	416405	INTERGENIC	-	T	C
NC_001142	416440	INTERGENIC	-	A	G
NC_001142	416866	INTERGENIC	-	G	A
NC_001142	416902	INTERGENIC	-	C	T
NC_001142	417027	INTERGENIC	-	C	T
NC_001142	417307	INTERGENIC	-	A	T
NC_001142	417321	INTERGENIC	-	C	T
NC_001142	417345	INTERGENIC	-	A	C
NC_001142	417360	INTERGENIC	-	T	G
NC_001142	417422	INTERGENIC	-	A	T
NC_001142	417464	INTERGENIC	-	C	T
NC_001142	417537	INTERGENIC	-	G	T
NC_001142	417726	YJL010C&	NOP9	G	A	NUC_position=1831
NC_001142	417797	YJL010C&	NOP9	C	T	NUC_position=1760
NC_001142	417871	YJL010C&	NOP9	T	C	NUC_position=1686
NC_001142	418398	YJL010C&	NOP9	C	T	NUC_position=1159
NC_001142	418702	YJL010C&	NOP9	T	C	NUC_position=855
NC_001142	419073	YJL010C&	NOP9	A	G	NUC_position=484
NC_001142	419221	YJL010C&	NOP9	T	A	NUC_position=336
NC_001142	419391	YJL010C&	NOP9	G	A	NUC_position=166
NC_001142	419753	INTERGENIC	-	C	T
NC_001142	419755	INTERGENIC	-	G	C
NC_001142	419934	INTERGENIC	-	A	T
NC_001142	420491	YJL008C&	CCT8	G	C	NUC_position=1167
NC_001142	420785	YJL008C&	CCT8	A	T	NUC_position=873
NC_001142	421094	YJL008C&	CCT8	G	T	NUC_position=564
NC_001142	421511	YJL008C&	CCT8	G	A	NUC_position=147
NC_001142	421577	YJL008C&	CCT8	T	C	NUC_position=81
NC_001142	421896	INTERGENIC	-	T	C
NC_001142	421924	INTERGENIC	-	G	A
NC_001142	421971	INTERGENIC	-	C	A
NC_001142	421988	INTERGENIC	-	G	A
NC_001142	422120	INTERGENIC	-	G	A
NC_001142	422213	INTERGENIC	-	T	C
NC_001142	422414	INTERGENIC	-	G	A
NC_001142	422523	INTERGENIC	-	T	C
NC_001142	422591	INTERGENIC	-	G	A
NC_001142	422677	INTERGENIC	-	A	G
NC_001142	422891	INTERGENIC	-	T	G
NC_001142	423010	INTERGENIC	-	C	T
NC_001142	423660	YJL006C&	CTK2	G	A	NUC_position=444
NC_001142	424347	INTERGENIC	-	A	G
NC_001142	424399	INTERGENIC	-	C	G
NC_001142	424400	INTERGENIC	-	A	T
NC_001142	424549	INTERGENIC	-	T	G
NC_001142	424715	INTERGENIC	-	G	T
NC_001142	424827	INTERGENIC	-	A	G
NC_001142	425077	INTERGENIC	-	A	T
NC_001142	425102	INTERGENIC	-	C	G
NC_001142	425123	INTERGENIC	-	C	G
NC_001142	425498	YJL005W&	CYR1	T	G	NUC_position=348
NC_001142	425923	YJL005W&	CYR1	C	T	NUC_position=773
NC_001142	426281	YJL005W&	CYR1	C	A	NUC_position=1131
NC_001142	426610	YJL005W&	CYR1	G	A	NUC_position=1460
NC_001142	426863	YJL005W&	CYR1	T	C	NUC_position=1713
NC_001142	427439	YJL005W&	CYR1	G	A	NUC_position=2289
NC_001142	427731	YJL005W&	CYR1	A	G	NUC_position=2581
NC_001142	428009	YJL005W&	CYR1	C	T	NUC_position=2859
NC_001142	428082	YJL005W&	CYR1	G	A	NUC_position=2932
NC_001142	428252	YJL005W&	CYR1	C	T	NUC_position=3102
NC_001142	428546	YJL005W&	CYR1	T	C	NUC_position=3396
NC_001142	429431	YJL005W&	CYR1	A	C	NUC_position=4281
NC_001142	429697	YJL005W&	CYR1	A	G	NUC_position=4547
NC_001142	429920	YJL005W&	CYR1	G	A	NUC_position=4770
NC_001142	430091	YJL005W&	CYR1	T	G	NUC_position=4941
NC_001142	430097	YJL005W&	CYR1	G	A	NUC_position=4947
NC_001142	430337	YJL005W&	CYR1	G	T	NUC_position=5187
NC_001142	430643	YJL005W&	CYR1	G	A	NUC_position=5493
NC_001142	430721	YJL005W&	CYR1	T	C	NUC_position=5571
NC_001142	430894	YJL005W&	CYR1	G	A	NUC_position=5744
NC_001142	431348	INTERGENIC	-	T	C
NC_001142	431386	INTERGENIC	-	T	C
NC_001142	431403	INTERGENIC	-	A	G
NC_001142	431525	INTERGENIC	-	T	C
NC_001142	431541	INTERGENIC	-	A	G
NC_001142	431548	INTERGENIC	-	C	G
NC_001142	431667	YJL004C&	SYS1	C	A	NUC_position=528
NC_001142	431889	YJL004C&	SYS1	T	A	NUC_position=306
NC_001142	432572	INTERGENIC	-	A	T
NC_001142	433172	INTERGENIC	-	T	A
NC_001142	433322	YJL002C&	OST1	G	A	NUC_position=1324
NC_001142	433680	YJL002C&	OST1	A	G	NUC_position=966
NC_001142	434028	YJL002C&	OST1	C	T	NUC_position=618
NC_001142	434054	YJL002C&	OST1	C	T	NUC_position=592
NC_001142	434429	YJL002C&	OST1	C	T	NUC_position=217
NC_001142	434833	INTERGENIC	-	C	T
NC_001142	434852	INTERGENIC	-	A	G
NC_001142	434881	INTERGENIC	-	G	A
NC_001142	435096	INTERGENIC	-	T	A
NC_001142	435248	Y	YJL001W&	PRE3	A	T	IN INTRON
NC_001142	435632	Y	YJL001W&	PRE3	T	A	NUC_position=360	AFTER INTRON
NC_001142	435806	Y	YJL001W&	PRE3	A	T	NUC_position=534	AFTER INTRON
NC_001142	436035	INTERGENIC	-	T	C
NC_001142	436105	INTERGENIC	-	G	A
NC_001142	436306	INTERGENIC	-	A	G
NC_001142	436326	INTERGENIC	-	T	A
NC_001142	436831	YJR001W&	AVT1	T	C	NUC_position=36
NC_001142	437752	YJR001W&	AVT1	C	G	NUC_position=957
NC_001142	438499	YJR001W&	AVT1	G	A	NUC_position=1704
NC_001142	438720	INTERGENIC	-	A	G
NC_001142	438759	INTERGENIC	-	G	A
NC_001142	438846	INTERGENIC	-	G	T
NC_001142	439617	YJR002W&	MPP10	C	T	NUC_position=760
NC_001142	439644	YJR002W&	MPP10	G	A	NUC_position=787
NC_001142	440233	YJR002W&	MPP10	A	G	NUC_position=1376
NC_001142	440594	YJR002W&	MPP10	G	T	NUC_position=1737
NC_001142	440702	INTERGENIC	-	C	G
NC_001142	440939	INTERGENIC	-	C	A
NC_001142	441960	YJR003C&	-	G	A	NUC_position=587
NC_001142	443739	YJR004C&	SAG1	G	A	NUC_position=1116
NC_001142	444847	YJR004C&	SAG1	G	A	NUC_position=8
NC_001142	445168	INTERGENIC	-	C	T
NC_001142	446078	YJR005W&	APL1	G	C	NUC_position=163
NC_001142	446569	YJR005W&	APL1	G	A	NUC_position=654
NC_001142	448321	INTERGENIC	-	C	T
NC_001142	448441	INTERGENIC	-	T	C
NC_001142	448860	INTERGENIC	-	T	C
NC_001142	448862	INTERGENIC	-	T	C
NC_001142	448929	INTERGENIC	-	T	C
NC_001142	449026	INTERGENIC	-	G	A
NC_001142	449249	YJR006W&	POL31	T	C	NUC_position=55
NC_001142	449396	YJR006W&	POL31	G	A	NUC_position=202
NC_001142	449411	YJR006W&	POL31	G	A	NUC_position=217
NC_001142	449707	YJR006W&	POL31	T	C	NUC_position=513
NC_001142	450062	YJR006W&	POL31	A	G	NUC_position=868
NC_001142	450379	YJR006W&	POL31	C	A	NUC_position=1185
NC_001142	450380	YJR006W&	POL31	C	T	NUC_position=1186
NC_001142	450514	YJR006W&	POL31	C	T	NUC_position=1320
NC_001142	450637	YJR006W&	POL31	G	A	NUC_position=1443
NC_001142	450776	INTERGENIC	-	G	T
NC_001142	450881	INTERGENIC	-	A	G
NC_001142	451288	YJR007W&	SUI2	T	C	NUC_position=276
NC_001142	451375	YJR007W&	SUI2	C	T	NUC_position=363
NC_001142	451429	YJR007W&	SUI2	T	C	NUC_position=417
NC_001142	451753	YJR007W&	SUI2	T	C	NUC_position=741
NC_001142	452137	INTERGENIC	-	G	A
NC_001142	452198	INTERGENIC	-	T	C
NC_001142	452253	INTERGENIC	-	C	G
NC_001142	452572	YJR008W&	-	C	T	NUC_position=150
NC_001142	452912	YJR008W&	-	T	A	NUC_position=490
NC_001142	452998	YJR008W&	-	T	C	NUC_position=576
NC_001142	453316	YJR008W&	-	A	G	NUC_position=894
NC_001142	453413	YJR008W&	-	G	A	NUC_position=991
NC_001142	455044	INTERGENIC	-	C	A
NC_001142	455161	INTERGENIC	-	T	C
NC_001142	455240	INTERGENIC	-	T	C
NC_001142	455253	INTERGENIC	-	C	T
NC_001142	455323	INTERGENIC	-	T	A
NC_001142	455383	INTERGENIC	-	A	T
NC_001142	455556	INTERGENIC	-	T	A
NC_001142	455852	INTERGENIC	-	G	A
NC_001142	456064	INTERGENIC	-	A	T
NC_001142	456103	INTERGENIC	-	C	T
NC_001142	456774	YJR010W&	MET3	T	C	NUC_position=543
NC_001142	456990	YJR010W&	MET3	T	A	NUC_position=759
NC_001142	457737	YJR010W&	MET3	C	T	NUC_position=1506
NC_001142	458151	YJR010C-A&	SPC1	C	T	NUC_position=204
NC_001142	458262	YJR010C-A&	SPC1	C	G	NUC_position=93
NC_001142	458557	INTERGENIC	-	T	C
NC_001142	458973	YJR011C&	-	T	C	NUC_position=447
NC_001142	459177	YJR011C&	-	T	C	NUC_position=243
NC_001142	459209	YJR011C&	-	G	C	NUC_position=211
NC_001142	459426	INTERGENIC	-	T	G
NC_001142	459769	INTERGENIC	-	T	C
NC_001142	459797	YJR012C&	-	T	C	NUC_position=615
NC_001142	460040	YJR012C&	-	A	G	NUC_position=372
NC_001142	460576	YJR013W&	GPI14	A	G	NUC_position=202
NC_001142	460716	YJR013W&	GPI14	G	A	NUC_position=342
NC_001142	460773	YJR013W&	GPI14	T	C	NUC_position=399
NC_001142	460794	YJR013W&	GPI14	G	A	NUC_position=420
NC_001142	460981	YJR013W&	GPI14	A	G	NUC_position=607
NC_001142	461490	YJR013W&	GPI14	G	A	NUC_position=1116
NC_001142	461500	YJR013W&	GPI14	G	C	NUC_position=1126
NC_001142	461688	INTERGENIC	-	A	G
NC_001142	462483	INTERGENIC	-	G	A
NC_001142	462576	INTERGENIC	-	T	C
NC_001142	462579	INTERGENIC	-	G	C
NC_001142	462627	INTERGENIC	-	A	G
NC_001142	462680	INTERGENIC	-	A	G
NC_001142	462682	INTERGENIC	-	A	G
NC_001142	462706	INTERGENIC	-	G	A
NC_001142	462923	YJR015W&	-	G	A	NUC_position=210
NC_001142	462998	YJR015W&	-	C	T	NUC_position=285
NC_001142	463215	YJR015W&	-	C	T	NUC_position=502
NC_001142	463458	YJR015W&	-	C	A	NUC_position=745
NC_001142	463861	YJR015W&	-	G	A	NUC_position=1148
NC_001142	464245	YJR015W&	-	A	G	NUC_position=1532
NC_001142	464387	INTERGENIC	-	G	A
NC_001142	464558	YJR016C&	ILV3	C	A	NUC_position=1644
NC_001142	465014	YJR016C&	ILV3	G	A	NUC_position=1188
NC_001142	465632	YJR016C&	ILV3	C	T	NUC_position=570
NC_001142	465788	YJR016C&	ILV3	G	A	NUC_position=414
NC_001142	465809	YJR016C&	ILV3	T	G	NUC_position=393
NC_001142	466103	YJR016C&	ILV3	A	T	NUC_position=99
NC_001142	466160	YJR016C&	ILV3	A	G	NUC_position=42
NC_001142	466447	INTERGENIC	-	C	T
NC_001142	466676	YJR017C&	ESS1	T	C	NUC_position=351
NC_001142	466769	YJR017C&	ESS1	G	A	NUC_position=258
NC_001142	467003	YJR017C&	ESS1	C	G	NUC_position=24
NC_001142	467100	INTERGENIC	-	C	T
NC_001142	467155	INTERGENIC	-	A	G
NC_001142	467192	INTERGENIC	-	A	G
NC_001142	467582	YJR019C&	TES1	C	T	NUC_position=693
NC_001142	469139	Y	YJR021C&	REC107	C	A	NUC_position=354 AFTER INTRON
NC_001142	469187	Y	YJR021C&	REC107	G	A	IN INTRON
NC_001142	469446	Y	YJR021C&	REC107	C	T	NUC_position=127 BEFORE INTRON
NC_001142	469513	Y	YJR021C&	REC107	T	C	NUC_position=60 BEFORE INTRON
NC_001142	469695	INTERGENIC	-	A	G
NC_001142	484990	YJR030C&	-	A	G	NUC_position=1200
NC_001142	485191	YJR030C&	-	G	T	NUC_position=999
NC_001142	485440	YJR030C&	-	G	A	NUC_position=750
NC_001142	486002	YJR030C&	-	T	C	NUC_position=188
NC_001142	486159	YJR030C&	-	A	G	NUC_position=31
NC_001142	486186	YJR030C&	-	C	T	NUC_position=4
NC_001142	486216	INTERGENIC	-	C	T
NC_001142	486285	INTERGENIC	-	G	A
NC_001142	486400	INTERGENIC	-	A	C
NC_001142	486425	INTERGENIC	-	T	G
NC_001142	486494	INTERGENIC	-	T	C
NC_001142	486696	YJR031C&	GEA1	T	C	NUC_position=4110
NC_001142	486717	YJR031C&	GEA1	A	G	NUC_position=4089
NC_001142	487272	YJR031C&	GEA1	T	C	NUC_position=3534
NC_001142	487709	YJR031C&	GEA1	T	G	NUC_position=3097
NC_001142	487985	YJR031C&	GEA1	A	G	NUC_position=2821
NC_001142	488106	YJR031C&	GEA1	A	C	NUC_position=2700
NC_001142	488145	YJR031C&	GEA1	A	G	NUC_position=2661
NC_001142	488223	YJR031C&	GEA1	T	C	NUC_position=2583
NC_001142	488775	YJR031C&	GEA1	T	C	NUC_position=2031
NC_001142	489006	YJR031C&	GEA1	C	T	NUC_position=1800
NC_001142	489078	YJR031C&	GEA1	G	A	NUC_position=1728
NC_001142	489255	YJR031C&	GEA1	A	G	NUC_position=1551
NC_001142	489276	YJR031C&	GEA1	A	G	NUC_position=1530
NC_001142	489334	YJR031C&	GEA1	G	A	NUC_position=1472
NC_001142	489971	YJR031C&	GEA1	C	G	NUC_position=835
NC_001142	489980	YJR031C&	GEA1	T	A	NUC_position=826
NC_001142	490350	YJR031C&	GEA1	A	T	NUC_position=456
NC_001142	490917	INTERGENIC	-	T	C
NC_001142	491333	YJR032W&	CPR7	C	T	NUC_position=260
NC_001142	491334	YJR032W&	CPR7	G	A	NUC_position=261
NC_001142	491388	YJR032W&	CPR7	C	T	NUC_position=315
NC_001142	491782	YJR032W&	CPR7	C	T	NUC_position=709
NC_001142	492288	INTERGENIC	-	A	T
NC_001142	492479	YJR033C&	RAV1	A	C	NUC_position=3966
NC_001142	492671	YJR033C&	RAV1	T	C	NUC_position=3774
NC_001142	493112	YJR033C&	RAV1	C	T	NUC_position=3333
NC_001142	493181	YJR033C&	RAV1	C	T	NUC_position=3264
NC_001142	493633	YJR033C&	RAV1	C	T	NUC_position=2812
NC_001142	494258	YJR033C&	RAV1	A	G	NUC_position=2187
NC_001142	494345	YJR033C&	RAV1	A	G	NUC_position=2100
NC_001142	494561	YJR033C&	RAV1	C	T	NUC_position=1884
NC_001142	494596	YJR033C&	RAV1	T	C	NUC_position=1849
NC_001142	494933	YJR033C&	RAV1	A	G	NUC_position=1512
NC_001142	494942	YJR033C&	RAV1	C	A	NUC_position=1503
NC_001142	494987	YJR033C&	RAV1	C	G	NUC_position=1458
NC_001142	495105	YJR033C&	RAV1	T	A	NUC_position=1340
NC_001142	495451	YJR033C&	RAV1	G	A	NUC_position=994
NC_001142	496022	YJR033C&	RAV1	T	C	NUC_position=423
NC_001142	497079	INTERGENIC	-	T	C
NC_001142	497089	INTERGENIC	-	A	C
NC_001142	497314	INTERGENIC	-	T	C
NC_001142	497582	YJR035W&	RAD26	A	G	NUC_position=235
NC_001142	497608	YJR035W&	RAD26	T	C	NUC_position=261
NC_001142	497758	YJR035W&	RAD26	C	T	NUC_position=411
NC_001142	497872	YJR035W&	RAD26	A	G	NUC_position=525
NC_001142	497978	YJR035W&	RAD26	G	C	NUC_position=631
NC_001142	498142	YJR035W&	RAD26	A	G	NUC_position=795
NC_001142	498355	YJR035W&	RAD26	C	T	NUC_position=1008
NC_001142	498445	YJR035W&	RAD26	G	T	NUC_position=1098
NC_001142	498544	YJR035W&	RAD26	C	T	NUC_position=1197
NC_001142	498784	YJR035W&	RAD26	G	A	NUC_position=1437
NC_001142	499036	YJR035W&	RAD26	G	A	NUC_position=1689
NC_001142	499111	YJR035W&	RAD26	G	A	NUC_position=1764
NC_001142	499375	YJR035W&	RAD26	G	A	NUC_position=2028
NC_001142	500152	YJR035W&	RAD26	G	A	NUC_position=2805
NC_001142	500185	YJR035W&	RAD26	A	G	NUC_position=2838
NC_001142	500355	YJR035W&	RAD26	G	A	NUC_position=3008
NC_001142	500407	YJR035W&	RAD26	A	G	NUC_position=3060
NC_001142	500575	YJR035W&	RAD26	T	G	NUC_position=3228
NC_001142	500829	YJR036C&	HUL4	A	G	NUC_position=2556
NC_001142	501146	YJR036C&	HUL4	C	A	NUC_position=2239
NC_001142	501162	YJR036C&	HUL4	T	C	NUC_position=2223
NC_001142	501219	YJR036C&	HUL4	G	A	NUC_position=2166
NC_001142	501276	YJR036C&	HUL4	C	T	NUC_position=2109
NC_001142	501420	YJR036C&	HUL4	C	T	NUC_position=1965
NC_001142	501441	YJR036C&	HUL4	A	C	NUC_position=1944
NC_001142	501558	YJR036C&	HUL4	G	A	NUC_position=1827
NC_001142	501699	YJR036C&	HUL4	T	A	NUC_position=1686
NC_001142	501954	YJR036C&	HUL4	C	T	NUC_position=1431
NC_001142	502132	YJR036C&	HUL4	G	C	NUC_position=1253
NC_001142	502156	YJR036C&	HUL4	G	A	NUC_position=1229
NC_001142	502185	YJR036C&	HUL4	G	A	NUC_position=1200
NC_001142	502253	YJR036C&	HUL4	G	T	NUC_position=1132
NC_001142	502287	YJR036C&	HUL4	A	G	NUC_position=1098
NC_001142	502458	YJR036C&	HUL4	C	T	NUC_position=927
NC_001142	502464	YJR036C&	HUL4	C	T	NUC_position=921
NC_001142	502680	YJR036C&	HUL4	C	T	NUC_position=705
NC_001142	502689	YJR036C&	HUL4	G	A	NUC_position=696
NC_001142	502791	YJR036C&	HUL4	T	C	NUC_position=594
NC_001142	502938	YJR036C&	HUL4	C	T	NUC_position=447
NC_001142	503325	YJR036C&	HUL4	C	G	NUC_position=60
NC_001142	503772	INTERGENIC	-	A	G
NC_001142	503873	INTERGENIC	-	G	C
NC_001142	503933	YJR039W&	-	C	T	NUC_position=5
NC_001142	504067	YJR039W&	-	G	A	NUC_position=139
NC_001142	504151	YJR039W&	-	A	G	NUC_position=223
NC_001142	504637	YJR039W&	-	T	C	NUC_position=709
NC_001142	504702	YJR039W&	-	T	C	NUC_position=774
NC_001142	505143	YJR039W&	-	G	A	NUC_position=1215
NC_001142	505149	YJR039W&	-	G	A	NUC_position=1221
NC_001142	505290	YJR039W&	-	A	T	NUC_position=1362
NC_001142	505389	YJR039W&	-	C	T	NUC_position=1461
NC_001142	505466	YJR039W&	-	G	A	NUC_position=1538
NC_001142	505503	YJR039W&	-	G	A	NUC_position=1575
NC_001142	505530	YJR039W&	-	G	A	NUC_position=1602
NC_001142	505541	YJR039W&	-	C	T	NUC_position=1613
NC_001142	505591	YJR039W&	-	A	G	NUC_position=1663
NC_001142	505985	YJR039W&	-	G	A	NUC_position=2057
NC_001142	506231	YJR039W&	-	A	G	NUC_position=2303
NC_001142	506417	YJR039W&	-	G	A	NUC_position=2489
NC_001142	506505	YJR039W&	-	G	C	NUC_position=2577
NC_001142	506519	YJR039W&	-	G	C	NUC_position=2591
NC_001142	506567	YJR039W&	-	T	C	NUC_position=2639
NC_001142	506700	YJR039W&	-	G	A	NUC_position=2772
NC_001142	506896	YJR039W&	-	T	C	NUC_position=2968
NC_001142	506902	YJR039W&	-	G	A	NUC_position=2974
NC_001142	506922	YJR039W&	-	C	T	NUC_position=2994
NC_001142	507296	INTERGENIC	-	G	T
NC_001142	507328	INTERGENIC	-	A	G
NC_001142	507423	INTERGENIC	-	C	A
NC_001142	507723	INTERGENIC	-	A	G
NC_001142	507737	INTERGENIC	-	T	C
NC_001142	507775	YJR040W&	GEF1	G	A	NUC_position=37
NC_001142	508359	YJR040W&	GEF1	C	G	NUC_position=621
NC_001142	508507	YJR040W&	GEF1	T	A	NUC_position=769
NC_001142	508518	YJR040W&	GEF1	G	A	NUC_position=780
NC_001142	508522	YJR040W&	GEF1	A	C	NUC_position=784
NC_001142	508620	YJR040W&	GEF1	T	C	NUC_position=882
NC_001142	508675	YJR040W&	GEF1	T	C	NUC_position=937
NC_001142	508852	YJR040W&	GEF1	C	T	NUC_position=1114
NC_001142	509103	YJR040W&	GEF1	G	A	NUC_position=1365
NC_001142	509228	YJR040W&	GEF1	C	T	NUC_position=1490
NC_001142	509739	YJR040W&	GEF1	C	T	NUC_position=2001
NC_001142	510176	INTERGENIC	-	C	T
NC_001142	510194	INTERGENIC	-	A	T
NC_001142	510316	YJR041C&	URB2	G	A	NUC_position=3441
NC_001142	510382	YJR041C&	URB2	C	T	NUC_position=3375
NC_001142	510433	YJR041C&	URB2	C	T	NUC_position=3324
NC_001142	510541	YJR041C&	URB2	G	A	NUC_position=3216
NC_001142	510688	YJR041C&	URB2	C	T	NUC_position=3069
NC_001142	510739	YJR041C&	URB2	C	T	NUC_position=3018
NC_001142	510805	YJR041C&	URB2	G	A	NUC_position=2952
NC_001142	510864	YJR041C&	URB2	G	A	NUC_position=2893
NC_001142	510907	YJR041C&	URB2	G	A	NUC_position=2850
NC_001142	511238	YJR041C&	URB2	T	C	NUC_position=2519
NC_001142	511255	YJR041C&	URB2	C	G	NUC_position=2502
NC_001142	511425	YJR041C&	URB2	C	T	NUC_position=2332
NC_001142	511522	YJR041C&	URB2	C	T	NUC_position=2235
NC_001142	511647	YJR041C&	URB2	T	C	NUC_position=2110
NC_001142	511901	YJR041C&	URB2	G	A	NUC_position=1856
NC_001142	511902	YJR041C&	URB2	A	G	NUC_position=1855
NC_001142	511937	YJR041C&	URB2	G	T	NUC_position=1820
NC_001142	511942	YJR041C&	URB2	C	T	NUC_position=1815
NC_001142	513757	INTERGENIC	-	A	G
NC_001142	513800	INTERGENIC	-	T	C
NC_001142	513851	INTERGENIC	-	T	C
NC_001142	513867	INTERGENIC	-	A	G
NC_001142	514229	YJR042W&	NUP85	A	G	NUC_position=182
NC_001142	514313	YJR042W&	NUP85	A	G	NUC_position=266
NC_001142	514415	YJR042W&	NUP85	T	C	NUC_position=368
NC_001142	514458	YJR042W&	NUP85	G	A	NUC_position=411
NC_001142	514776	YJR042W&	NUP85	A	T	NUC_position=729
NC_001142	514830	YJR042W&	NUP85	T	C	NUC_position=783
NC_001142	514971	YJR042W&	NUP85	T	C	NUC_position=924
NC_001142	515256	YJR042W&	NUP85	C	T	NUC_position=1209
NC_001142	515331	YJR042W&	NUP85	T	C	NUC_position=1284
NC_001142	515344	YJR042W&	NUP85	A	G	NUC_position=1297
NC_001142	515443	YJR042W&	NUP85	C	T	NUC_position=1396
NC_001142	515488	YJR042W&	NUP85	C	T	NUC_position=1441
NC_001142	516183	YJR042W&	NUP85	C	T	NUC_position=2136
NC_001142	516363	INTERGENIC	-	T	G
NC_001142	516429	INTERGENIC	-	G	A
NC_001142	516598	YJR043C&	POL32	G	A	NUC_position=909
NC_001142	516602	YJR043C&	POL32	C	G	NUC_position=905
NC_001142	516687	YJR043C&	POL32	A	G	NUC_position=820
NC_001142	516688	YJR043C&	POL32	A	G	NUC_position=819
NC_001142	516700	YJR043C&	POL32	C	T	NUC_position=807
NC_001142	516824	YJR043C&	POL32	C	T	NUC_position=683
NC_001142	516840	YJR043C&	POL32	T	C	NUC_position=667
NC_001142	517087	YJR043C&	POL32	A	G	NUC_position=420
NC_001142	517237	YJR043C&	POL32	G	C	NUC_position=270
NC_001142	517487	YJR043C&	POL32	T	G	NUC_position=20
NC_001142	517494	YJR043C&	POL32	C	T	NUC_position=13
NC_001142	517893	INTERGENIC	-	T	C
NC_001142	517919	INTERGENIC	-	G	C
NC_001142	518276	INTERGENIC	-	A	T
NC_001142	518435	INTERGENIC	-	G	C
NC_001142	518444	INTERGENIC	-	C	T
NC_001142	518458	INTERGENIC	-	A	G
NC_001142	518462	INTERGENIC	-	C	T
NC_001142	518487	INTERGENIC	-	G	C
NC_001142	518521	INTERGENIC	-	G	A
NC_001142	518605	INTERGENIC	-	G	A
NC_001142	518640	INTERGENIC	-	G	T
NC_001142	518714	INTERGENIC	-	C	T
NC_001142	519650	YJR045C&	SSC1	G	A	NUC_position=1946
NC_001142	520846	YJR045C&	SSC1	C	T	NUC_position=750
NC_001142	520981	YJR045C&	SSC1	T	C	NUC_position=615
NC_001142	521086	YJR045C&	SSC1	G	A	NUC_position=510
NC_001142	521425	YJR045C&	SSC1	G	A	NUC_position=171
NC_001142	521638	INTERGENIC	-	T	G
NC_001142	522277	YJR046W&	TAH11	T	C	NUC_position=237
NC_001142	522474	YJR046W&	TAH11	C	G	NUC_position=434
NC_001142	522477	YJR046W&	TAH11	C	T	NUC_position=437
NC_001142	522496	YJR046W&	TAH11	G	A	NUC_position=456
NC_001142	522601	YJR046W&	TAH11	T	C	NUC_position=561
NC_001142	522841	YJR046W&	TAH11	T	C	NUC_position=801
NC_001142	523135	YJR046W&	TAH11	C	T	NUC_position=1095
NC_001142	523342	YJR046W&	TAH11	G	A	NUC_position=1302
NC_001142	523366	YJR046W&	TAH11	C	T	NUC_position=1326
NC_001142	523860	INTERGENIC	-	T	G
NC_001142	524106	INTERGENIC	-	T	G
NC_001142	524206	INTERGENIC	-	T	C
NC_001142	524247	INTERGENIC	-	A	C
NC_001142	524334	INTERGENIC	-	C	T
NC_001142	524363	INTERGENIC	-	T	C
NC_001142	524377	INTERGENIC	-	T	C
NC_001142	524397	INTERGENIC	-	G	A
NC_001142	524405	INTERGENIC	-	C	T
NC_001142	524428	INTERGENIC	-	C	T
NC_001142	524476	INTERGENIC	-	G	T
NC_001142	524611	INTERGENIC	-	G	A
NC_001142	524696	INTERGENIC	-	C	A
NC_001142	528632	INTERGENIC	-	A	T
NC_001142	530241	YJR051W&	OSM1	A	C	NUC_position=388
NC_001142	531232	YJR051W&	OSM1	A	C	NUC_position=1379
NC_001142	531768	INTERGENIC	-	T	C
NC_001142	532736	YJR052W&	RAD7	C	T	NUC_position=682
NC_001142	532909	YJR052W&	RAD7	T	A	NUC_position=855
NC_001142	532924	YJR052W&	RAD7	A	G	NUC_position=870
NC_001142	533206	YJR052W&	RAD7	T	C	NUC_position=1152
NC_001142	533335	YJR052W&	RAD7	A	G	NUC_position=1281
NC_001142	533826	INTERGENIC	-	T	C
NC_001142	534205	YJR053W&	BFA1	G	A	NUC_position=186
NC_001142	534217	YJR053W&	BFA1	T	C	NUC_position=198
NC_001142	534289	YJR053W&	BFA1	A	G	NUC_position=270
NC_001142	534557	YJR053W&	BFA1	T	C	NUC_position=538
NC_001142	534592	YJR053W&	BFA1	C	T	NUC_position=573
NC_001142	534749	YJR053W&	BFA1	A	G	NUC_position=730
NC_001142	535423	YJR053W&	BFA1	T	C	NUC_position=1404
NC_001142	535615	YJR053W&	BFA1	T	C	NUC_position=1596
NC_001142	535675	YJR053W&	BFA1	G	A	NUC_position=1656
NC_001142	535759	INTERGENIC	-	T	C
NC_001142	535866	INTERGENIC	-	C	T
NC_001142	535923	INTERGENIC	-	G	C
NC_001142	536222	YJR054W&	-	A	G	NUC_position=174
NC_001142	536255	YJR054W&	-	C	T	NUC_position=207
NC_001142	536276	YJR054W&	-	T	C	NUC_position=228
NC_001142	536285	YJR054W&	-	C	G	NUC_position=237
NC_001142	537421	YJR054W&	-	C	T	NUC_position=1373
NC_001142	537670	INTERGENIC	-	G	A
NC_001142	537853	INTERGENIC	-	C	T
NC_001142	538028	INTERGENIC	-	C	A
NC_001142	538042	INTERGENIC	-	C	T
NC_001142	538076	INTERGENIC	-	T	A
NC_001142	538516	INTERGENIC	-	T	C
NC_001142	538620	INTERGENIC	-	T	C
NC_001142	538739	INTERGENIC	-	T	A
NC_001142	538977	YJR055W&	HIT1	T	G	NUC_position=213
NC_001142	539046	YJR055W&	HIT1	A	G	NUC_position=282
NC_001142	539098	YJR055W&	HIT1	A	G	NUC_position=334
NC_001142	539139	YJR055W&	HIT1	A	G	NUC_position=375
NC_001142	539265	INTERGENIC	-	A	G
NC_001142	539268	INTERGENIC	-	G	A
NC_001142	539279	INTERGENIC	-	G	A
NC_001142	539479	INTERGENIC	-	A	T
NC_001142	539517	INTERGENIC	-	T	G
NC_001142	539605	INTERGENIC	-	T	A
NC_001142	539619	INTERGENIC	-	A	G
NC_001142	539645	INTERGENIC	-	A	G
NC_001142	539653	INTERGENIC	-	A	T
NC_001142	539773	INTERGENIC	-	C	T
NC_001142	540008	INTERGENIC	-	C	A
NC_001142	540015	INTERGENIC	-	C	G
NC_001142	540070	INTERGENIC	-	T	C
NC_001142	540290	INTERGENIC	-	T	A
NC_001142	540426	INTERGENIC	-	A	G
NC_001142	540584	INTERGENIC	-	T	A
NC_001142	540696	INTERGENIC	-	C	T
NC_001142	540766	INTERGENIC	-	A	T
NC_001142	540775	INTERGENIC	-	A	G
NC_001142	540783	INTERGENIC	-	G	C
NC_001142	540798	INTERGENIC	-	G	T
NC_001142	540965	INTERGENIC	-	A	T
NC_001142	540993	INTERGENIC	-	C	T
NC_001142	541060	INTERGENIC	-	C	A
NC_001142	541606	INTERGENIC	-	A	T
NC_001142	541705	INTERGENIC	-	A	T
NC_001142	542106	YJR056C&	-	G	A	NUC_position=390
NC_001142	542124	YJR056C&	-	C	T	NUC_position=372
NC_001142	542286	YJR056C&	-	C	T	NUC_position=210
NC_001142	542301	YJR056C&	-	A	G	NUC_position=195
NC_001142	542613	INTERGENIC	-	G	A
NC_001142	542630	INTERGENIC	-	G	A
NC_001142	542764	INTERGENIC	-	G	A
NC_001142	543040	INTERGENIC	-	T	C
NC_001142	543057	INTERGENIC	-	G	A
NC_001142	543068	INTERGENIC	-	A	G
NC_001142	543097	INTERGENIC	-	T	C
NC_001142	543133	INTERGENIC	-	G	A
NC_001142	543243	INTERGENIC	-	T	G
NC_001142	543259	INTERGENIC	-	C	T
NC_001142	543714	INTERGENIC	-	A	G
NC_001142	543769	INTERGENIC	-	T	C
NC_001142	543871	INTERGENIC	-	T	G
NC_001142	543873	INTERGENIC	-	G	T
NC_001142	544096	YJR057W&	CDC8	T	C	NUC_position=42
NC_001142	544315	YJR057W&	CDC8	C	G	NUC_position=261
NC_001142	544477	YJR057W&	CDC8	C	T	NUC_position=423
NC_001142	544516	YJR057W&	CDC8	T	C	NUC_position=462
NC_001142	544617	YJR057W&	CDC8	G	A	NUC_position=563
NC_001142	545031	YJR058C&	APS2	A	G	NUC_position=138
NC_001142	545046	YJR058C&	APS2	G	A	NUC_position=123
NC_001142	545202	INTERGENIC	-	T	C
NC_001142	545226	INTERGENIC	-	C	T
NC_001142	545242	INTERGENIC	-	A	G
NC_001142	545766	INTERGENIC	-	G	A
NC_001142	545810	YJR059W&	PTK2	G	C	NUC_position=31
NC_001142	546071	YJR059W&	PTK2	T	C	NUC_position=292
NC_001142	546096	YJR059W&	PTK2	T	C	NUC_position=317
NC_001142	546298	YJR059W&	PTK2	T	C	NUC_position=519
NC_001142	546520	YJR059W&	PTK2	T	C	NUC_position=741
NC_001142	546523	YJR059W&	PTK2	A	G	NUC_position=744
NC_001142	546697	YJR059W&	PTK2	C	T	NUC_position=918
NC_001142	546727	YJR059W&	PTK2	T	C	NUC_position=948
NC_001142	546739	YJR059W&	PTK2	T	A	NUC_position=960
NC_001142	546796	YJR059W&	PTK2	T	C	NUC_position=1017
NC_001142	546856	YJR059W&	PTK2	C	T	NUC_position=1077
NC_001142	546877	YJR059W&	PTK2	T	C	NUC_position=1098
NC_001142	547060	YJR059W&	PTK2	C	T	NUC_position=1281
NC_001142	547075	YJR059W&	PTK2	C	G	NUC_position=1296
NC_001142	547193	YJR059W&	PTK2	C	T	NUC_position=1414
NC_001142	547222	YJR059W&	PTK2	C	T	NUC_position=1443
NC_001142	547591	YJR059W&	PTK2	C	A	NUC_position=1812
NC_001142	547723	YJR059W&	PTK2	C	T	NUC_position=1944
NC_001142	547813	YJR059W&	PTK2	C	A	NUC_position=2034
NC_001142	548005	YJR059W&	PTK2	G	A	NUC_position=2226
NC_001142	548425	INTERGENIC	-	A	G
NC_001142	548456	INTERGENIC	-	G	A
NC_001142	548564	INTERGENIC	-	T	C
NC_001142	548660	INTERGENIC	-	A	T
NC_001142	548663	INTERGENIC	-	A	G
NC_001142	548736	INTERGENIC	-	T	C
NC_001142	549181	YJR060W&	CBF1	G	T	NUC_position=430
NC_001142	549535	YJR060W&	CBF1	T	C	NUC_position=784
NC_001142	551495	YJR061W&	-	T	C	NUC_position=992
NC_001142	557583	YJR064W&	CCT5	A	G	NUC_position=1677
NC_001142	557792	INTERGENIC	-	G	A
NC_001142	558219	YJR065C&	ARP3	T	C	NUC_position=933
NC_001142	558307	YJR065C&	ARP3	T	C	NUC_position=845
NC_001142	558915	YJR065C&	ARP3	C	T	NUC_position=237
NC_001142	569896	YJR070C&	LIA1	G	A	NUC_position=696
NC_001142	570415	YJR070C&	LIA1	T	C	NUC_position=177
NC_001142	570505	YJR070C&	LIA1	G	A	NUC_position=87
NC_001142	570641	INTERGENIC	-	C	G
NC_001142	570714	INTERGENIC	-	T	C
NC_001142	570815	INTERGENIC	-	A	G
NC_001142	571059	YJR072C&	NPA3	A	G	NUC_position=1059
NC_001142	571269	YJR072C&	NPA3	T	C	NUC_position=849
NC_001142	571644	YJR072C&	NPA3	G	A	NUC_position=474
NC_001142	571847	YJR072C&	NPA3	T	C	NUC_position=271
NC_001142	571902	YJR072C&	NPA3	G	A	NUC_position=216
NC_001142	572034	YJR072C&	NPA3	C	T	NUC_position=84
NC_001142	599750	YJR092W&	BUD4	A	T	NUC_position=1023
NC_001142	625484	YJR106W&	ECM27	G	A	NUC_position=655
NC_001142	627371	YJR107W&	-	C	T	NUC_position=39
NC_001142	627373	YJR107W&	-	T	C	NUC_position=41
NC_001142	627528	YJR107W&	-	C	G	NUC_position=196
NC_001142	627529	YJR107W&	-	C	G	NUC_position=197
NC_001142	629484	INTERGENIC	-	T	A
NC_001142	664661	YJR129C&	-	G	T	NUC_position=353
NC_001142	670287	YJR132W&	NMD5	T	G	NUC_position=772
NC_001142	676914	INTERGENIC	-	G	A
NC_001142	684041	INTERGENIC	-	G	A
NC_001142	684238	INTERGENIC	-	G	A
NC_001142	684752	YJR138W&	IML1	G	C	NUC_position=192
NC_001142	685124	YJR138W&	IML1	G	C	NUC_position=564
NC_001142	685148	YJR138W&	IML1	A	G	NUC_position=588
NC_001142	685202	YJR138W&	IML1	C	T	NUC_position=642
NC_001142	685856	YJR138W&	IML1	T	C	NUC_position=1296
NC_001142	685976	YJR138W&	IML1	T	C	NUC_position=1416
NC_001142	686427	YJR138W&	IML1	C	A	NUC_position=1867
NC_001142	686492	YJR138W&	IML1	G	A	NUC_position=1932
NC_001142	686730	YJR138W&	IML1	A	G	NUC_position=2170
NC_001142	686888	YJR138W&	IML1	A	C	NUC_position=2328
NC_001142	687986	YJR138W&	IML1	A	G	NUC_position=3426
NC_001142	688172	YJR138W&	IML1	A	G	NUC_position=3612
NC_001142	688543	YJR138W&	IML1	C	T	NUC_position=3983
NC_001142	689574	YJR139C&	HOM6	C	T	NUC_position=945
NC_001142	708358	YJR149W&	-	T	A	NUC_position=1205
NC_001142	708442	INTERGENIC	-	A	T
NC_001142	709358	YJR150C&	DAN1	C	T	NUC_position=344
NC_001142	713836	YJR151C&	DAN4	C	G	NUC_position=1899
NC_001142	716153	INTERGENIC	-	A	T
NC_001142	716506	INTERGENIC	-	C	A
NC_001142	717675	INTERGENIC	-	C	A
NC_001142	717779	INTERGENIC	-	G	A
NC_001142	722289	INTERGENIC	-	G	T
NC_001142	724288	INTERGENIC	-	T	G
NC_001142	724996	INTERGENIC	-	G	T
NC_001142	727116	INTERGENIC	-	C	G
NC_001145	24889	YML123C&	PHO84	C	T	NUC_position=913
NC_001145	34473	YML117W&	NAB6	T	G	NUC_position=231
NC_001145	70163	YML100W-A&	-	A	G	NUC_position=26
NC_001145	70356	INTERGENIC	-	C	T
NC_001145	71137	YML100W&	TSL1	A	G	NUC_position=514
NC_001145	71382	YML100W&	TSL1	T	C	NUC_position=759
NC_001145	71390	YML100W&	TSL1	A	C	NUC_position=767
NC_001145	71397	YML100W&	TSL1	T	C	NUC_position=774
NC_001145	71867	YML100W&	TSL1	A	T	NUC_position=1244
NC_001145	72027	YML100W&	TSL1	C	T	NUC_position=1404
NC_001145	72351	YML100W&	TSL1	C	A	NUC_position=1728
NC_001145	73368	YML100W&	TSL1	G	A	NUC_position=2745
NC_001145	73993	INTERGENIC	-	C	T
NC_001145	74014	INTERGENIC	-	C	T
NC_001145	74282	INTERGENIC	-	C	T
NC_001145	74346	INTERGENIC	-	C	T
NC_001145	74436	YML099C&	ARG81	C	T	NUC_position=2605
NC_001145	74599	YML099C&	ARG81	C	T	NUC_position=2442
NC_001145	74632	YML099C&	ARG81	C	T	NUC_position=2409
NC_001145	74704	YML099C&	ARG81	A	G	NUC_position=2337
NC_001145	75046	YML099C&	ARG81	C	A	NUC_position=1995
NC_001145	75133	YML099C&	ARG81	G	A	NUC_position=1908
NC_001145	75251	YML099C&	ARG81	G	C	NUC_position=1790
NC_001145	75304	YML099C&	ARG81	T	C	NUC_position=1737
NC_001145	75396	YML099C&	ARG81	T	C	NUC_position=1645
NC_001145	75576	YML099C&	ARG81	A	G	NUC_position=1465
NC_001145	75773	YML099C&	ARG81	A	T	NUC_position=1268
NC_001145	75781	YML099C&	ARG81	T	A	NUC_position=1260
NC_001145	76188	YML099C&	ARG81	C	T	NUC_position=853
NC_001145	76194	YML099C&	ARG81	A	C	NUC_position=847
NC_001145	76222	YML099C&	ARG81	A	T	NUC_position=819
NC_001145	76243	YML099C&	ARG81	A	G	NUC_position=798
NC_001145	76517	YML099C&	ARG81	A	G	NUC_position=524
NC_001145	76522	YML099C&	ARG81	A	G	NUC_position=519
NC_001145	76593	YML099C&	ARG81	C	T	NUC_position=448
NC_001145	76723	YML099C&	ARG81	A	G	NUC_position=318
NC_001145	76932	YML099C&	ARG81	G	C	NUC_position=109
NC_001145	77019	YML099C&	ARG81	C	G	NUC_position=22
NC_001145	77482	YML098W&	TAF13	C	T	NUC_position=216
NC_001145	77737	YML098W&	TAF13	G	A	NUC_position=471
NC_001145	77739	YML098W&	TAF13	G	C	NUC_position=473
NC_001145	77879	INTERGENIC	-	T	G
NC_001145	77934	INTERGENIC	-	C	T
NC_001145	77979	INTERGENIC	-	T	G
NC_001145	77997	INTERGENIC	-	C	T
NC_001145	78097	INTERGENIC	-	A	G
NC_001145	78125	INTERGENIC	-	C	T
NC_001145	78446	YML097C&	VPS9	T	A	NUC_position=1245
NC_001145	78658	YML097C&	VPS9	T	C	NUC_position=1033
NC_001145	78710	YML097C&	VPS9	A	C	NUC_position=981
NC_001145	78749	YML097C&	VPS9	T	A	NUC_position=942
NC_001145	78777	YML097C&	VPS9	T	C	NUC_position=914
NC_001145	78836	YML097C&	VPS9	A	G	NUC_position=855
NC_001145	78839	YML097C&	VPS9	G	A	NUC_position=852
NC_001145	78923	YML097C&	VPS9	C	T	NUC_position=768
NC_001145	79713	INTERGENIC	-	T	C
NC_001145	79739	INTERGENIC	-	C	T
NC_001145	79761	INTERGENIC	-	T	G
NC_001145	79783	INTERGENIC	-	T	C
NC_001145	79850	INTERGENIC	-	A	G
NC_001145	79968	YML096W&	-	C	T	NUC_position=60
NC_001145	80160	YML096W&	-	C	T	NUC_position=252
NC_001145	80220	YML096W&	-	G	A	NUC_position=312
NC_001145	80292	YML096W&	-	T	C	NUC_position=384
NC_001145	80403	YML096W&	-	T	C	NUC_position=495
NC_001145	80527	YML096W&	-	C	T	NUC_position=619
NC_001145	80887	YML096W&	-	G	A	NUC_position=979
NC_001145	81063	YML096W&	-	G	A	NUC_position=1155
NC_001145	81072	YML096W&	-	G	A	NUC_position=1164
NC_001145	81111	YML096W&	-	C	T	NUC_position=1203
NC_001145	81228	YML096W&	-	G	A	NUC_position=1320
NC_001145	81243	YML096W&	-	C	T	NUC_position=1335
NC_001145	81991	YML095C&	RAD10	G	A	NUC_position=123
NC_001145	82027	YML095C&	RAD10	A	G	NUC_position=87
NC_001145	82155	INTERGENIC	-	G	A
NC_001145	82357	Y	YML094W&	GIM5	A	G	IN INTRON
NC_001145	83621	YML093W&	UTP14	G	T	NUC_position=532
NC_001145	83905	YML093W&	UTP14	T	C	NUC_position=816
NC_001145	83964	YML093W&	UTP14	G	A	NUC_position=875
NC_001145	84176	YML093W&	UTP14	T	C	NUC_position=1087
NC_001145	84178	YML093W&	UTP14	G	A	NUC_position=1089
NC_001145	84233	YML093W&	UTP14	T	C	NUC_position=1144
NC_001145	84712	YML093W&	UTP14	C	T	NUC_position=1623
NC_001145	84896	YML093W&	UTP14	A	C	NUC_position=1807
NC_001145	85213	YML093W&	UTP14	G	A	NUC_position=2124
NC_001145	85247	YML093W&	UTP14	T	C	NUC_position=2158
NC_001145	85307	YML093W&	UTP14	G	A	NUC_position=2218
NC_001145	85411	YML093W&	UTP14	T	A	NUC_position=2322
NC_001145	86212	YML092C&	PRE8	C	T	NUC_position=528
NC_001145	86512	YML092C&	PRE8	G	A	NUC_position=228
NC_001145	86779	INTERGENIC	-	A	G
NC_001145	86816	INTERGENIC	-	T	A
NC_001145	86906	INTERGENIC	-	C	T
NC_001145	87110	INTERGENIC	-	C	T
NC_001145	87318	YML091C&	RPM2	T	C	NUC_position=3414
NC_001145	87357	YML091C&	RPM2	A	G	NUC_position=3375
NC_001145	87360	YML091C&	RPM2	T	C	NUC_position=3372
NC_001145	87448	YML091C&	RPM2	T	C	NUC_position=3284
NC_001145	87584	YML091C&	RPM2	C	T	NUC_position=3148
NC_001145	87741	YML091C&	RPM2	G	C	NUC_position=2991
NC_001145	87907	YML091C&	RPM2	C	T	NUC_position=2825
NC_001145	88106	YML091C&	RPM2	T	C	NUC_position=2626
NC_001145	88125	YML091C&	RPM2	A	G	NUC_position=2607
NC_001145	88188	YML091C&	RPM2	G	A	NUC_position=2544
NC_001145	88266	YML091C&	RPM2	T	C	NUC_position=2466
NC_001145	88377	YML091C&	RPM2	T	C	NUC_position=2355
NC_001145	88443	YML091C&	RPM2	T	C	NUC_position=2289
NC_001145	88542	YML091C&	RPM2	T	C	NUC_position=2190
NC_001145	88808	YML091C&	RPM2	A	T	NUC_position=1924
NC_001145	89001	YML091C&	RPM2	C	T	NUC_position=1731
NC_001145	89059	YML091C&	RPM2	T	G	NUC_position=1673
NC_001145	89321	YML091C&	RPM2	T	C	NUC_position=1411
NC_001145	89325	YML091C&	RPM2	A	C	NUC_position=1407
NC_001145	89355	YML091C&	RPM2	T	A	NUC_position=1377
NC_001145	89556	YML091C&	RPM2	T	C	NUC_position=1176
NC_001145	89571	YML091C&	RPM2	T	C	NUC_position=1161
NC_001145	89649	YML091C&	RPM2	T	A	NUC_position=1083
NC_001145	89691	YML091C&	RPM2	A	G	NUC_position=1041
NC_001145	89806	YML091C&	RPM2	T	C	NUC_position=926
NC_001145	89860	YML091C&	RPM2	C	T	NUC_position=872
NC_001145	89876	YML091C&	RPM2	C	T	NUC_position=856
NC_001145	90773	INTERGENIC	-	A	G
NC_001145	90833	INTERGENIC	-	G	C
NC_001145	90865	INTERGENIC	-	A	G
NC_001145	91086	INTERGENIC	-	A	G
NC_001145	91149	INTERGENIC	-	G	A
NC_001145	91448	INTERGENIC	-	A	G
NC_001145	91485	INTERGENIC	-	G	A
NC_001145	91527	INTERGENIC	-	A	G
NC_001145	91532	INTERGENIC	-	T	C
NC_001145	91587	INTERGENIC	-	G	A
NC_001145	91597	INTERGENIC	-	G	A
NC_001145	91667	INTERGENIC	-	A	G
NC_001145	91733	INTERGENIC	-	G	C
NC_001145	91890	INTERGENIC	-	A	G
NC_001145	91960	INTERGENIC	-	G	C
NC_001145	92218	INTERGENIC	-	C	T
NC_001145	92384	YML088W&	UFO1	C	T	NUC_position=150
NC_001145	92531	YML088W&	UFO1	G	A	NUC_position=297
NC_001145	93032	YML088W&	UFO1	G	T	NUC_position=798
NC_001145	93563	YML088W&	UFO1	C	T	NUC_position=1329
NC_001145	93961	YML088W&	UFO1	A	G	NUC_position=1727
NC_001145	93980	YML088W&	UFO1	T	C	NUC_position=1746
NC_001145	94572	YML087C&	AIM33	T	C	NUC_position=798
NC_001145	94695	YML087C&	AIM33	C	T	NUC_position=675
NC_001145	94898	YML087C&	AIM33	G	C	NUC_position=472
NC_001145	94977	YML087C&	AIM33	A	G	NUC_position=393
NC_001145	95182	YML087C&	AIM33	G	A	NUC_position=188
NC_001145	95216	YML087C&	AIM33	C	T	NUC_position=154
NC_001145	95343	YML087C&	AIM33	A	C	NUC_position=27
NC_001145	105833	YML081W&	-	G	A	NUC_position=1057
NC_001145	118467	YML075C&	HMG1	G	A	NUC_position=432
NC_001145	126237	YML072C&	TCB3	G	A	NUC_position=3131
NC_001145	167959	INTERGENIC	-	T	C
NC_001145	168084	INTERGENIC	-	C	T
NC_001145	168139	INTERGENIC	-	C	T
NC_001145	168229	INTERGENIC	-	T	C
NC_001145	168709	INTERGENIC	-	T	C
NC_001145	168744	INTERGENIC	-	T	C
NC_001145	168773	INTERGENIC	-	T	C
NC_001145	168894	INTERGENIC	-	C	T
NC_001145	168900	INTERGENIC	-	T	G
NC_001145	168947	INTERGENIC	-	T	G
NC_001145	169412	YML053C&	-	T	G	NUC_position=343
NC_001145	169962	INTERGENIC	-	T	C
NC_001145	170004	INTERGENIC	-	T	A
NC_001145	170099	INTERGENIC	-	T	A
NC_001145	170932	YML052W&	SUR7	T	C	NUC_position=531
NC_001145	171523	INTERGENIC	-	A	G
NC_001145	171785	YML051W&	GAL80	T	C	NUC_position=192
NC_001145	171896	YML051W&	GAL80	A	C	NUC_position=303
NC_001145	172523	YML051W&	GAL80	C	A	NUC_position=930
NC_001145	172685	YML051W&	GAL80	T	C	NUC_position=1092
NC_001145	172925	INTERGENIC	-	C	T
NC_001145	172935	INTERGENIC	-	G	A
NC_001145	172936	INTERGENIC	-	C	T
NC_001145	173057	INTERGENIC	-	T	C
NC_001145	173124	INTERGENIC	-	G	A
NC_001145	173282	YML050W&	AIM32	T	C	NUC_position=144
NC_001145	173453	YML050W&	AIM32	A	G	NUC_position=315
NC_001145	173678	YML050W&	AIM32	C	T	NUC_position=540
NC_001145	173711	YML050W&	AIM32	A	G	NUC_position=573
NC_001145	173888	YML050W&	AIM32	T	C	NUC_position=750
NC_001145	174577	YML049C&	RSE1	A	G	NUC_position=3729
NC_001145	174980	YML049C&	RSE1	T	A	NUC_position=3326
NC_001145	174982	YML049C&	RSE1	C	T	NUC_position=3324
NC_001145	175074	YML049C&	RSE1	G	C	NUC_position=3232
NC_001145	175545	YML049C&	RSE1	T	C	NUC_position=2761
NC_001145	175777	YML049C&	RSE1	A	G	NUC_position=2529
NC_001145	175883	YML049C&	RSE1	A	T	NUC_position=2423
NC_001145	176006	YML049C&	RSE1	C	T	NUC_position=2300
NC_001145	176077	YML049C&	RSE1	T	A	NUC_position=2229
NC_001145	176087	YML049C&	RSE1	T	C	NUC_position=2219
NC_001145	176141	YML049C&	RSE1	C	T	NUC_position=2165
NC_001145	176260	YML049C&	RSE1	C	T	NUC_position=2046
NC_001145	176730	YML049C&	RSE1	T	C	NUC_position=1576
NC_001145	176890	YML049C&	RSE1	C	T	NUC_position=1416
NC_001145	176942	YML049C&	RSE1	A	G	NUC_position=1364
NC_001145	177237	YML049C&	RSE1	T	C	NUC_position=1069
NC_001145	177392	YML049C&	RSE1	T	C	NUC_position=914
NC_001145	177484	YML049C&	RSE1	C	T	NUC_position=822
NC_001145	177745	YML049C&	RSE1	G	T	NUC_position=561
NC_001145	177928	YML049C&	RSE1	C	T	NUC_position=378
NC_001145	178128	YML049C&	RSE1	A	G	NUC_position=178
NC_001145	178207	YML049C&	RSE1	G	T	NUC_position=99
NC_001145	178920	YML048W&	GSF2	A	G	NUC_position=495
NC_001145	179054	YML048W&	GSF2	C	T	NUC_position=629
NC_001145	179112	YML048W&	GSF2	T	A	NUC_position=687
NC_001145	180563	YML047C&	PRM6	A	G	NUC_position=513
NC_001145	183318	YML046W&	PRP39	G	A	NUC_position=1845
NC_001145	184472	INTERGENIC	-	A	T
NC_001145	190481	YML043C&	RRN11	C	T	NUC_position=1287
NC_001145	190550	YML043C&	RRN11	T	C	NUC_position=1218
NC_001145	191033	YML043C&	RRN11	A	C	NUC_position=735
NC_001145	191318	YML043C&	RRN11	C	T	NUC_position=450
NC_001145	191452	YML043C&	RRN11	T	C	NUC_position=316
NC_001145	191551	YML043C&	RRN11	G	A	NUC_position=217
NC_001145	191569	YML043C&	RRN11	T	C	NUC_position=199
NC_001145	191574	YML043C&	RRN11	G	A	NUC_position=194
NC_001145	191860	INTERGENIC	-	G	T
NC_001145	191932	INTERGENIC	-	A	T
NC_001145	192045	INTERGENIC	-	C	T
NC_001145	192047	INTERGENIC	-	C	T
NC_001145	192110	INTERGENIC	-	T	C
NC_001145	192147	INTERGENIC	-	C	T
NC_001145	192203	INTERGENIC	-	G	A
NC_001145	192208	INTERGENIC	-	A	G
NC_001145	192291	INTERGENIC	-	G	A
NC_001145	192332	INTERGENIC	-	T	C
NC_001145	192338	INTERGENIC	-	G	A
NC_001145	192359	INTERGENIC	-	C	T
NC_001145	192396	INTERGENIC	-	C	T
NC_001145	192414	INTERGENIC	-	A	G
NC_001145	192432	INTERGENIC	-	T	C
NC_001145	192436	INTERGENIC	-	T	C
NC_001145	193659	YML042W&	CAT2	G	A	NUC_position=872
NC_001145	193709	YML042W&	CAT2	C	A	NUC_position=922
NC_001145	193882	YML042W&	CAT2	G	A	NUC_position=1095
NC_001145	194164	YML042W&	CAT2	C	T	NUC_position=1377
NC_001145	194425	YML042W&	CAT2	T	G	NUC_position=1638
NC_001145	194614	YML042W&	CAT2	T	C	NUC_position=1827
NC_001145	195045	YML041C&	VPS71	C	A	NUC_position=711
NC_001145	195084	YML041C&	VPS71	G	A	NUC_position=672
NC_001145	195227	YML041C&	VPS71	A	G	NUC_position=529
NC_001145	195282	YML041C&	VPS71	A	G	NUC_position=474
NC_001145	195330	YML041C&	VPS71	C	A	NUC_position=426
NC_001145	195393	YML041C&	VPS71	A	G	NUC_position=363
NC_001145	195417	YML041C&	VPS71	T	C	NUC_position=339
NC_001145	195423	YML041C&	VPS71	C	T	NUC_position=333
NC_001145	195693	YML041C&	VPS71	T	A	NUC_position=63
NC_001145	195714	YML041C&	VPS71	A	G	NUC_position=42
NC_001145	195860	INTERGENIC	-	A	T
NC_001145	195984	INTERGENIC	-	T	A
NC_001145	202222	INTERGENIC	-	A	C
NC_001145	202269	INTERGENIC	-	C	T
NC_001145	202482	INTERGENIC	-	A	G
NC_001145	207364	YML035C&	AMD1	A	G	NUC_position=1497
NC_001145	207751	YML035C&	AMD1	G	A	NUC_position=1110
NC_001145	207757	YML035C&	AMD1	A	G	NUC_position=1104
NC_001145	207880	YML035C&	AMD1	T	C	NUC_position=981
NC_001145	208048	YML035C&	AMD1	G	A	NUC_position=813
NC_001145	208108	YML035C&	AMD1	C	T	NUC_position=753
NC_001145	208201	YML035C&	AMD1	A	G	NUC_position=660
NC_001145	208877	INTERGENIC	-	C	T
NC_001145	208989	INTERGENIC	-	T	A
NC_001145	209014	INTERGENIC	-	G	A
NC_001145	209027	INTERGENIC	-	T	G
NC_001145	209233	INTERGENIC	-	C	T
NC_001145	209449	INTERGENIC	-	C	G
NC_001145	209680	Y	YML034W&	SRC1	G	A	NUC_position=156 BEFORE INTRON
NC_001145	209924	Y	YML034W&	SRC1	C	T	NUC_position=400 BEFORE INTRON
NC_001145	210513	Y	YML034W&	SRC1	G	A	NUC_position=989 BEFORE INTRON
NC_001145	210532	Y	YML034W&	SRC1	G	T	NUC_position=1008 BEFORE INTRON
NC_001145	210609	Y	YML034W&	SRC1	G	A	NUC_position=1085 BEFORE INTRON
NC_001145	210688	Y	YML034W&	SRC1	G	A	NUC_position=1164 BEFORE INTRON
NC_001145	210877	Y	YML034W&	SRC1	G	C	NUC_position=1353 BEFORE INTRON
NC_001145	210889	Y	YML034W&	SRC1	A	G	NUC_position=1365 BEFORE INTRON
NC_001145	210922	Y	YML034W&	SRC1	T	A	NUC_position=1398 BEFORE INTRON
NC_001145	211049	Y	YML034W&	SRC1	T	C	NUC_position=1525 BEFORE INTRON
NC_001145	211216	Y	YML034W&	SRC1	G	A	NUC_position=1692 BEFORE INTRON
NC_001145	211462	Y	YML034W&	SRC1	T	C	IN INTRON
NC_001145	211471	Y	YML034W&	SRC1	A	T	IN INTRON
NC_001145	211566	Y	YML034W&	SRC1	T	C	IN INTRON
NC_001145	212132	Y	YML034W&	SRC1	G	A	NUC_position=2482	AFTER INTRON
NC_001145	212592	YML032C&	RAD52	C	G	NUC_position=1339
NC_001145	212732	YML032C&	RAD52	A	G	NUC_position=1199
NC_001145	212836	YML032C&	RAD52	G	A	NUC_position=1095
NC_001145	212859	YML032C&	RAD52	T	C	NUC_position=1072
NC_001145	213947	INTERGENIC	-	C	T
NC_001145	213972	INTERGENIC	-	G	A
NC_001145	214086	INTERGENIC	-	C	T
NC_001145	214378	YML031W&	NDC1	A	G	NUC_position=190
NC_001145	215334	YML031W&	NDC1	T	C	NUC_position=1146
NC_001145	215391	YML031W&	NDC1	A	G	NUC_position=1203
NC_001145	215544	YML031W&	NDC1	C	T	NUC_position=1356
NC_001145	215595	YML031W&	NDC1	T	C	NUC_position=1407
NC_001145	215788	YML031W&	NDC1	C	A	NUC_position=1600
NC_001145	215820	YML031W&	NDC1	C	A	NUC_position=1632
NC_001145	215994	YML031W&	NDC1	T	C	NUC_position=1806
NC_001145	216027	YML031W&	NDC1	C	T	NUC_position=1839
NC_001145	216100	YML031W&	NDC1	A	G	NUC_position=1912
NC_001145	216105	YML031W&	NDC1	G	A	NUC_position=1917
NC_001145	216321	INTERGENIC	-	A	C
NC_001145	216327	INTERGENIC	-	C	A
NC_001145	216689	YML030W&	AIM31	T	C	NUC_position=255
NC_001145	216942	INTERGENIC	-	A	T
NC_001145	217030	INTERGENIC	-	T	G
NC_001145	217312	INTERGENIC	-	C	A
NC_001145	217381	YML029W&	USA1	A	G	NUC_position=20
NC_001145	217508	YML029W&	USA1	G	A	NUC_position=147
NC_001145	217557	YML029W&	USA1	A	C	NUC_position=196
NC_001145	217558	YML029W&	USA1	T	C	NUC_position=197
NC_001145	217640	YML029W&	USA1	G	A	NUC_position=279
NC_001145	217641	YML029W&	USA1	G	A	NUC_position=280
NC_001145	218060	YML029W&	USA1	C	T	NUC_position=699
NC_001145	218127	YML029W&	USA1	A	G	NUC_position=766
NC_001145	218501	YML029W&	USA1	C	T	NUC_position=1140
NC_001145	218597	YML029W&	USA1	T	C	NUC_position=1236
NC_001145	218615	YML029W&	USA1	C	T	NUC_position=1254
NC_001145	218696	YML029W&	USA1	C	T	NUC_position=1335
NC_001145	218786	YML029W&	USA1	G	A	NUC_position=1425
NC_001145	218827	YML029W&	USA1	A	T	NUC_position=1466
NC_001145	218882	YML029W&	USA1	T	C	NUC_position=1521
NC_001145	218904	YML029W&	USA1	G	A	NUC_position=1543
NC_001145	218963	YML029W&	USA1	C	T	NUC_position=1602
NC_001145	219146	YML029W&	USA1	T	C	NUC_position=1785
NC_001145	219311	YML029W&	USA1	T	C	NUC_position=1950
NC_001145	219326	YML029W&	USA1	G	A	NUC_position=1965
NC_001145	219608	YML029W&	USA1	T	C	NUC_position=2247
NC_001145	219620	YML029W&	USA1	A	G	NUC_position=2259
NC_001145	219807	YML029W&	USA1	A	G	NUC_position=2446
NC_001145	219863	YML029W&	USA1	T	C	NUC_position=2502
NC_001145	220308	YML028W&	TSA1	A	G	NUC_position=171
NC_001145	220596	YML028W&	TSA1	G	A	NUC_position=459
NC_001145	221642	YML027W&	YOX1	T	C	NUC_position=237
NC_001145	221882	YML027W&	YOX1	G	A	NUC_position=477
NC_001145	232814	YML020W&	-	G	A	NUC_position=1666
NC_001145	244001	YML014W&	TRM9	G	C	NUC_position=777
NC_001145	249505	YML010W&	SPT5	G	A	NUC_position=1829
NC_001145	325904	YMR027W&	-	T	A	NUC_position=29
NC_001145	387989	YMR056C&	AAC1	G	A	NUC_position=255
NC_001145	436268	INTERGENIC	-	G	A
NC_001145	436341	INTERGENIC	-	A	G
NC_001145	436342	INTERGENIC	-	G	A
NC_001145	436395	INTERGENIC	-	G	A
NC_001145	436455	INTERGENIC	-	G	C
NC_001145	436594	INTERGENIC	-	A	C
NC_001145	436768	YMR084W&	-	G	A	NUC_position=142
NC_001145	437011	YMR084W&	-	A	G	NUC_position=385
NC_001145	437166	YMR084W&	-	T	C	NUC_position=540
NC_001145	437322	YMR084W&	-	T	C	NUC_position=696
NC_001145	437476	INTERGENIC	-	G	A
NC_001145	437585	YMR085W&	-	T	C	NUC_position=96
NC_001145	437606	YMR085W&	-	T	C	NUC_position=117
NC_001145	437853	YMR085W&	-	G	T	NUC_position=364
NC_001145	437921	YMR085W&	-	T	C	NUC_position=432
NC_001145	438029	YMR085W&	-	C	T	NUC_position=540
NC_001145	438050	YMR085W&	-	A	T	NUC_position=561
NC_001145	438447	YMR085W&	-	A	G	NUC_position=958
NC_001145	438468	YMR085W&	-	C	T	NUC_position=979
NC_001145	438536	YMR085W&	-	C	T	NUC_position=1047
NC_001145	438647	YMR085W&	-	C	T	NUC_position=1158
NC_001145	438806	INTERGENIC	-	C	T
NC_001145	438815	INTERGENIC	-	T	C
NC_001145	438842	INTERGENIC	-	G	A
NC_001145	438892	INTERGENIC	-	T	A
NC_001145	439131	INTERGENIC	-	A	G
NC_001145	439293	YMR086W&	-	A	T	NUC_position=87
NC_001145	439395	YMR086W&	-	T	C	NUC_position=189
NC_001145	439534	YMR086W&	-	A	G	NUC_position=328
NC_001145	439545	YMR086W&	-	C	T	NUC_position=339
NC_001145	439725	YMR086W&	-	T	C	NUC_position=519
NC_001145	439838	YMR086W&	-	T	C	NUC_position=632
NC_001145	439885	YMR086W&	-	G	A	NUC_position=679
NC_001145	439977	YMR086W&	-	A	T	NUC_position=771
NC_001145	439989	YMR086W&	-	A	G	NUC_position=783
NC_001145	440196	YMR086W&	-	A	G	NUC_position=990
NC_001145	440476	YMR086W&	-	A	G	NUC_position=1270
NC_001145	440667	YMR086W&	-	T	C	NUC_position=1461
NC_001145	440790	YMR086W&	-	T	C	NUC_position=1584
NC_001145	440791	YMR086W&	-	T	C	NUC_position=1585
NC_001145	440976	YMR086W&	-	G	A	NUC_position=1770
NC_001145	441030	YMR086W&	-	C	T	NUC_position=1824
NC_001145	441109	YMR086W&	-	T	G	NUC_position=1903
NC_001145	441183	YMR086W&	-	C	T	NUC_position=1977
NC_001145	441798	YMR086W&	-	G	A	NUC_position=2592
NC_001145	441833	YMR086W&	-	C	T	NUC_position=2627
NC_001145	441919	YMR086W&	-	G	A	NUC_position=2713
NC_001145	442337	INTERGENIC	-	C	T
NC_001145	442503	INTERGENIC	-	G	T
NC_001145	442816	YMR087W&	-	C	T	NUC_position=291
NC_001145	442834	YMR087W&	-	A	G	NUC_position=309
NC_001145	442876	YMR087W&	-	C	T	NUC_position=351
NC_001145	442885	YMR087W&	-	T	A	NUC_position=360
NC_001145	442915	YMR087W&	-	A	G	NUC_position=390
NC_001145	442975	YMR087W&	-	A	C	NUC_position=450
NC_001145	443053	YMR087W&	-	T	C	NUC_position=528
NC_001145	443056	YMR087W&	-	C	T	NUC_position=531
NC_001145	443271	YMR087W&	-	T	C	NUC_position=746
NC_001145	443372	YMR087W&	-	G	A	NUC_position=847
NC_001145	443863	YMR088C&	VBA1	T	A	NUC_position=1239
NC_001145	443941	YMR088C&	VBA1	G	A	NUC_position=1161
NC_001145	443953	YMR088C&	VBA1	G	C	NUC_position=1149
NC_001145	443965	YMR088C&	VBA1	T	C	NUC_position=1137
NC_001145	444109	YMR088C&	VBA1	G	A	NUC_position=993
NC_001145	444157	YMR088C&	VBA1	T	C	NUC_position=945
NC_001145	444226	YMR088C&	VBA1	G	A	NUC_position=876
NC_001145	444298	YMR088C&	VBA1	G	A	NUC_position=804
NC_001145	444382	YMR088C&	VBA1	G	A	NUC_position=720
NC_001145	444608	YMR088C&	VBA1	G	A	NUC_position=494
NC_001145	444676	YMR088C&	VBA1	A	G	NUC_position=426
NC_001145	445006	YMR088C&	VBA1	G	A	NUC_position=96
NC_001145	445015	YMR088C&	VBA1	A	G	NUC_position=87
NC_001145	445292	INTERGENIC	-	C	T
NC_001145	446061	YMR089C&	YTA12	T	C	NUC_position=2025
NC_001145	446214	YMR089C&	YTA12	T	C	NUC_position=1872
NC_001145	446238	YMR089C&	YTA12	A	T	NUC_position=1848
NC_001145	446259	YMR089C&	YTA12	T	C	NUC_position=1827
NC_001145	446283	YMR089C&	YTA12	T	C	NUC_position=1803
NC_001145	446310	YMR089C&	YTA12	G	T	NUC_position=1776
NC_001145	446361	YMR089C&	YTA12	A	G	NUC_position=1725
NC_001145	446760	YMR089C&	YTA12	T	C	NUC_position=1326
NC_001145	446930	YMR089C&	YTA12	G	A	NUC_position=1156
NC_001145	446934	YMR089C&	YTA12	C	T	NUC_position=1152
NC_001145	446979	YMR089C&	YTA12	T	C	NUC_position=1107
NC_001145	446994	YMR089C&	YTA12	A	C	NUC_position=1092
NC_001145	447318	YMR089C&	YTA12	A	G	NUC_position=768
NC_001145	447381	YMR089C&	YTA12	C	G	NUC_position=705
NC_001145	447438	YMR089C&	YTA12	C	T	NUC_position=648
NC_001145	447487	YMR089C&	YTA12	A	G	NUC_position=599
NC_001145	447555	YMR089C&	YTA12	A	G	NUC_position=531
NC_001145	447558	YMR089C&	YTA12	T	C	NUC_position=528
NC_001145	447609	YMR089C&	YTA12	T	A	NUC_position=477
NC_001145	447864	YMR089C&	YTA12	T	C	NUC_position=222
NC_001145	448138	INTERGENIC	-	A	T
NC_001145	448322	INTERGENIC	-	C	A
NC_001145	448332	INTERGENIC	-	G	A
NC_001145	448333	INTERGENIC	-	A	G
NC_001145	448373	INTERGENIC	-	C	T
NC_001145	448511	INTERGENIC	-	G	A
NC_001145	448555	INTERGENIC	-	G	A
NC_001145	448687	INTERGENIC	-	C	G
NC_001145	448689	INTERGENIC	-	T	C
NC_001145	448701	INTERGENIC	-	T	C
NC_001145	448733	INTERGENIC	-	C	G
NC_001145	448777	INTERGENIC	-	A	G
NC_001145	448793	INTERGENIC	-	G	A
NC_001145	448807	INTERGENIC	-	T	C
NC_001145	448828	INTERGENIC	-	C	T
NC_001145	448851	INTERGENIC	-	C	T
NC_001145	448854	INTERGENIC	-	G	C
NC_001145	448942	INTERGENIC	-	A	T
NC_001145	449002	INTERGENIC	-	C	T
NC_001145	449011	INTERGENIC	-	C	T
NC_001145	449089	INTERGENIC	-	C	T
NC_001145	449106	INTERGENIC	-	T	C
NC_001145	449172	INTERGENIC	-	G	A
NC_001145	449174	INTERGENIC	-	T	C
NC_001145	449204	INTERGENIC	-	G	C
NC_001145	449227	INTERGENIC	-	T	C
NC_001145	449236	INTERGENIC	-	T	A
NC_001145	449438	YMR090W&	-	G	C	NUC_position=195
NC_001145	449639	YMR090W&	-	T	C	NUC_position=396
NC_001145	449693	YMR090W&	-	T	C	NUC_position=450
NC_001145	449783	YMR090W&	-	G	A	NUC_position=540
NC_001145	449843	YMR090W&	-	G	A	NUC_position=600
NC_001145	449968	INTERGENIC	-	G	A
NC_001145	450011	INTERGENIC	-	C	T
NC_001145	450561	YMR091C&	NPL6	G	A	NUC_position=804
NC_001145	450620	YMR091C&	NPL6	A	G	NUC_position=745
NC_001145	450855	YMR091C&	NPL6	C	T	NUC_position=510
NC_001145	451374	INTERGENIC	-	A	C
NC_001145	451493	INTERGENIC	-	T	C
NC_001145	451501	INTERGENIC	-	T	C
NC_001145	451589	INTERGENIC	-	A	G
NC_001145	451742	YMR092C&	AIP1	C	T	NUC_position=1737
NC_001145	452063	YMR092C&	AIP1	G	A	NUC_position=1416
NC_001145	452180	YMR092C&	AIP1	C	T	NUC_position=1299
NC_001145	452593	YMR092C&	AIP1	G	C	NUC_position=886
NC_001145	452638	YMR092C&	AIP1	C	T	NUC_position=841
NC_001145	453022	YMR092C&	AIP1	A	G	NUC_position=457
NC_001145	453256	YMR092C&	AIP1	T	G	NUC_position=223
NC_001145	453365	YMR092C&	AIP1	T	G	NUC_position=114
NC_001145	453549	INTERGENIC	-	C	T
NC_001145	453646	INTERGENIC	-	G	A
NC_001145	453737	INTERGENIC	-	T	G
NC_001145	453791	INTERGENIC	-	C	G
NC_001145	453832	INTERGENIC	-	T	C
NC_001145	453975	INTERGENIC	-	T	C
NC_001145	453997	INTERGENIC	-	C	A
NC_001145	454421	YMR093W&	UTP15	T	C	NUC_position=408
NC_001145	454514	YMR093W&	UTP15	T	C	NUC_position=501
NC_001145	454583	YMR093W&	UTP15	C	T	NUC_position=570
NC_001145	455023	YMR093W&	UTP15	G	A	NUC_position=1010
NC_001145	455311	YMR093W&	UTP15	G	C	NUC_position=1298
NC_001145	456637	YMR094W&	CTF13	A	G	NUC_position=814
NC_001145	457440	YMR095C&	SNO1	C	T	NUC_position=519
NC_001145	458865	YMR096W&	SNZ1	G	A	NUC_position=459
NC_001145	459994	YMR097C&	MTG1	A	C	NUC_position=533
NC_001145	464134	YMR099C&	-	G	A	NUC_position=693
NC_001145	468050	YMR100W&	MUB1	C	T	NUC_position=1752
NC_001145	468327	INTERGENIC	-	G	A
NC_001145	468498	YMR101C&	SRT1	A	T	NUC_position=978
NC_001145	468936	YMR101C&	SRT1	T	C	NUC_position=540
NC_001145	469182	YMR101C&	SRT1	C	T	NUC_position=294
NC_001145	469944	YMR102C&	-	T	C	NUC_position=2408
NC_001145	470078	YMR102C&	-	T	G	NUC_position=2274
NC_001145	470270	YMR102C&	-	G	A	NUC_position=2082
NC_001145	470372	YMR102C&	-	G	A	NUC_position=1980
NC_001145	470411	YMR102C&	-	T	C	NUC_position=1941
NC_001145	470915	YMR102C&	-	T	C	NUC_position=1437
NC_001145	471229	YMR102C&	-	A	G	NUC_position=1123
NC_001145	472272	YMR102C&	-	G	A	NUC_position=80
NC_001145	472447	INTERGENIC	-	G	A
NC_001145	472831	INTERGENIC	-	C	T
NC_001145	473005	INTERGENIC	-	A	G
NC_001145	473171	INTERGENIC	-	T	C
NC_001145	473593	YMR104C&	YPK2	T	A	NUC_position=1860
NC_001145	473598	YMR104C&	YPK2	T	G	NUC_position=1855
NC_001145	473746	YMR104C&	YPK2	T	A	NUC_position=1707
NC_001145	473941	YMR104C&	YPK2	A	G	NUC_position=1512
NC_001145	474398	YMR104C&	YPK2	T	C	NUC_position=1055
NC_001145	474467	YMR104C&	YPK2	A	G	NUC_position=986
NC_001145	474719	YMR104C&	YPK2	C	G	NUC_position=734
NC_001145	475762	INTERGENIC	-	C	A
NC_001145	475854	INTERGENIC	-	G	A
NC_001145	476481	YMR105C&	PGM2	A	G	NUC_position=1125
NC_001145	477339	YMR105C&	PGM2	G	A	NUC_position=267
NC_001145	477724	INTERGENIC	-	A	G
NC_001145	478674	YMR106C&	YKU80	T	A	NUC_position=1516
NC_001145	480710	INTERGENIC	-	C	A
NC_001145	480734	INTERGENIC	-	G	T
NC_001145	480794	INTERGENIC	-	C	A
NC_001145	480857	INTERGENIC	-	G	A
NC_001145	481062	INTERGENIC	-	A	G
NC_001145	481094	INTERGENIC	-	G	A
NC_001145	481102	INTERGENIC	-	G	A
NC_001145	481192	INTERGENIC	-	G	A
NC_001145	481197	INTERGENIC	-	T	C
NC_001145	481253	INTERGENIC	-	T	A
NC_001145	481296	INTERGENIC	-	A	G
NC_001145	481412	INTERGENIC	-	A	T
NC_001145	481480	INTERGENIC	-	G	T
NC_001145	481530	INTERGENIC	-	G	T
NC_001145	481533	INTERGENIC	-	G	A
NC_001145	481552	INTERGENIC	-	A	G
NC_001145	481555	INTERGENIC	-	G	C
NC_001145	481609	INTERGENIC	-	C	T
NC_001145	481631	INTERGENIC	-	T	A
NC_001145	481644	INTERGENIC	-	A	T
NC_001145	481646	INTERGENIC	-	G	T
NC_001145	481734	INTERGENIC	-	C	T
NC_001145	481833	INTERGENIC	-	G	A
NC_001145	481859	INTERGENIC	-	G	C
NC_001145	481977	INTERGENIC	-	G	A
NC_001145	482016	INTERGENIC	-	A	T
NC_001145	482207	INTERGENIC	-	A	G
NC_001145	482259	INTERGENIC	-	G	C
NC_001145	482548	INTERGENIC	-	C	T
NC_001145	482797	INTERGENIC	-	T	A
NC_001145	483529	INTERGENIC	-	C	G
NC_001145	483533	INTERGENIC	-	T	G
NC_001145	483984	INTERGENIC	-	C	T
NC_001145	484289	YMR108W&	ILV2	C	G	NUC_position=207
NC_001145	485129	YMR108W&	ILV2	G	A	NUC_position=1047
NC_001145	485711	YMR108W&	ILV2	G	A	NUC_position=1629
NC_001145	486338	INTERGENIC	-	A	G
NC_001145	486463	INTERGENIC	-	T	C
NC_001145	486464	INTERGENIC	-	C	T
NC_001145	487176	YMR109W&	MYO5	T	C	NUC_position=591
NC_001145	487392	YMR109W&	MYO5	T	C	NUC_position=807
NC_001145	487467	YMR109W&	MYO5	C	T	NUC_position=882
NC_001145	487572	YMR109W&	MYO5	C	T	NUC_position=987
NC_001145	487605	YMR109W&	MYO5	A	G	NUC_position=1020
NC_001145	487632	YMR109W&	MYO5	C	T	NUC_position=1047
NC_001145	487713	YMR109W&	MYO5	A	G	NUC_position=1128
NC_001145	487794	YMR109W&	MYO5	A	G	NUC_position=1209
NC_001145	487830	YMR109W&	MYO5	T	C	NUC_position=1245
NC_001145	489700	YMR109W&	MYO5	C	A	NUC_position=3115
NC_001145	489785	YMR109W&	MYO5	G	A	NUC_position=3200
NC_001145	489874	YMR109W&	MYO5	C	T	NUC_position=3289
NC_001145	490247	INTERGENIC	-	C	G
NC_001145	490597	YMR110C&	HFD1	A	G	NUC_position=1395
NC_001145	490969	YMR110C&	HFD1	G	A	NUC_position=1023
NC_001145	491107	YMR110C&	HFD1	T	C	NUC_position=885
NC_001145	491128	YMR110C&	HFD1	T	C	NUC_position=864
NC_001145	491236	YMR110C&	HFD1	A	G	NUC_position=756
NC_001145	491443	YMR110C&	HFD1	G	A	NUC_position=549
NC_001145	491530	YMR110C&	HFD1	A	G	NUC_position=462
NC_001145	491568	YMR110C&	HFD1	G	A	NUC_position=424
NC_001145	491863	YMR110C&	HFD1	T	C	NUC_position=129
NC_001145	492007	INTERGENIC	-	C	G
NC_001145	492020	INTERGENIC	-	T	C
NC_001145	492113	INTERGENIC	-	C	T
NC_001145	492115	INTERGENIC	-	T	A
NC_001145	492170	INTERGENIC	-	A	G
NC_001145	492201	INTERGENIC	-	G	A
NC_001145	492322	INTERGENIC	-	T	G
NC_001145	492372	INTERGENIC	-	T	A
NC_001145	492377	INTERGENIC	-	G	C
NC_001145	492387	INTERGENIC	-	C	T
NC_001145	492458	YMR111C&	-	G	A	NUC_position=1334
NC_001145	492748	YMR111C&	-	G	T	NUC_position=1044
NC_001145	492832	YMR111C&	-	C	T	NUC_position=960
NC_001145	493114	YMR111C&	-	G	A	NUC_position=678
NC_001145	493129	YMR111C&	-	T	C	NUC_position=663
NC_001145	493333	YMR111C&	-	C	T	NUC_position=459
NC_001145	493441	YMR111C&	-	C	T	NUC_position=351
NC_001145	493796	INTERGENIC	-	A	G
NC_001145	493831	INTERGENIC	-	G	A
NC_001145	494171	YMR112C&	MED11	G	A	NUC_position=324
NC_001145	494246	YMR112C&	MED11	G	A	NUC_position=249
NC_001145	494332	YMR112C&	MED11	T	G	NUC_position=163
NC_001145	494474	YMR112C&	MED11	C	T	NUC_position=21
NC_001145	494581	INTERGENIC	-	C	T
NC_001145	494672	INTERGENIC	-	C	T
NC_001145	494733	INTERGENIC	-	A	G
NC_001145	494734	INTERGENIC	-	G	A
NC_001145	494826	INTERGENIC	-	T	A
NC_001145	494849	INTERGENIC	-	A	C
NC_001145	494956	INTERGENIC	-	T	C
NC_001145	495303	YMR113W&	FOL3	G	A	NUC_position=306
NC_001145	495486	YMR113W&	FOL3	A	C	NUC_position=489
NC_001145	495636	YMR113W&	FOL3	A	C	NUC_position=639
NC_001145	496110	YMR113W&	FOL3	T	C	NUC_position=1113
NC_001145	496302	INTERGENIC	-	C	T
NC_001145	496309	INTERGENIC	-	T	G
NC_001145	496500	YMR114C&	-	C	T	NUC_position=949
NC_001145	496519	YMR114C&	-	T	C	NUC_position=930
NC_001145	496536	YMR114C&	-	A	T	NUC_position=913
NC_001145	496564	YMR114C&	-	A	G	NUC_position=885
NC_001145	496639	YMR114C&	-	T	G	NUC_position=810
NC_001145	496720	YMR114C&	-	G	A	NUC_position=729
NC_001145	496738	YMR114C&	-	C	T	NUC_position=711
NC_001145	496954	YMR114C&	-	A	T	NUC_position=495
NC_001145	497248	YMR114C&	-	A	G	NUC_position=201
NC_001145	497269	YMR114C&	-	A	G	NUC_position=180
NC_001145	497365	YMR114C&	-	G	C	NUC_position=84
NC_001145	497567	INTERGENIC	-	G	T
NC_001145	497777	YMR115W&	FMP24	G	C	NUC_position=75
NC_001145	498100	YMR115W&	FMP24	G	A	NUC_position=398
NC_001145	498542	YMR115W&	FMP24	G	A	NUC_position=840
NC_001145	498572	YMR115W&	FMP24	T	C	NUC_position=870
NC_001145	498744	YMR115W&	FMP24	C	T	NUC_position=1042
NC_001145	499133	YMR115W&	FMP24	A	G	NUC_position=1431
NC_001145	499737	Y	YMR116C&	ASC1	A	G	NUC_position=678 AFTER INTRON
NC_001145	499914	Y	YMR116C&	ASC1	A	T	IN INTRON
NC_001145	499929	Y	YMR116C&	ASC1	A	T	IN INTRON
NC_001145	500737	INTERGENIC	-	A	G
NC_001145	500787	INTERGENIC	-	G	A
NC_001145	500942	INTERGENIC	-	T	C
NC_001145	501059	INTERGENIC	-	A	G
NC_001145	501083	INTERGENIC	-	T	C
NC_001145	501089	INTERGENIC	-	C	T
NC_001145	501120	INTERGENIC	-	C	T
NC_001145	501142	INTERGENIC	-	T	G
NC_001145	502050	INTERGENIC	-	C	T
NC_001145	502940	INTERGENIC	-	A	G
NC_001145	503609	INTERGENIC	-	C	T
NC_001145	503701	INTERGENIC	-	C	A
NC_001145	505005	INTERGENIC	-	C	T
NC_001145	505361	YMR119W&	ASI1	G	C	NUC_position=30
NC_001145	505550	YMR119W&	ASI1	A	G	NUC_position=219
NC_001145	505689	YMR119W&	ASI1	G	A	NUC_position=358
NC_001145	505941	YMR119W&	ASI1	T	C	NUC_position=610
NC_001145	505944	YMR119W&	ASI1	T	C	NUC_position=613
NC_001145	506147	YMR119W&	ASI1	T	C	NUC_position=816
NC_001145	506165	YMR119W&	ASI1	G	C	NUC_position=834
NC_001145	506402	YMR119W&	ASI1	T	C	NUC_position=1071
NC_001145	506582	YMR119W&	ASI1	T	C	NUC_position=1251
NC_001145	506837	YMR119W&	ASI1	T	C	NUC_position=1506
NC_001145	506963	YMR119W&	ASI1	G	A	NUC_position=1632
NC_001145	506979	YMR119W&	ASI1	A	G	NUC_position=1648
NC_001145	507001	YMR119W&	ASI1	C	A	NUC_position=1670
NC_001145	507038	YMR119W&	ASI1	G	C	NUC_position=1707
NC_001145	507296	INTERGENIC	-	C	G
NC_001145	507339	INTERGENIC	-	G	T
NC_001145	507636	YMR120C&	ADE17	A	G	NUC_position=1644
NC_001145	507711	YMR120C&	ADE17	T	C	NUC_position=1569
NC_001145	508388	YMR120C&	ADE17	G	A	NUC_position=892
NC_001145	508548	YMR120C&	ADE17	T	C	NUC_position=732
NC_001145	508767	YMR120C&	ADE17	G	A	NUC_position=513
NC_001145	508917	YMR120C&	ADE17	T	G	NUC_position=363
NC_001145	510309	YMR121C&	RPL15B	C	A	NUC_position=39
NC_001145	510310	YMR121C&	RPL15B	T	A	NUC_position=38
NC_001145	510372	INTERGENIC	-	A	T
NC_001145	510478	INTERGENIC	-	A	G
NC_001145	510508	INTERGENIC	-	A	G
NC_001145	510988	INTERGENIC	-	G	A
NC_001145	511204	INTERGENIC	-	G	A
NC_001145	511255	INTERGENIC	-	A	G
NC_001145	511678	INTERGENIC	-	A	T
NC_001145	511825	INTERGENIC	-	G	A
NC_001145	511891	INTERGENIC	-	T	A
NC_001145	511910	INTERGENIC	-	C	T
NC_001145	511912	INTERGENIC	-	A	G
NC_001145	511952	INTERGENIC	-	G	A
NC_001145	512103	INTERGENIC	-	C	T
NC_001145	512123	INTERGENIC	-	T	C
NC_001145	512150	INTERGENIC	-	T	C
NC_001145	512160	INTERGENIC	-	C	T
NC_001145	512188	INTERGENIC	-	G	A
NC_001145	512253	INTERGENIC	-	C	A
NC_001145	512271	INTERGENIC	-	G	A
NC_001145	512329	INTERGENIC	-	C	T
NC_001145	512342	INTERGENIC	-	G	T
NC_001145	512365	INTERGENIC	-	A	G
NC_001145	512367	INTERGENIC	-	A	G
NC_001145	512446	INTERGENIC	-	A	T
NC_001145	512448	INTERGENIC	-	G	A
NC_001145	512519	INTERGENIC	-	A	G
NC_001145	512539	INTERGENIC	-	G	A
NC_001145	512692	INTERGENIC	-	G	C
NC_001145	512724	INTERGENIC	-	T	C
NC_001145	512808	INTERGENIC	-	G	A
NC_001145	512852	INTERGENIC	-	A	G
NC_001145	512963	INTERGENIC	-	A	G
NC_001145	513019	INTERGENIC	-	A	G
NC_001145	513048	INTERGENIC	-	C	T
NC_001145	513095	INTERGENIC	-	T	C
NC_001145	513096	INTERGENIC	-	T	C
NC_001145	513129	INTERGENIC	-	T	C
NC_001145	513159	INTERGENIC	-	C	T
NC_001145	513160	INTERGENIC	-	A	G
NC_001145	513258	INTERGENIC	-	C	A
NC_001145	513284	INTERGENIC	-	G	A
NC_001145	513380	INTERGENIC	-	T	C
NC_001145	513414	INTERGENIC	-	G	A
NC_001145	513419	INTERGENIC	-	A	T
NC_001145	513424	INTERGENIC	-	A	T
NC_001145	513777	YMR123W&	PKR1	C	G	NUC_position=186
NC_001145	514123	INTERGENIC	-	T	A
NC_001145	514145	INTERGENIC	-	C	T
NC_001145	514168	INTERGENIC	-	A	C
NC_001145	514193	INTERGENIC	-	A	G
NC_001145	514209	INTERGENIC	-	G	C
NC_001145	514229	INTERGENIC	-	T	A
NC_001145	514341	INTERGENIC	-	C	T
NC_001145	514484	YMR124W&	-	A	G	NUC_position=30
NC_001145	514630	YMR124W&	-	A	T	NUC_position=176
NC_001145	516108	YMR124W&	-	G	A	NUC_position=1654
NC_001145	516133	YMR124W&	-	A	G	NUC_position=1679
NC_001145	516530	YMR124W&	-	C	G	NUC_position=2076
NC_001145	517276	YMR124W&	-	G	A	NUC_position=2822
NC_001145	517546	Y	YMR125W&	STO1	T	C	NUC_position=9 BEFORE INTRON
NC_001145	517790	Y	YMR125W&	STO1	G	A	IN INTRON
NC_001145	517794	Y	YMR125W&	STO1	A	G	IN INTRON
NC_001145	517890	Y	YMR125W&	STO1	G	A	NUC_position=31	AFTER INTRON
NC_001145	518063	Y	YMR125W&	STO1	T	C	NUC_position=204	AFTER INTRON
NC_001145	518108	Y	YMR125W&	STO1	C	T	NUC_position=249	AFTER INTRON
NC_001145	518429	Y	YMR125W&	STO1	T	A	NUC_position=570	AFTER INTRON
NC_001145	518657	Y	YMR125W&	STO1	G	A	NUC_position=798	AFTER INTRON
NC_001145	518786	Y	YMR125W&	STO1	C	T	NUC_position=927	AFTER INTRON
NC_001145	518834	Y	YMR125W&	STO1	A	G	NUC_position=975	AFTER INTRON
NC_001145	519302	Y	YMR125W&	STO1	G	A	NUC_position=1443	AFTER INTRON
NC_001145	519680	Y	YMR125W&	STO1	T	C	NUC_position=1821	AFTER INTRON
NC_001145	519990	Y	YMR125W&	STO1	C	A	NUC_position=2131	AFTER INTRON
NC_001145	520304	Y	YMR125W&	STO1	T	C	NUC_position=2445	AFTER INTRON
NC_001145	520464	INTERGENIC	-	C	T
NC_001145	520496	INTERGENIC	-	T	C
NC_001145	521040	YMR126C&	DLT1	C	T	NUC_position=749
NC_001145	521837	INTERGENIC	-	G	T
NC_001145	521860	INTERGENIC	-	G	A
NC_001145	522059	INTERGENIC	-	G	A
NC_001145	522073	INTERGENIC	-	C	T
NC_001145	522117	INTERGENIC	-	C	T
NC_001145	522190	INTERGENIC	-	C	T
NC_001145	522200	INTERGENIC	-	G	A
NC_001145	522203	INTERGENIC	-	T	C
NC_001145	522306	INTERGENIC	-	A	G
NC_001145	522380	YMR127C&	SAS2	G	C	NUC_position=965
NC_001145	522691	YMR127C&	SAS2	A	G	NUC_position=654
NC_001145	523222	YMR127C&	SAS2	T	C	NUC_position=123
NC_001145	523329	YMR127C&	SAS2	T	C	NUC_position=16
NC_001145	523389	INTERGENIC	-	T	A
NC_001145	523620	INTERGENIC	-	A	G
NC_001145	524153	YMR128W&	ECM16	A	G	NUC_position=459
NC_001145	524177	YMR128W&	ECM16	T	G	NUC_position=483
NC_001145	524204	YMR128W&	ECM16	A	C	NUC_position=510
NC_001145	524220	YMR128W&	ECM16	T	G	NUC_position=526
NC_001145	524233	YMR128W&	ECM16	G	A	NUC_position=539
NC_001145	524319	YMR128W&	ECM16	T	A	NUC_position=625
NC_001145	524573	YMR128W&	ECM16	A	G	NUC_position=879
NC_001145	525419	YMR128W&	ECM16	C	A	NUC_position=1725
NC_001145	525497	YMR128W&	ECM16	C	T	NUC_position=1803
NC_001145	525536	YMR128W&	ECM16	C	T	NUC_position=1842
NC_001145	526418	YMR128W&	ECM16	A	G	NUC_position=2724
NC_001145	526583	YMR128W&	ECM16	T	A	NUC_position=2889
NC_001145	526676	YMR128W&	ECM16	T	C	NUC_position=2982
NC_001145	526847	YMR128W&	ECM16	C	G	NUC_position=3153
NC_001145	526916	YMR128W&	ECM16	C	T	NUC_position=3222
NC_001145	526931	YMR128W&	ECM16	T	A	NUC_position=3237
NC_001145	526970	YMR128W&	ECM16	T	C	NUC_position=3276
NC_001145	527162	YMR128W&	ECM16	C	T	NUC_position=3468
NC_001145	527249	YMR128W&	ECM16	A	T	NUC_position=3555
NC_001145	527488	YMR128W&	ECM16	A	G	NUC_position=3794
NC_001145	527587	INTERGENIC	-	A	G
NC_001145	527601	INTERGENIC	-	A	C
NC_001145	528306	YMR129W&	POM152	C	T	NUC_position=504
NC_001145	528367	YMR129W&	POM152	T	C	NUC_position=565
NC_001145	528468	YMR129W&	POM152	A	G	NUC_position=666
NC_001145	528483	YMR129W&	POM152	T	C	NUC_position=681
NC_001145	528501	YMR129W&	POM152	C	T	NUC_position=699
NC_001145	529119	YMR129W&	POM152	G	T	NUC_position=1317
NC_001145	529312	YMR129W&	POM152	C	T	NUC_position=1510
NC_001145	529346	YMR129W&	POM152	A	G	NUC_position=1544
NC_001145	529465	YMR129W&	POM152	C	A	NUC_position=1663
NC_001145	530329	YMR129W&	POM152	A	G	NUC_position=2527
NC_001145	530517	YMR129W&	POM152	T	A	NUC_position=2715
NC_001145	530524	YMR129W&	POM152	T	G	NUC_position=2722
NC_001145	530619	YMR129W&	POM152	C	T	NUC_position=2817
NC_001145	530896	YMR129W&	POM152	C	T	NUC_position=3094
NC_001145	530916	YMR129W&	POM152	C	A	NUC_position=3114
NC_001145	531099	YMR129W&	POM152	C	T	NUC_position=3297
NC_001145	531123	YMR129W&	POM152	A	G	NUC_position=3321
NC_001145	531872	INTERGENIC	-	G	T
NC_001145	532071	INTERGENIC	-	G	A
NC_001145	532288	YMR130W&	-	G	A	NUC_position=171
NC_001145	532594	YMR130W&	-	C	T	NUC_position=477
NC_001145	532666	YMR130W&	-	A	C	NUC_position=549
NC_001145	532941	YMR130W&	-	A	G	NUC_position=824
NC_001145	533043	INTERGENIC	-	T	C
NC_001145	533864	YMR131C&	RRB1	C	T	NUC_position=834
NC_001145	533974	YMR131C&	RRB1	T	C	NUC_position=724
NC_001145	534034	YMR131C&	RRB1	T	C	NUC_position=664
NC_001145	534585	YMR131C&	RRB1	T	A	NUC_position=113
NC_001145	534608	YMR131C&	RRB1	G	T	NUC_position=90
NC_001145	535309	YMR132C&	JLP2	G	A	NUC_position=261
NC_001145	535684	INTERGENIC	-	G	C
NC_001145	535720	INTERGENIC	-	T	C
NC_001145	535736	INTERGENIC	-	A	C
NC_001145	535755	INTERGENIC	-	A	C
NC_001145	536392	Y	YMR133W&	REC114	G	A	NUC_position=187 BEFORE INTRON
NC_001145	536439	Y	YMR133W&	REC114	G	A	NUC_position=234 BEFORE INTRON
NC_001145	536503	Y	YMR133W&	REC114	G	A	NUC_position=298 BEFORE INTRON
NC_001145	536538	Y	YMR133W&	REC114	G	A	NUC_position=333 BEFORE INTRON
NC_001145	536832	Y	YMR133W&	REC114	C	T	NUC_position=627 BEFORE INTRON
NC_001145	536834	Y	YMR133W&	REC114	G	A	NUC_position=629 BEFORE INTRON
NC_001145	536847	Y	YMR133W&	REC114	T	A	NUC_position=642 BEFORE INTRON
NC_001145	536886	Y	YMR133W&	REC114	A	C	NUC_position=681 BEFORE INTRON
NC_001145	536926	Y	YMR133W&	REC114	G	A	NUC_position=721 BEFORE INTRON
NC_001145	536981	Y	YMR133W&	REC114	C	T	NUC_position=776 BEFORE INTRON
NC_001145	537197	Y	YMR133W&	REC114	C	A	NUC_position=992 BEFORE INTRON
NC_001145	537318	Y	YMR133W&	REC114	A	G	NUC_position=1113 BEFORE INTRON
NC_001145	537690	INTERGENIC	-	C	G
NC_001145	537941	YMR134W&	ERG29	G	A	NUC_position=105
NC_001145	538142	YMR134W&	ERG29	T	A	NUC_position=306
NC_001145	538175	YMR134W&	ERG29	T	C	NUC_position=339
NC_001145	538520	YMR134W&	ERG29	A	G	NUC_position=684
NC_001145	538618	INTERGENIC	-	A	T
NC_001145	538632	INTERGENIC	-	T	G
NC_001145	538643	INTERGENIC	-	T	C
NC_001145	538644	INTERGENIC	-	G	A
NC_001145	538763	YMR135C&	GID8	C	T	NUC_position=1293
NC_001145	538771	YMR135C&	GID8	A	G	NUC_position=1285
NC_001145	538838	YMR135C&	GID8	T	C	NUC_position=1218
NC_001145	539075	YMR135C&	GID8	G	A	NUC_position=981
NC_001145	539540	YMR135C&	GID8	A	G	NUC_position=516
NC_001145	539621	YMR135C&	GID8	A	G	NUC_position=435
NC_001145	539864	YMR135C&	GID8	A	G	NUC_position=192
NC_001145	540087	INTERGENIC	-	C	A
NC_001145	540343	INTERGENIC	-	A	C
NC_001145	540353	INTERGENIC	-	G	A
NC_001145	540761	INTERGENIC	-	T	C
NC_001145	540807	INTERGENIC	-	G	T
NC_001145	541715	YMR136W&	GAT2	C	T	NUC_position=518
NC_001145	541784	YMR136W&	GAT2	G	A	NUC_position=587
NC_001145	542118	YMR136W&	GAT2	T	A	NUC_position=921
NC_001145	542276	YMR136W&	GAT2	C	T	NUC_position=1079
NC_001145	542925	INTERGENIC	-	T	A
NC_001145	543391	YMR137C&	PSO2	T	C	NUC_position=1572
NC_001145	544006	YMR137C&	PSO2	A	G	NUC_position=957
NC_001145	562246	YMR150C&	IMP1	C	G	NUC_position=282
NC_001145	562452	YMR150C&	IMP1	T	C	NUC_position=76
NC_001145	562530	INTERGENIC	-	C	T
NC_001145	562613	INTERGENIC	-	G	A
NC_001145	562624	INTERGENIC	-	T	C
NC_001145	562657	INTERGENIC	-	A	G
NC_001145	562751	INTERGENIC	-	A	G
NC_001145	562795	INTERGENIC	-	T	C
NC_001145	562847	INTERGENIC	-	T	C
NC_001145	562954	INTERGENIC	-	T	C
NC_001145	563051	INTERGENIC	-	C	G
NC_001145	563078	INTERGENIC	-	G	A
NC_001145	563316	YMR152W&	YIM1	C	T	NUC_position=222
NC_001145	563598	YMR152W&	YIM1	G	A	NUC_position=504
NC_001145	591203	YMR165C&	PAH1	T	C	NUC_position=1425
NC_001145	591329	YMR165C&	PAH1	G	A	NUC_position=1299
NC_001145	591722	YMR165C&	PAH1	A	G	NUC_position=906
NC_001145	591794	YMR165C&	PAH1	A	G	NUC_position=834
NC_001145	591929	YMR165C&	PAH1	G	A	NUC_position=699
NC_001145	592036	YMR165C&	PAH1	G	A	NUC_position=592
NC_001145	592095	YMR165C&	PAH1	G	A	NUC_position=533
NC_001145	592199	YMR165C&	PAH1	C	T	NUC_position=429
NC_001145	592334	YMR165C&	PAH1	T	C	NUC_position=294
NC_001145	592370	YMR165C&	PAH1	G	A	NUC_position=258
NC_001145	592657	INTERGENIC	-	T	G
NC_001145	592705	INTERGENIC	-	T	C
NC_001145	592734	INTERGENIC	-	T	C
NC_001145	596121	YMR167W&	MLH1	T	C	NUC_position=1237
NC_001145	596759	YMR167W&	MLH1	T	C	NUC_position=1875
NC_001145	596916	YMR167W&	MLH1	G	A	NUC_position=2032
NC_001145	596992	YMR167W&	MLH1	C	T	NUC_position=2108
NC_001145	597166	YMR167W&	MLH1	A	G	NUC_position=2282
NC_001145	597508	YMR168C&	CEP3	C	T	NUC_position=1650
NC_001145	597635	YMR168C&	CEP3	A	C	NUC_position=1523
NC_001145	597708	YMR168C&	CEP3	G	C	NUC_position=1450
NC_001145	597730	YMR168C&	CEP3	A	G	NUC_position=1428
NC_001145	597757	YMR168C&	CEP3	G	C	NUC_position=1401
NC_001145	597925	YMR168C&	CEP3	G	T	NUC_position=1233
NC_001145	598153	YMR168C&	CEP3	G	A	NUC_position=1005
NC_001145	598423	YMR168C&	CEP3	G	A	NUC_position=735
NC_001145	599022	YMR168C&	CEP3	T	C	NUC_position=136
NC_001145	599083	YMR168C&	CEP3	A	G	NUC_position=75
NC_001145	599191	INTERGENIC	-	T	C
NC_001145	599320	INTERGENIC	-	C	G
NC_001145	599342	INTERGENIC	-	T	C
NC_001145	599438	YMR169C&	ALD3	A	G	NUC_position=1434
NC_001145	599972	YMR169C&	ALD3	C	T	NUC_position=900
NC_001145	600251	YMR169C&	ALD3	T	C	NUC_position=621
NC_001145	600353	YMR169C&	ALD3	A	G	NUC_position=519
NC_001145	600547	YMR169C&	ALD3	C	A	NUC_position=325
NC_001145	600548	YMR169C&	ALD3	G	A	NUC_position=324
NC_001145	600971	INTERGENIC	-	G	A
NC_001145	601103	INTERGENIC	-	A	T
NC_001145	601212	INTERGENIC	-	T	C
NC_001145	601256	INTERGENIC	-	A	C
NC_001145	601258	INTERGENIC	-	G	A
NC_001145	601354	INTERGENIC	-	C	T
NC_001145	601546	INTERGENIC	-	A	G
NC_001145	601699	YMR170C&	ALD2	G	A	NUC_position=1383
NC_001145	601759	YMR170C&	ALD2	T	C	NUC_position=1323
NC_001145	601870	YMR170C&	ALD2	C	T	NUC_position=1212
NC_001145	602260	YMR170C&	ALD2	A	T	NUC_position=822
NC_001145	602407	YMR170C&	ALD2	T	A	NUC_position=675
NC_001145	602563	YMR170C&	ALD2	A	G	NUC_position=519
NC_001145	602662	YMR170C&	ALD2	T	C	NUC_position=420
NC_001145	602743	YMR170C&	ALD2	G	A	NUC_position=339
NC_001145	602773	YMR170C&	ALD2	T	C	NUC_position=309
NC_001145	603114	INTERGENIC	-	G	T
NC_001145	603124	INTERGENIC	-	C	T
NC_001145	603130	INTERGENIC	-	A	G
NC_001145	603220	INTERGENIC	-	G	A
NC_001145	603224	INTERGENIC	-	C	T
NC_001145	603236	INTERGENIC	-	A	G
NC_001145	603485	INTERGENIC	-	C	T
NC_001145	603571	INTERGENIC	-	T	C
NC_001145	603796	INTERGENIC	-	G	A
NC_001145	603986	YMR171C&	EAR1	T	C	NUC_position=1534
NC_001145	604353	YMR171C&	EAR1	C	T	NUC_position=1167
NC_001145	604830	YMR171C&	EAR1	G	T	NUC_position=690
NC_001145	605012	YMR171C&	EAR1	T	C	NUC_position=508
NC_001145	605478	YMR171C&	EAR1	C	T	NUC_position=42
NC_001145	605740	INTERGENIC	-	G	A
NC_001145	605753	INTERGENIC	-	C	G
NC_001145	605793	INTERGENIC	-	C	T
NC_001145	605945	INTERGENIC	-	A	G
NC_001145	605964	INTERGENIC	-	A	C
NC_001145	606065	YMR172W&	HOT1	T	C	NUC_position=86
NC_001145	606298	YMR172W&	HOT1	C	T	NUC_position=319
NC_001145	606386	YMR172W&	HOT1	C	T	NUC_position=407
NC_001145	606679	YMR172W&	HOT1	C	T	NUC_position=700
NC_001145	606776	YMR172W&	HOT1	T	C	NUC_position=797
NC_001145	606836	YMR172W&	HOT1	C	T	NUC_position=857
NC_001145	606944	YMR172W&	HOT1	T	C	NUC_position=965
NC_001145	607076	YMR172W&	HOT1	A	G	NUC_position=1097
NC_001145	607552	YMR172W&	HOT1	C	T	NUC_position=1573
NC_001145	608019	YMR172W&	HOT1	T	G	NUC_position=2040
NC_001145	608382	INTERGENIC	-	C	T
NC_001145	608594	INTERGENIC	-	C	A
NC_001145	608648	INTERGENIC	-	C	T
NC_001145	608653	INTERGENIC	-	A	G
NC_001145	608732	YMR173W&	DDR48	T	C	NUC_position=45
NC_001145	608936	YMR173W&	DDR48	T	C	NUC_position=249
NC_001145	609131	YMR173W&	DDR48	T	C	NUC_position=444
NC_001145	609136	YMR173W&	DDR48	A	G	NUC_position=449
NC_001145	609578	YMR173W&	DDR48	T	C	NUC_position=891
NC_001145	609758	YMR173W&	DDR48	T	C	NUC_position=1071
NC_001145	609773	YMR173W&	DDR48	T	C	NUC_position=1086
NC_001145	609991	INTERGENIC	-	G	A
NC_001145	609995	INTERGENIC	-	T	C
NC_001145	610058	INTERGENIC	-	G	T
NC_001145	610069	INTERGENIC	-	G	A
NC_001145	610098	INTERGENIC	-	T	A
NC_001145	610292	YMR174C&	PAI3	C	T	NUC_position=73
NC_001145	610500	INTERGENIC	-	C	G
NC_001145	610659	INTERGENIC	-	A	G
NC_001145	610761	INTERGENIC	-	T	C
NC_001145	611568	INTERGENIC	-	A	G
NC_001145	611898	YMR176W&	ECM5	C	G	NUC_position=160
NC_001145	611908	YMR176W&	ECM5	T	A	NUC_position=170
NC_001145	612028	YMR176W&	ECM5	G	A	NUC_position=290
NC_001145	612268	YMR176W&	ECM5	T	C	NUC_position=530
NC_001145	612303	YMR176W&	ECM5	G	A	NUC_position=565
NC_001145	612491	YMR176W&	ECM5	C	T	NUC_position=753
NC_001145	612544	YMR176W&	ECM5	A	G	NUC_position=806
NC_001145	612579	YMR176W&	ECM5	G	A	NUC_position=841
NC_001145	612701	YMR176W&	ECM5	C	T	NUC_position=963
NC_001145	612803	YMR176W&	ECM5	T	C	NUC_position=1065
NC_001145	612917	YMR176W&	ECM5	A	C	NUC_position=1179
NC_001145	613157	YMR176W&	ECM5	T	C	NUC_position=1419
NC_001145	613259	YMR176W&	ECM5	A	G	NUC_position=1521
NC_001145	613283	YMR176W&	ECM5	G	A	NUC_position=1545
NC_001145	613323	YMR176W&	ECM5	C	T	NUC_position=1585
NC_001145	613382	YMR176W&	ECM5	A	G	NUC_position=1644
NC_001145	613423	YMR176W&	ECM5	G	A	NUC_position=1685
NC_001145	613424	YMR176W&	ECM5	T	A	NUC_position=1686
NC_001145	613436	YMR176W&	ECM5	T	A	NUC_position=1698
NC_001145	613500	YMR176W&	ECM5	T	C	NUC_position=1762
NC_001145	613507	YMR176W&	ECM5	A	T	NUC_position=1769
NC_001145	613655	YMR176W&	ECM5	C	T	NUC_position=1917
NC_001145	613736	YMR176W&	ECM5	T	C	NUC_position=1998
NC_001145	614144	YMR176W&	ECM5	T	C	NUC_position=2406
NC_001145	614169	YMR176W&	ECM5	C	G	NUC_position=2431
NC_001145	614449	YMR176W&	ECM5	A	G	NUC_position=2711
NC_001145	614523	YMR176W&	ECM5	C	T	NUC_position=2785
NC_001145	614839	YMR176W&	ECM5	A	G	NUC_position=3101
NC_001145	614846	YMR176W&	ECM5	C	T	NUC_position=3108
NC_001145	614989	YMR176W&	ECM5	T	G	NUC_position=3251
NC_001145	615225	YMR176W&	ECM5	G	T	NUC_position=3487
NC_001145	615435	YMR176W&	ECM5	T	A	NUC_position=3697
NC_001145	615484	YMR176W&	ECM5	G	A	NUC_position=3746
NC_001145	615553	YMR176W&	ECM5	T	G	NUC_position=3815
NC_001145	615602	YMR176W&	ECM5	A	G	NUC_position=3864
NC_001145	615662	YMR176W&	ECM5	G	A	NUC_position=3924
NC_001145	615949	YMR176W&	ECM5	T	C	NUC_position=4211
NC_001145	616085	INTERGENIC	-	A	G
NC_001145	616261	INTERGENIC	-	A	G
NC_001145	616458	INTERGENIC	-	T	C
NC_001145	616480	INTERGENIC	-	A	G
NC_001145	616648	YMR177W&	MMT1	T	C	NUC_position=84
NC_001145	617092	YMR177W&	MMT1	A	T	NUC_position=528
NC_001145	617305	YMR177W&	MMT1	A	T	NUC_position=741
NC_001145	617656	YMR177W&	MMT1	A	G	NUC_position=1092
NC_001145	617827	YMR177W&	MMT1	G	A	NUC_position=1263
NC_001145	618031	YMR177W&	MMT1	C	T	NUC_position=1467
NC_001145	618074	YMR177W&	MMT1	G	A	NUC_position=1510
NC_001145	618248	INTERGENIC	-	T	G
NC_001145	618324	INTERGENIC	-	T	C
NC_001145	618327	INTERGENIC	-	T	C
NC_001145	624654	YMR182C&	RGM1	G	T	NUC_position=513
NC_001145	626429	INTERGENIC	-	A	G
NC_001145	672128	YMR205C&	PFK2	T	C	NUC_position=2638
NC_001145	675244	INTERGENIC	-	G	C
NC_001145	680935	YMR207C&	HFA1	T	C	NUC_position=2629
NC_001145	680939	YMR207C&	HFA1	C	T	NUC_position=2625
NC_001145	701929	YMR217W&	GUA1	C	T	NUC_position=141
NC_001145	716540	INTERGENIC	-	G	T
NC_001145	716977	YMR223W&	UBP8	C	T	NUC_position=264
NC_001145	717073	YMR223W&	UBP8	C	T	NUC_position=360
NC_001145	717628	YMR223W&	UBP8	T	C	NUC_position=915
NC_001145	718071	YMR223W&	UBP8	A	C	NUC_position=1358
NC_001145	718188	INTERGENIC	-	A	C
NC_001145	718197	INTERGENIC	-	A	G
NC_001145	718209	INTERGENIC	-	T	C
NC_001145	718240	INTERGENIC	-	C	T
NC_001145	718395	INTERGENIC	-	A	G
NC_001145	718422	INTERGENIC	-	G	A
NC_001145	718455	INTERGENIC	-	A	C
NC_001145	718504	INTERGENIC	-	A	G
NC_001145	718510	INTERGENIC	-	T	C
NC_001145	718534	INTERGENIC	-	T	A
NC_001145	718678	YMR224C&	MRE11	G	A	NUC_position=1975
NC_001145	718762	YMR224C&	MRE11	T	C	NUC_position=1891
NC_001145	718937	YMR224C&	MRE11	T	A	NUC_position=1716
NC_001145	718972	YMR224C&	MRE11	G	A	NUC_position=1681
NC_001145	719515	YMR224C&	MRE11	G	A	NUC_position=1138
NC_001145	719516	YMR224C&	MRE11	G	A	NUC_position=1137
NC_001145	723719	YMR227C&	TAF7	G	A	NUC_position=666
NC_001145	723720	YMR227C&	TAF7	C	T	NUC_position=665
NC_001145	724433	INTERGENIC	-	T	C
NC_001145	724456	INTERGENIC	-	C	T
NC_001145	727000	YMR229C&	RRP5	C	T	NUC_position=4123
NC_001145	727056	YMR229C&	RRP5	A	G	NUC_position=4067
NC_001145	727302	YMR229C&	RRP5	C	T	NUC_position=3821
NC_001145	727645	YMR229C&	RRP5	G	A	NUC_position=3478
NC_001145	729283	YMR229C&	RRP5	T	C	NUC_position=1840
NC_001145	729975	YMR229C&	RRP5	A	G	NUC_position=1148
NC_001145	730383	YMR229C&	RRP5	A	G	NUC_position=740
NC_001145	730532	YMR229C&	RRP5	T	C	NUC_position=591
NC_001145	731248	INTERGENIC	-	T	G
NC_001145	731421	INTERGENIC	-	A	G
NC_001145	731432	INTERGENIC	-	G	A
NC_001145	731575	INTERGENIC	-	A	G
NC_001145	731615	INTERGENIC	-	C	A
NC_001145	732687	Y	YMR230W&	RPS10B	A	G	IN INTRON
NC_001145	732844	Y	YMR230W&	RPS10B	A	G	IN INTRON
NC_001145	733538	INTERGENIC	-	C	A
NC_001145	733555	YMR231W&	PEP5	C	T	NUC_position=12
NC_001145	733976	YMR231W&	PEP5	G	A	NUC_position=433
NC_001145	734141	YMR231W&	PEP5	C	T	NUC_position=598
NC_001145	734391	YMR231W&	PEP5	T	C	NUC_position=848
NC_001145	736200	YMR231W&	PEP5	C	T	NUC_position=2657
NC_001145	737272	YMR232W&	FUS2	C	T	NUC_position=348
NC_001145	738223	YMR232W&	FUS2	C	A	NUC_position=1299
NC_001145	739011	INTERGENIC	-	T	C
NC_001145	740217	INTERGENIC	-	G	T
NC_001145	740465	YMR234W&	RNH1	G	A	NUC_position=201
NC_001145	740987	YMR234W&	RNH1	A	T	NUC_position=723
NC_001145	741693	YMR235C&	RNA1	C	T	NUC_position=1042
NC_001145	741810	YMR235C&	RNA1	C	A	NUC_position=925
NC_001145	741879	YMR235C&	RNA1	C	T	NUC_position=856
NC_001145	742392	YMR235C&	RNA1	G	A	NUC_position=343
NC_001145	743499	INTERGENIC	-	C	A
NC_001145	744434	YMR237W&	BCH1	T	A	NUC_position=687
NC_001145	745964	INTERGENIC	-	T	C
NC_001145	747050	YMR238W&	DFG5	T	C	NUC_position=699
NC_001145	754593	INTERGENIC	-	T	C
NC_001145	754795	INTERGENIC	-	A	T
NC_001145	754825	INTERGENIC	-	T	A
NC_001145	755755	YMR243C&	ZRC1	G	A	NUC_position=411
NC_001145	755779	YMR243C&	ZRC1	T	C	NUC_position=387
NC_001145	755941	YMR243C&	ZRC1	T	C	NUC_position=225
NC_001145	756932	INTERGENIC	-	C	T
NC_001145	756978	INTERGENIC	-	A	T
NC_001145	756990	INTERGENIC	-	A	T
NC_001145	757085	INTERGENIC	-	A	T
NC_001145	757199	INTERGENIC	-	T	C
NC_001145	757280	YMR244W&	-	T	C	NUC_position=32
NC_001145	757313	YMR244W&	-	C	T	NUC_position=65
NC_001145	757545	YMR244W&	-	C	T	NUC_position=297
NC_001145	757814	YMR244W&	-	G	C	NUC_position=566
NC_001145	758052	YMR244W&	-	A	G	NUC_position=804
NC_001145	758393	INTERGENIC	-	A	G
NC_001145	758446	INTERGENIC	-	A	G
NC_001145	758479	INTERGENIC	-	T	C
NC_001145	758569	YMR244C-A&	-	G	C	NUC_position=262
NC_001145	759081	INTERGENIC	-	A	G
NC_001145	760935	YMR246W&	FAA4	C	T	NUC_position=1130
NC_001145	761317	YMR246W&	FAA4	T	A	NUC_position=1512
NC_001145	761521	YMR246W&	FAA4	A	G	NUC_position=1716
NC_001145	762221	INTERGENIC	-	G	A
NC_001145	762277	INTERGENIC	-	A	G
NC_001145	763182	INTERGENIC	-	T	A
NC_001145	763742	YMR247C&	RKR1	A	G	NUC_position=4297
NC_001145	765120	YMR247C&	RKR1	T	C	NUC_position=2919
NC_001145	765681	YMR247C&	RKR1	T	C	NUC_position=2358
NC_001145	765772	YMR247C&	RKR1	C	T	NUC_position=2267
NC_001145	765885	YMR247C&	RKR1	C	A	NUC_position=2154
NC_001145	767199	YMR247C&	RKR1	G	A	NUC_position=840
NC_001145	769652	INTERGENIC	-	A	T
NC_001145	770291	INTERGENIC	-	G	T
NC_001145	770319	INTERGENIC	-	T	C
NC_001145	770709	INTERGENIC	-	C	T
NC_001145	770849	YMR250W&	GAD1	G	T	NUC_position=50
NC_001145	771219	YMR250W&	GAD1	T	C	NUC_position=420
NC_001145	771630	YMR250W&	GAD1	T	C	NUC_position=831
NC_001145	771774	YMR250W&	GAD1	T	C	NUC_position=975
NC_001145	772063	YMR250W&	GAD1	G	A	NUC_position=1264
NC_001145	772344	YMR250W&	GAD1	G	A	NUC_position=1545
NC_001145	772659	INTERGENIC	-	T	G
NC_001145	772661	INTERGENIC	-	G	C
NC_001145	772717	INTERGENIC	-	A	G
NC_001145	772731	INTERGENIC	-	G	A
NC_001145	773436	YMR251W&	GTO3	G	A	NUC_position=523
NC_001145	774008	YMR251W&	GTO3	T	G	NUC_position=1095
NC_001145	775954	YMR253C&	-	A	G	NUC_position=1236
NC_001145	776649	YMR253C&	-	A	G	NUC_position=541
NC_001145	777455	INTERGENIC	-	A	G
NC_001145	778646	INTERGENIC	-	A	G
NC_001145	780033	YMR257C&	PET111	T	A	NUC_position=1998
NC_001145	781015	YMR257C&	PET111	C	G	NUC_position=1016
NC_001145	784378	INTERGENIC	-	T	C
NC_001145	784940	YMR259C&	-	T	C	NUC_position=3943
NC_001145	785244	YMR259C&	-	T	C	NUC_position=3639
NC_001145	785590	YMR259C&	-	G	A	NUC_position=3293
NC_001145	788655	YMR259C&	-	T	C	NUC_position=228
NC_001145	788970	INTERGENIC	-	A	G
NC_001145	789070	INTERGENIC	-	G	T
NC_001145	789100	INTERGENIC	-	G	A
NC_001145	789266	INTERGENIC	-	G	T
NC_001145	789346	INTERGENIC	-	G	A
NC_001145	789455	YMR260C&	TIF11	G	A	NUC_position=384
NC_001145	789473	YMR260C&	TIF11	A	G	NUC_position=366
NC_001145	794225	YMR262W&	-	G	C	NUC_position=501
NC_001145	796579	YMR265C&	-	C	T	NUC_position=1346
NC_001145	796817	YMR265C&	-	C	T	NUC_position=1108
NC_001145	797884	YMR265C&	-	G	C	NUC_position=41
NC_001145	806117	YMR270C&	RRN9	A	G	NUC_position=306
NC_001145	807167	YMR271C&	URA10	T	A	NUC_position=381
NC_001145	807742	INTERGENIC	-	T	C
NC_001145	808976	INTERGENIC	-	A	T
NC_001145	809197	INTERGENIC	-	A	G
NC_001145	809234	INTERGENIC	-	A	G
NC_001145	810725	YMR272C&	SCS7	G	C	NUC_position=52
NC_001145	810962	INTERGENIC	-	C	A
NC_001145	812698	YMR273C&	ZDS1	G	T	NUC_position=1282
NC_001145	813187	YMR273C&	ZDS1	C	T	NUC_position=793
NC_001145	814318	INTERGENIC	-	T	C
NC_001145	814590	YMR274C&	RCE1	G	T	NUC_position=721
NC_001145	815528	INTERGENIC	-	T	C
NC_001145	816938	YMR275C&	BUL1	T	C	NUC_position=1643
NC_001145	817300	YMR275C&	BUL1	C	A	NUC_position=1281
NC_001145	819017	YMR276W&	DSK2	C	T	NUC_position=192
NC_001145	819140	YMR276W&	DSK2	A	C	NUC_position=315
NC_001145	819513	YMR276W&	DSK2	G	A	NUC_position=688
NC_001145	819988	INTERGENIC	-	C	T
NC_001145	821487	YMR277W&	FCP1	G	T	NUC_position=1233
NC_001145	822081	YMR277W&	FCP1	A	T	NUC_position=1827
NC_001145	822464	INTERGENIC	-	G	T
NC_001145	823242	YMR278W&	PGM3	C	A	NUC_position=481
NC_001145	824597	YMR278W&	PGM3	A	G	NUC_position=1836
NC_001145	824794	YMR279C&	-	C	A	NUC_position=1557
NC_001145	824812	YMR279C&	-	A	G	NUC_position=1539
NC_001145	824824	YMR279C&	-	C	T	NUC_position=1527
NC_001145	825604	YMR279C&	-	T	C	NUC_position=747
NC_001145	826532	INTERGENIC	-	A	G
NC_001145	826656	INTERGENIC	-	C	A
NC_001145	826817	INTERGENIC	-	T	G
NC_001145	827200	YMR280C&	CAT8	G	A	NUC_position=4129
NC_001145	827668	YMR280C&	CAT8	G	A	NUC_position=3661
NC_001145	828054	YMR280C&	CAT8	T	C	NUC_position=3275
NC_001145	830234	YMR280C&	CAT8	T	C	NUC_position=1095
NC_001145	830264	YMR280C&	CAT8	G	A	NUC_position=1065
NC_001145	830274	YMR280C&	CAT8	C	A	NUC_position=1055
NC_001145	830542	YMR280C&	CAT8	T	C	NUC_position=787
NC_001145	830561	YMR280C&	CAT8	C	T	NUC_position=768
NC_001145	830588	YMR280C&	CAT8	G	A	NUC_position=741
NC_001145	830691	YMR280C&	CAT8	T	C	NUC_position=638
NC_001145	830714	YMR280C&	CAT8	C	T	NUC_position=615
NC_001145	831226	YMR280C&	CAT8	T	C	NUC_position=103
NC_001145	831575	INTERGENIC	-	T	C
NC_001145	832141	INTERGENIC	-	T	C
NC_001145	832163	INTERGENIC	-	A	T
NC_001145	833533	YMR282C&	AEP2	C	T	NUC_position=1565
NC_001145	833647	YMR282C&	AEP2	G	C	NUC_position=1451
NC_001145	836524	YMR283C&	RIT1	T	C	NUC_position=343
NC_001145	838566	YMR284W&	YKU70	C	T	NUC_position=381
NC_001145	843284	YMR287C&	DSS1	A	G	NUC_position=2061
NC_001145	843286	YMR287C&	DSS1	T	C	NUC_position=2059
NC_001145	843319	YMR287C&	DSS1	T	C	NUC_position=2026
NC_001145	843328	YMR287C&	DSS1	T	A	NUC_position=2017
NC_001145	843331	YMR287C&	DSS1	C	T	NUC_position=2014
NC_001145	843359	YMR287C&	DSS1	G	A	NUC_position=1986
NC_001145	843512	YMR287C&	DSS1	G	A	NUC_position=1833
NC_001145	843580	YMR287C&	DSS1	A	G	NUC_position=1765
NC_001145	843584	YMR287C&	DSS1	A	G	NUC_position=1761
NC_001145	843713	YMR287C&	DSS1	G	A	NUC_position=1632
NC_001145	844046	YMR287C&	DSS1	C	T	NUC_position=1299
NC_001145	844073	YMR287C&	DSS1	G	A	NUC_position=1272
NC_001145	844376	YMR287C&	DSS1	T	C	NUC_position=969
NC_001145	844486	YMR287C&	DSS1	A	G	NUC_position=859
NC_001145	844570	YMR287C&	DSS1	T	C	NUC_position=775
NC_001145	844680	YMR287C&	DSS1	T	C	NUC_position=665
NC_001145	844922	YMR287C&	DSS1	T	A	NUC_position=423
NC_001145	845057	YMR287C&	DSS1	A	G	NUC_position=288
NC_001145	845147	YMR287C&	DSS1	C	T	NUC_position=198
NC_001145	845324	YMR287C&	DSS1	T	C	NUC_position=21
NC_001145	845351	INTERGENIC	-	T	C
NC_001145	845604	YMR288W&	HSH155	A	G	NUC_position=35
NC_001145	845645	YMR288W&	HSH155	C	T	NUC_position=76
NC_001145	845685	YMR288W&	HSH155	G	A	NUC_position=116
NC_001145	846008	YMR288W&	HSH155	G	A	NUC_position=439
NC_001145	846118	YMR288W&	HSH155	T	C	NUC_position=549
NC_001145	846241	YMR288W&	HSH155	C	T	NUC_position=672
NC_001145	846260	YMR288W&	HSH155	C	A	NUC_position=691
NC_001145	846355	YMR288W&	HSH155	C	T	NUC_position=786
NC_001145	846358	YMR288W&	HSH155	G	A	NUC_position=789
NC_001145	846404	YMR288W&	HSH155	C	T	NUC_position=835
NC_001145	846745	YMR288W&	HSH155	T	C	NUC_position=1176
NC_001145	847204	YMR288W&	HSH155	A	G	NUC_position=1635
NC_001145	848303	YMR288W&	HSH155	C	T	NUC_position=2734
NC_001145	848314	YMR288W&	HSH155	C	T	NUC_position=2745
NC_001145	848514	INTERGENIC	-	A	C
NC_001145	848522	INTERGENIC	-	G	T
NC_001145	848559	INTERGENIC	-	G	A
NC_001145	848620	INTERGENIC	-	G	C
NC_001145	848864	YMR289W&	ABZ2	G	T	NUC_position=181
NC_001145	849969	INTERGENIC	-	G	C
NC_001145	850289	YMR290C&	HAS1	T	C	NUC_position=1302
NC_001145	850514	YMR290C&	HAS1	G	A	NUC_position=1077
NC_001145	851734	INTERGENIC	-	G	A
NC_001145	851740	INTERGENIC	-	G	A
NC_001145	851821	INTERGENIC	-	T	C
NC_001145	851844	INTERGENIC	-	G	A
NC_001145	851868	INTERGENIC	-	C	T
NC_001145	851893	INTERGENIC	-	A	G
NC_001145	851913	INTERGENIC	-	A	G
NC_001145	852051	INTERGENIC	-	T	C
NC_001145	853000	YMR291W&	-	G	A	NUC_position=372
NC_001145	853270	YMR291W&	-	C	T	NUC_position=642
NC_001145	853277	YMR291W&	-	G	A	NUC_position=649
NC_001145	853299	YMR291W&	-	C	T	NUC_position=671
NC_001145	853351	YMR291W&	-	C	T	NUC_position=723
NC_001145	853564	YMR291W&	-	C	T	NUC_position=936
NC_001145	853594	YMR291W&	-	A	G	NUC_position=966
NC_001145	853801	YMR291W&	-	C	T	NUC_position=1173
NC_001145	853912	YMR291W&	-	A	T	NUC_position=1284
NC_001145	854291	YMR291W&	-	T	A	NUC_position=1663
NC_001145	854729	INTERGENIC	-	C	A
NC_001145	855007	Y	YMR292W&	GOT1	A	G	NUC_position=132	AFTER INTRON
NC_001145	855634	YMR293C&	LRC6	G	T	NUC_position=1159
NC_001145	855807	YMR293C&	LRC6	G	C	NUC_position=986
NC_001145	855824	YMR293C&	LRC6	A	G	NUC_position=969
NC_001145	855974	YMR293C&	LRC6	T	C	NUC_position=819
NC_001145	856025	YMR293C&	LRC6	A	G	NUC_position=768
NC_001145	856037	YMR293C&	LRC6	G	A	NUC_position=756
NC_001145	856041	YMR293C&	LRC6	C	T	NUC_position=752
NC_001145	856400	YMR293C&	LRC6	C	T	NUC_position=393
NC_001145	856553	YMR293C&	LRC6	T	A	NUC_position=240
NC_001145	856672	YMR293C&	LRC6	T	C	NUC_position=121
NC_001145	856693	YMR293C&	LRC6	T	A	NUC_position=100
NC_001145	856806	INTERGENIC	-	A	G
NC_001145	857213	YMR294W&	JNM1	C	T	NUC_position=249
NC_001145	857239	YMR294W&	JNM1	A	G	NUC_position=275
NC_001145	857305	YMR294W&	JNM1	A	G	NUC_position=341
NC_001145	857370	YMR294W&	JNM1	T	C	NUC_position=406
NC_001145	857378	YMR294W&	JNM1	G	A	NUC_position=414
NC_001145	857447	YMR294W&	JNM1	C	G	NUC_position=483
NC_001145	857519	YMR294W&	JNM1	A	G	NUC_position=555
NC_001145	857567	YMR294W&	JNM1	T	A	NUC_position=603
NC_001145	857675	YMR294W&	JNM1	A	G	NUC_position=711
NC_001145	857755	YMR294W&	JNM1	G	A	NUC_position=791
NC_001145	857786	YMR294W&	JNM1	G	A	NUC_position=822
NC_001145	857841	YMR294W&	JNM1	T	C	NUC_position=877
NC_001145	859100	INTERGENIC	-	T	C
NC_001145	859916	YMR296C&	LCB1	A	G	NUC_position=975
NC_001145	859985	YMR296C&	LCB1	C	A	NUC_position=906
NC_001145	862976	YMR297W&	PRC1	T	C	NUC_position=1056
NC_001145	863207	YMR297W&	PRC1	C	T	NUC_position=1287
NC_001145	863228	YMR297W&	PRC1	T	C	NUC_position=1308
NC_001145	863506	YMR297W&	PRC1	G	A	NUC_position=1586
NC_001145	863525	INTERGENIC	-	G	A
NC_001145	863538	INTERGENIC	-	T	C
NC_001145	863762	INTERGENIC	-	G	A
NC_001145	863800	INTERGENIC	-	A	G
NC_001145	864271	INTERGENIC	-	A	G
NC_001145	864682	YMR299C&	DYN3	G	T	NUC_position=668
NC_001145	864887	YMR299C&	DYN3	G	T	NUC_position=463
NC_001145	865401	INTERGENIC	-	A	G
NC_001145	866107	YMR300C&	ADE4	T	C	NUC_position=984
NC_001145	866212	YMR300C&	ADE4	A	G	NUC_position=879
NC_001145	866395	YMR300C&	ADE4	C	T	NUC_position=696
NC_001145	866752	YMR300C&	ADE4	T	C	NUC_position=339
NC_001145	868382	YMR301C&	ATM1	A	G	NUC_position=1245
NC_001145	868388	YMR301C&	ATM1	T	C	NUC_position=1239
NC_001145	868541	YMR301C&	ATM1	G	A	NUC_position=1086
NC_001145	868832	YMR301C&	ATM1	T	C	NUC_position=795
NC_001145	869057	YMR301C&	ATM1	C	T	NUC_position=570
NC_001145	869427	YMR301C&	ATM1	A	G	NUC_position=200
NC_001145	869438	YMR301C&	ATM1	G	A	NUC_position=189
NC_001145	869962	INTERGENIC	-	G	T
NC_001145	870073	YMR302C&	YME2	C	T	NUC_position=2552
NC_001145	870327	YMR302C&	YME2	C	T	NUC_position=2298
NC_001145	872836	INTERGENIC	-	T	C
NC_001145	873356	YMR303C&	ADH2	T	C	NUC_position=981
NC_001145	873816	YMR303C&	ADH2	G	A	NUC_position=521
NC_001145	874139	YMR303C&	ADH2	A	C	NUC_position=198
NC_001145	874329	YMR303C&	ADH2	A	T	NUC_position=8
NC_001145	874542	INTERGENIC	-	C	T
NC_001145	874941	INTERGENIC	-	T	A
NC_001145	875462	YMR304W&	UBP15	C	G	NUC_position=477
NC_001145	875531	YMR304W&	UBP15	G	A	NUC_position=546
NC_001145	875901	YMR304W&	UBP15	C	T	NUC_position=916
NC_001145	876529	YMR304W&	UBP15	G	A	NUC_position=1544
NC_001145	876746	YMR304W&	UBP15	C	T	NUC_position=1761
NC_001145	876851	YMR304W&	UBP15	A	G	NUC_position=1866
NC_001145	877395	YMR304W&	UBP15	A	T	NUC_position=2410
NC_001145	877574	YMR304W&	UBP15	A	T	NUC_position=2589
NC_001145	877785	YMR304W&	UBP15	A	T	NUC_position=2800
NC_001145	878042	YMR304W&	UBP15	G	A	NUC_position=3057
NC_001145	878151	YMR304W&	UBP15	C	A	NUC_position=3166
NC_001145	878402	YMR304W&	UBP15	T	C	NUC_position=3417
NC_001145	878777	INTERGENIC	-	C	T
NC_001145	878833	INTERGENIC	-	A	G
NC_001145	879413	YMR305C&	SCW10	A	G	NUC_position=819
NC_001145	880103	YMR305C&	SCW10	G	A	NUC_position=129
NC_001145	880178	YMR305C&	SCW10	T	A	NUC_position=54
NC_001145	880235	INTERGENIC	-	G	T
NC_001145	880243	INTERGENIC	-	G	A
NC_001145	880372	INTERGENIC	-	C	T
NC_001145	880429	INTERGENIC	-	C	T
NC_001145	882114	YMR306W&	FKS3	G	A	NUC_position=957
NC_001145	883038	YMR306W&	FKS3	A	G	NUC_position=1881
NC_001145	887632	YMR307W&	GAS1	A	G	NUC_position=631
NC_001145	887820	YMR307W&	GAS1	T	C	NUC_position=819
NC_001145	889843	YMR308C&	PSE1	G	A	NUC_position=2378
NC_001145	892534	INTERGENIC	-	T	C
NC_001145	892535	INTERGENIC	-	G	A
NC_001145	892563	INTERGENIC	-	A	T
NC_001145	892586	INTERGENIC	-	G	A
NC_001145	892822	INTERGENIC	-	G	A
NC_001145	893650	YMR309C&	NIP1	A	G	NUC_position=1776
NC_001145	893658	YMR309C&	NIP1	G	T	NUC_position=1768
NC_001145	893773	YMR309C&	NIP1	A	G	NUC_position=1653
NC_001145	894038	YMR309C&	NIP1	A	T	NUC_position=1388
NC_001145	894274	YMR309C&	NIP1	C	T	NUC_position=1152
NC_001145	895132	YMR309C&	NIP1	G	T	NUC_position=294
NC_001145	896226	YMR310C&	-	A	G	NUC_position=443
NC_001145	896567	YMR310C&	-	G	A	NUC_position=102
NC_001145	896726	INTERGENIC	-	A	T
NC_001145	896917	YMR311C&	GLC8	G	T	NUC_position=686
NC_001145	897429	YMR311C&	GLC8	C	T	NUC_position=174
NC_001145	897604	INTERGENIC	-	A	G
NC_001145	897644	INTERGENIC	-	A	G
NC_001145	897926	INTERGENIC	-	T	C
NC_001145	898145	INTERGENIC	-	C	T
NC_001145	898173	INTERGENIC	-	G	A
NC_001145	898281	INTERGENIC	-	C	T
NC_001145	898407	YMR312W&	ELP6	G	A	NUC_position=4
NC_001145	898424	YMR312W&	ELP6	A	G	NUC_position=21
NC_001145	898461	YMR312W&	ELP6	G	T	NUC_position=58
NC_001145	898536	YMR312W&	ELP6	A	C	NUC_position=133
NC_001145	898605	YMR312W&	ELP6	A	G	NUC_position=202
NC_001145	898624	YMR312W&	ELP6	G	A	NUC_position=221
NC_001145	898691	YMR312W&	ELP6	A	G	NUC_position=288
NC_001145	898775	YMR312W&	ELP6	A	G	NUC_position=372
NC_001145	899001	YMR312W&	ELP6	C	A	NUC_position=598
NC_001145	899238	INTERGENIC	-	T	C
NC_001145	899632	YMR313C&	TGL3	A	C	NUC_position=1675
NC_001145	899789	YMR313C&	TGL3	G	A	NUC_position=1518
NC_001145	899810	YMR313C&	TGL3	C	T	NUC_position=1497
NC_001145	899811	YMR313C&	TGL3	A	G	NUC_position=1496
NC_001145	900769	YMR313C&	TGL3	T	C	NUC_position=538
NC_001145	901450	INTERGENIC	-	G	A
NC_001145	901534	INTERGENIC	-	A	T
NC_001145	901636	INTERGENIC	-	G	A
NC_001145	901682	INTERGENIC	-	A	C
NC_001145	902328	YMR314W&	PRE5	T	G	NUC_position=621
NC_001145	902586	INTERGENIC	-	C	A
NC_001145	902695	INTERGENIC	-	T	C
NC_001145	902761	INTERGENIC	-	T	G
NC_001145	903125	YMR315W&	-	A	G	NUC_position=327
NC_001145	903203	YMR315W&	-	T	C	NUC_position=405
NC_001145	903497	YMR315W&	-	T	C	NUC_position=699
NC_001145	903770	YMR315W&	-	T	C	NUC_position=972
NC_001145	903803	YMR315W&	-	A	G	NUC_position=1005
NC_001145	903825	YMR315W&	-	T	C	NUC_position=1027
NC_001145	903874	INTERGENIC	-	T	G
NC_001145	903883	INTERGENIC	-	A	G
NC_001145	904005	INTERGENIC	-	C	T
NC_001145	904051	INTERGENIC	-	G	A
NC_001145	904068	INTERGENIC	-	A	C
NC_001145	904369	YMR315W-A&	-	C	T	NUC_position=85
NC_001145	904505	INTERGENIC	-	T	C
NC_001145	904742	INTERGENIC	-	A	C
NC_001145	904918	YMR316W&	DIA1	C	T	NUC_position=96
NC_001145	905083	YMR316W&	DIA1	C	T	NUC_position=261
NC_001145	905529	YMR316W&	DIA1	T	C	NUC_position=707
NC_001145	905769	YMR316W&	DIA1	A	G	NUC_position=947
NC_001145	905850	INTERGENIC	-	A	G
NC_001145	905891	INTERGENIC	-	A	T
NC_001145	905941	INTERGENIC	-	A	G
NC_001145	906185	INTERGENIC	-	G	A
NC_001145	906240	INTERGENIC	-	G	C
NC_001145	906338	INTERGENIC	-	G	A
NC_001145	906414	INTERGENIC	-	A	G
NC_001145	906454	INTERGENIC	-	C	T
NC_001145	906549	INTERGENIC	-	G	A
NC_001145	906676	INTERGENIC	-	C	T
NC_001145	906769	INTERGENIC	-	A	G
NC_001145	906782	INTERGENIC	-	T	C
NC_001145	906815	INTERGENIC	-	G	A
NC_001145	907043	INTERGENIC	-	A	G
NC_001145	907146	INTERGENIC	-	G	A
NC_001145	907436	YMR317W&	-	A	G	NUC_position=75
NC_001145	907463	YMR317W&	-	T	C	NUC_position=102
NC_001145	907465	YMR317W&	-	G	C	NUC_position=104
NC_001145	907698	YMR317W&	-	T	C	NUC_position=337
NC_001145	907905	YMR317W&	-	G	A	NUC_position=544
NC_001145	908045	YMR317W&	-	T	C	NUC_position=684
NC_001145	908103	YMR317W&	-	T	C	NUC_position=742
NC_001145	908136	YMR317W&	-	C	T	NUC_position=775
NC_001145	908141	YMR317W&	-	A	G	NUC_position=780
NC_001145	908152	YMR317W&	-	C	T	NUC_position=791
NC_001145	908153	YMR317W&	-	T	C	NUC_position=792
NC_001145	908204	YMR317W&	-	T	C	NUC_position=843
NC_001145	908345	YMR317W&	-	A	G	NUC_position=984
NC_001145	908592	YMR317W&	-	T	G	NUC_position=1231
NC_001145	908627	YMR317W&	-	A	G	NUC_position=1266
NC_001145	908632	YMR317W&	-	A	C	NUC_position=1271
NC_001145	908657	YMR317W&	-	T	C	NUC_position=1296
NC_001145	908658	YMR317W&	-	T	C	NUC_position=1297
NC_001145	908833	YMR317W&	-	C	T	NUC_position=1472
NC_001145	908904	YMR317W&	-	A	T	NUC_position=1543
NC_001145	908911	YMR317W&	-	G	A	NUC_position=1550
NC_001145	908983	YMR317W&	-	A	G	NUC_position=1622
NC_001145	909411	YMR317W&	-	G	A	NUC_position=2050
NC_001145	909481	YMR317W&	-	G	C	NUC_position=2120
NC_001145	909770	YMR317W&	-	A	C	NUC_position=2409
NC_001145	909779	YMR317W&	-	G	C	NUC_position=2418
NC_001145	909805	YMR317W&	-	G	C	NUC_position=2444
NC_001145	909848	YMR317W&	-	C	T	NUC_position=2487
NC_001145	909877	YMR317W&	-	A	G	NUC_position=2516
NC_001145	909951	YMR317W&	-	C	G	NUC_position=2590
NC_001145	910541	YMR317W&	-	T	C	NUC_position=3180
NC_001145	910572	YMR317W&	-	A	G	NUC_position=3211
NC_001145	910627	YMR317W&	-	G	A	NUC_position=3266
NC_001145	910731	YMR317W&	-	C	T	NUC_position=3370
NC_001145	910812	INTERGENIC	-	G	A
NC_001145	910850	INTERGENIC	-	T	C
NC_001145	910867	INTERGENIC	-	T	C
NC_001145	910953	INTERGENIC	-	A	T
NC_001145	911348	YMR318C&	ADH6	G	A	NUC_position=794
NC_001145	911380	YMR318C&	ADH6	A	T	NUC_position=762
NC_001145	911500	YMR318C&	ADH6	T	C	NUC_position=642
NC_001145	911899	YMR318C&	ADH6	T	C	NUC_position=243
NC_001145	912019	YMR318C&	ADH6	T	C	NUC_position=123
NC_001145	912046	YMR318C&	ADH6	G	A	NUC_position=96
NC_001145	912211	INTERGENIC	-	C	G
NC_001145	912214	INTERGENIC	-	T	G
NC_001145	912261	INTERGENIC	-	T	C
NC_001145	912291	INTERGENIC	-	C	T
NC_001145	912409	INTERGENIC	-	A	G
NC_001145	912461	INTERGENIC	-	C	G
NC_001145	912502	INTERGENIC	-	A	G
NC_001145	912624	INTERGENIC	-	C	T
NC_001145	912802	INTERGENIC	-	A	G
NC_001145	912877	INTERGENIC	-	G	A
NC_001145	913188	YMR319C&	FET4	G	A	NUC_position=1349
NC_001145	913216	YMR319C&	FET4	A	G	NUC_position=1321
NC_001145	913427	YMR319C&	FET4	G	A	NUC_position=1110
NC_001145	913445	YMR319C&	FET4	A	G	NUC_position=1092
NC_001145	913523	YMR319C&	FET4	T	C	NUC_position=1014
NC_001145	913529	YMR319C&	FET4	A	G	NUC_position=1008
NC_001145	913646	YMR319C&	FET4	A	G	NUC_position=891
NC_001145	913690	YMR319C&	FET4	C	T	NUC_position=847
NC_001145	913886	YMR319C&	FET4	G	A	NUC_position=651
NC_001145	914141	YMR319C&	FET4	A	G	NUC_position=396
NC_001145	914573	INTERGENIC	-	T	C
NC_001145	914893	INTERGENIC	-	A	T
NC_001145	914896	INTERGENIC	-	C	A
NC_001145	915126	INTERGENIC	-	T	C
NC_001145	915180	INTERGENIC	-	A	G
NC_001145	916786	INTERGENIC	-	T	C
NC_001145	916914	INTERGENIC	-	C	T
NC_001145	917193	INTERGENIC	-	G	C
NC_001145	917384	INTERGENIC	-	T	C
NC_001145	917435	INTERGENIC	-	C	T
NC_001145	917491	INTERGENIC	-	C	T
NC_001145	923857	INTERGENIC	-	G	A
NC_001145	923860	INTERGENIC	-	A	G
NC_001145	924262	INTERGENIC	-	A	T
NC_001148	17474	INTERGENIC	-	A	G
NC_001148	19582	INTERGENIC	-	C	T
NC_001148	24809	INTERGENIC	-	T	C
NC_001148	25632	YPL273W&	SAM4	A	G	NUC_position=546
NC_001148	26397	INTERGENIC	-	A	G
NC_001148	26802	YPL272C&	-	A	G	NUC_position=1363
NC_001148	27655	YPL272C&	-	T	C	NUC_position=510
NC_001148	33189	YPL269W&	KAR9	G	T	NUC_position=177
NC_001148	33234	YPL269W&	KAR9	G	A	NUC_position=222
NC_001148	33642	YPL269W&	KAR9	A	T	NUC_position=630
NC_001148	33753	YPL269W&	KAR9	T	C	NUC_position=741
NC_001148	33804	YPL269W&	KAR9	T	C	NUC_position=792
NC_001148	33858	YPL269W&	KAR9	A	G	NUC_position=846
NC_001148	33951	YPL269W&	KAR9	T	C	NUC_position=939
NC_001148	34112	YPL269W&	KAR9	G	T	NUC_position=1100
NC_001148	34248	YPL269W&	KAR9	C	T	NUC_position=1236
NC_001148	34350	YPL269W&	KAR9	A	T	NUC_position=1338
NC_001148	34401	YPL269W&	KAR9	T	C	NUC_position=1389
NC_001148	34470	YPL269W&	KAR9	T	C	NUC_position=1458
NC_001148	34506	YPL269W&	KAR9	C	T	NUC_position=1494
NC_001148	34574	YPL269W&	KAR9	G	A	NUC_position=1562
NC_001148	34641	YPL269W&	KAR9	A	G	NUC_position=1629
NC_001148	34674	YPL269W&	KAR9	T	C	NUC_position=1662
NC_001148	34787	YPL269W&	KAR9	T	C	NUC_position=1775
NC_001148	34989	INTERGENIC	-	T	C
NC_001148	35005	INTERGENIC	-	C	T
NC_001148	35220	INTERGENIC	-	C	T
NC_001148	35313	YPL268W&	PLC1	G	T	NUC_position=78
NC_001148	35385	YPL268W&	PLC1	C	T	NUC_position=150
NC_001148	35391	YPL268W&	PLC1	A	G	NUC_position=156
NC_001148	35451	YPL268W&	PLC1	C	T	NUC_position=216
NC_001148	35462	YPL268W&	PLC1	G	A	NUC_position=227
NC_001148	35512	YPL268W&	PLC1	A	G	NUC_position=277
NC_001148	35541	YPL268W&	PLC1	C	T	NUC_position=306
NC_001148	35577	YPL268W&	PLC1	G	A	NUC_position=342
NC_001148	35711	YPL268W&	PLC1	C	T	NUC_position=476
NC_001148	35724	YPL268W&	PLC1	T	C	NUC_position=489
NC_001148	35760	YPL268W&	PLC1	C	T	NUC_position=525
NC_001148	35776	YPL268W&	PLC1	G	A	NUC_position=541
NC_001148	35931	YPL268W&	PLC1	C	T	NUC_position=696
NC_001148	36074	YPL268W&	PLC1	T	C	NUC_position=839
NC_001148	36081	YPL268W&	PLC1	C	T	NUC_position=846
NC_001148	36100	YPL268W&	PLC1	T	C	NUC_position=865
NC_001148	36132	YPL268W&	PLC1	A	T	NUC_position=897
NC_001148	36252	YPL268W&	PLC1	G	C	NUC_position=1017
NC_001148	36315	YPL268W&	PLC1	G	A	NUC_position=1080
NC_001148	36342	YPL268W&	PLC1	G	A	NUC_position=1107
NC_001148	36372	YPL268W&	PLC1	G	A	NUC_position=1137
NC_001148	36468	YPL268W&	PLC1	G	A	NUC_position=1233
NC_001148	36549	YPL268W&	PLC1	C	T	NUC_position=1314
NC_001148	36568	YPL268W&	PLC1	G	A	NUC_position=1333
NC_001148	36689	YPL268W&	PLC1	T	A	NUC_position=1454
NC_001148	36714	YPL268W&	PLC1	A	G	NUC_position=1479
NC_001148	36818	YPL268W&	PLC1	G	A	NUC_position=1583
NC_001148	36977	YPL268W&	PLC1	C	T	NUC_position=1742
NC_001148	37078	YPL268W&	PLC1	C	T	NUC_position=1843
NC_001148	37088	YPL268W&	PLC1	G	A	NUC_position=1853
NC_001148	37233	YPL268W&	PLC1	A	G	NUC_position=1998
NC_001148	37347	YPL268W&	PLC1	A	C	NUC_position=2112
NC_001148	37424	YPL268W&	PLC1	G	A	NUC_position=2189
NC_001148	37477	YPL268W&	PLC1	T	C	NUC_position=2242
NC_001148	37482	YPL268W&	PLC1	T	C	NUC_position=2247
NC_001148	37527	YPL268W&	PLC1	G	A	NUC_position=2292
NC_001148	37556	YPL268W&	PLC1	T	C	NUC_position=2321
NC_001148	37569	YPL268W&	PLC1	C	T	NUC_position=2334
NC_001148	37575	YPL268W&	PLC1	G	A	NUC_position=2340
NC_001148	37721	YPL268W&	PLC1	A	C	NUC_position=2486
NC_001148	37722	YPL268W&	PLC1	G	A	NUC_position=2487
NC_001148	37911	INTERGENIC	-	A	G
NC_001148	37953	INTERGENIC	-	T	C
NC_001148	38082	INTERGENIC	-	A	G
NC_001148	38237	YPL267W&	ACM1	G	A	NUC_position=69
NC_001148	38357	YPL267W&	ACM1	G	A	NUC_position=189
NC_001148	38388	YPL267W&	ACM1	G	A	NUC_position=220
NC_001148	38391	YPL267W&	ACM1	G	A	NUC_position=223
NC_001148	38453	YPL267W&	ACM1	C	A	NUC_position=285
NC_001148	38493	YPL267W&	ACM1	T	G	NUC_position=325
NC_001148	38521	YPL267W&	ACM1	G	A	NUC_position=353
NC_001148	38642	YPL267W&	ACM1	T	C	NUC_position=474
NC_001148	38802	INTERGENIC	-	A	G
NC_001148	38867	INTERGENIC	-	C	G
NC_001148	38907	INTERGENIC	-	G	T
NC_001148	39105	INTERGENIC	-	A	G
NC_001148	39420	YPL266W&	DIM1	C	T	NUC_position=300
NC_001148	39933	YPL266W&	DIM1	T	C	NUC_position=813
NC_001148	39990	YPL266W&	DIM1	A	G	NUC_position=870
NC_001148	40298	INTERGENIC	-	A	T
NC_001148	40976	INTERGENIC	-	T	C
NC_001148	40996	INTERGENIC	-	T	C
NC_001148	41264	YPL265W&	DIP5	T	C	NUC_position=222
NC_001148	41379	YPL265W&	DIP5	T	A	NUC_position=337
NC_001148	41672	YPL265W&	DIP5	T	C	NUC_position=630
NC_001148	42125	YPL265W&	DIP5	G	T	NUC_position=1083
NC_001148	42254	YPL265W&	DIP5	A	G	NUC_position=1212
NC_001148	42781	YPL265W&	DIP5	T	G	NUC_position=1739
NC_001148	42883	INTERGENIC	-	C	A
NC_001148	43002	INTERGENIC	-	C	G
NC_001148	43601	YPL264C&	-	A	G	NUC_position=744
NC_001148	43754	YPL264C&	-	C	T	NUC_position=591
NC_001148	43802	YPL264C&	-	C	T	NUC_position=543
NC_001148	43865	YPL264C&	-	T	C	NUC_position=480
NC_001148	44051	YPL264C&	-	A	C	NUC_position=294
NC_001148	44122	YPL264C&	-	G	T	NUC_position=223
NC_001148	44191	YPL264C&	-	G	A	NUC_position=154
NC_001148	44258	YPL264C&	-	A	G	NUC_position=87
NC_001148	44290	YPL264C&	-	A	G	NUC_position=55
NC_001148	44377	INTERGENIC	-	T	G
NC_001148	44552	YPL263C&	KEL3	T	C	NUC_position=1955
NC_001148	44689	YPL263C&	KEL3	T	C	NUC_position=1818
NC_001148	44755	YPL263C&	KEL3	T	C	NUC_position=1752
NC_001148	44764	YPL263C&	KEL3	T	C	NUC_position=1743
NC_001148	44799	YPL263C&	KEL3	G	A	NUC_position=1708
NC_001148	44845	YPL263C&	KEL3	G	C	NUC_position=1662
NC_001148	44920	YPL263C&	KEL3	C	G	NUC_position=1587
NC_001148	44929	YPL263C&	KEL3	G	A	NUC_position=1578
NC_001148	45292	YPL263C&	KEL3	C	T	NUC_position=1215
NC_001148	45800	YPL263C&	KEL3	G	T	NUC_position=707
NC_001148	45934	YPL263C&	KEL3	G	A	NUC_position=573
NC_001148	45974	YPL263C&	KEL3	A	G	NUC_position=533
NC_001148	46114	YPL263C&	KEL3	C	A	NUC_position=393
NC_001148	46273	YPL263C&	KEL3	A	G	NUC_position=234
NC_001148	46282	YPL263C&	KEL3	T	C	NUC_position=225
NC_001148	46291	YPL263C&	KEL3	A	G	NUC_position=216
NC_001148	46435	YPL263C&	KEL3	T	C	NUC_position=72
NC_001148	46547	INTERGENIC	-	A	G
NC_001148	46548	INTERGENIC	-	T	C
NC_001148	46638	INTERGENIC	-	T	A
NC_001148	46647	INTERGENIC	-	C	G
NC_001148	46798	INTERGENIC	-	G	T
NC_001148	46831	INTERGENIC	-	A	G
NC_001148	47208	INTERGENIC	-	G	A
NC_001148	47273	INTERGENIC	-	T	C
NC_001148	47305	INTERGENIC	-	T	G
NC_001148	47641	YPL262W&	FUM1	C	T	NUC_position=306
NC_001148	48109	YPL262W&	FUM1	T	C	NUC_position=774
NC_001148	48265	YPL262W&	FUM1	T	C	NUC_position=930
NC_001148	48472	YPL262W&	FUM1	T	G	NUC_position=1137
NC_001148	49036	INTERGENIC	-	A	G
NC_001148	49088	INTERGENIC	-	C	T
NC_001148	49183	INTERGENIC	-	G	A
NC_001148	49779	YPL260W&	-	C	T	NUC_position=477
NC_001148	50083	YPL260W&	-	A	G	NUC_position=781
NC_001148	50217	YPL260W&	-	G	A	NUC_position=915
NC_001148	50505	YPL260W&	-	A	T	NUC_position=1203
NC_001148	50580	YPL260W&	-	G	A	NUC_position=1278
NC_001148	50685	YPL260W&	-	A	G	NUC_position=1383
NC_001148	50846	YPL260W&	-	A	G	NUC_position=1544
NC_001148	50850	YPL260W&	-	A	G	NUC_position=1548
NC_001148	50873	YPL260W&	-	G	A	NUC_position=1571
NC_001148	51430	YPL259C&	APM1	C	T	NUC_position=1242
NC_001148	51968	YPL259C&	APM1	G	T	NUC_position=704
NC_001148	52021	YPL259C&	APM1	C	T	NUC_position=651
NC_001148	52066	YPL259C&	APM1	G	A	NUC_position=606
NC_001148	52180	YPL259C&	APM1	G	A	NUC_position=492
NC_001148	52231	YPL259C&	APM1	G	A	NUC_position=441
NC_001148	52291	YPL259C&	APM1	T	A	NUC_position=381
NC_001148	52375	YPL259C&	APM1	A	C	NUC_position=297
NC_001148	52500	YPL259C&	APM1	G	A	NUC_position=172
NC_001148	52965	INTERGENIC	-	A	G
NC_001148	53017	INTERGENIC	-	C	G
NC_001148	53041	INTERGENIC	-	T	A
NC_001148	53120	INTERGENIC	-	A	T
NC_001148	53199	INTERGENIC	-	A	G
NC_001148	53226	INTERGENIC	-	G	A
NC_001148	53320	INTERGENIC	-	G	A
NC_001148	53355	INTERGENIC	-	G	C
NC_001148	53378	INTERGENIC	-	A	G
NC_001148	53381	INTERGENIC	-	T	C
NC_001148	53425	INTERGENIC	-	A	T
NC_001148	53429	INTERGENIC	-	C	T
NC_001148	53867	YPL258C&	THI21	A	G	NUC_position=1287
NC_001148	53945	YPL258C&	THI21	C	T	NUC_position=1209
NC_001148	54374	YPL258C&	THI21	G	A	NUC_position=780
NC_001148	54422	YPL258C&	THI21	G	T	NUC_position=732
NC_001148	54725	YPL258C&	THI21	G	A	NUC_position=429
NC_001148	54755	YPL258C&	THI21	T	C	NUC_position=399
NC_001148	54810	YPL258C&	THI21	T	G	NUC_position=344
NC_001148	55232	INTERGENIC	-	C	T
NC_001148	55257	INTERGENIC	-	G	T
NC_001148	55305	INTERGENIC	-	A	G
[truncated: 1,066,790 more chars]
