# Supplementary material for: Assessment of Inactivating Stop Codon Mutations in Forty Saccharomyces cerevisiae Strains: Implications for [PSI +] Prion- Mediated Phenotypes
Source: PLoS One. 2011 Dec 15;6(12):e28684. doi: 10.1371/journal.pone.0028684 (PMC3240633; doi:10.1371/journal.pone.0028684)
Supplement: Table S4 — Complete list of all high quality SNPs and non-synonymous amino acid changes identified in strain G600. (TXT) [file pone.0028684.s006.txt]

SNPS for G600
NC_001133	3981	INTERGENIC	-	A	T			
NC_001133	3982	INTERGENIC	-	T	A			
NC_001133	5244	INTERGENIC	-	G	A			
NC_001133	27127	YAL063C&	FLO9	T	C	NUC_position=843
NC_001133	27130	YAL063C&	FLO9	C	G	NUC_position=840
NC_001133	36120	YAL060W&	BDH1	C	A	NUC_position=965
NC_001133	36814	YAL059W&	ECM1	A	C	NUC_position=305
NC_001133	40231	YAL056W&	GPB2	C	G	NUC_position=972
NC_001133	40711	YAL056W&	GPB2	G	A	NUC_position=1452
NC_001133	41240	YAL056W&	GPB2	A	G	NUC_position=1981
NC_001133	41664	YAL056W&	GPB2	T	G	NUC_position=2405
NC_001133	41700	YAL056W&	GPB2	C	A	NUC_position=2441
NC_001133	41703	YAL056W&	GPB2	C	A	NUC_position=2444
NC_001133	46231	YAL053W&	FLC2	C	G	NUC_position=332
NC_001133	46833	YAL053W&	FLC2	G	A	NUC_position=934
NC_001133	47821	YAL053W&	FLC2	T	A	NUC_position=1922
NC_001133	47826	YAL053W&	FLC2	C	T	NUC_position=1927
NC_001133	48772	YAL051W&	OAF1	T	A	NUC_position=208
NC_001133	49904	YAL051W&	OAF1	C	A	NUC_position=1340
NC_001133	50327	YAL051W&	OAF1	C	A	NUC_position=1763
NC_001133	55746	YAL047C&	SPC72	A	G	NUC_position=1113
NC_001133	55954	YAL047C&	SPC72	A	T	NUC_position=905
NC_001133	58196	YAL044C&	GCV3	A	C	NUC_position=268
NC_001133	58247	YAL044C&	GCV3	A	C	NUC_position=217
NC_001133	58424	YAL044C&	GCV3	C	T	NUC_position=40
NC_001133	62767	INTERGENIC	-	A	G			
NC_001133	70794	INTERGENIC	-	C	G			
NC_001133	70874	INTERGENIC	-	A	G			
NC_001133	88836	YAL029C&	MYO4	C	T	NUC_position=3436
NC_001133	96740	YAL026C&	DRS2	G	C	NUC_position=2959
NC_001133	97025	YAL026C&	DRS2	A	T	NUC_position=2674
NC_001133	97026	YAL026C&	DRS2	T	A	NUC_position=2673
NC_001133	97678	YAL026C&	DRS2	C	G	NUC_position=2021
NC_001133	97679	YAL026C&	DRS2	C	G	NUC_position=2020
NC_001133	98350	YAL026C&	DRS2	C	G	NUC_position=1349
NC_001133	98351	YAL026C&	DRS2	G	C	NUC_position=1348
NC_001133	99841	INTERGENIC	-	A	T			
NC_001133	100399	YAL025C&	MAK16	G	C	NUC_position=748
NC_001133	110470	INTERGENIC	-	C	G			
NC_001133	110471	INTERGENIC	-	G	C			
NC_001133	113327	YAL021C&	CCR4	C	G	NUC_position=34
NC_001133	113666	YAL020C&	ATS1	A	G	NUC_position=951
NC_001133	113702	YAL020C&	ATS1	C	G	NUC_position=915
NC_001133	113703	YAL020C&	ATS1	G	C	NUC_position=914
NC_001133	113790	YAL020C&	ATS1	G	A	NUC_position=827
NC_001133	113858	YAL020C&	ATS1	G	C	NUC_position=759
NC_001133	113891	YAL020C&	ATS1	T	C	NUC_position=726
NC_001133	113908	YAL020C&	ATS1	C	T	NUC_position=709
NC_001133	114103	YAL020C&	ATS1	C	T	NUC_position=514
NC_001133	114113	YAL020C&	ATS1	C	T	NUC_position=504
NC_001133	114134	YAL020C&	ATS1	T	C	NUC_position=483
NC_001133	114149	YAL020C&	ATS1	T	G	NUC_position=468
NC_001133	114228	YAL020C&	ATS1	T	C	NUC_position=389
NC_001133	114259	YAL020C&	ATS1	G	C	NUC_position=358
NC_001133	114590	YAL020C&	ATS1	A	G	NUC_position=27
NC_001133	114653	INTERGENIC	-	C	T			
NC_001133	114825	INTERGENIC	-	C	T			
NC_001133	114885	INTERGENIC	-	A	G			
NC_001133	114929	YAL019W&	FUN30	T	C	NUC_position=10
NC_001133	115063	YAL019W&	FUN30	G	A	NUC_position=144
NC_001133	115168	YAL019W&	FUN30	C	T	NUC_position=249
NC_001133	115495	YAL019W&	FUN30	T	C	NUC_position=576
NC_001133	115513	YAL019W&	FUN30	G	C	NUC_position=594
NC_001133	115607	YAL019W&	FUN30	T	C	NUC_position=688
NC_001133	115786	YAL019W&	FUN30	C	T	NUC_position=867
NC_001133	115978	YAL019W&	FUN30	G	A	NUC_position=1059
NC_001133	115999	YAL019W&	FUN30	T	C	NUC_position=1080
NC_001133	116038	YAL019W&	FUN30	A	G	NUC_position=1119
NC_001133	116075	YAL019W&	FUN30	A	G	NUC_position=1156
NC_001133	116328	YAL019W&	FUN30	T	C	NUC_position=1409
NC_001133	116335	YAL019W&	FUN30	C	T	NUC_position=1416
NC_001133	116341	YAL019W&	FUN30	T	C	NUC_position=1422
NC_001133	116512	YAL019W&	FUN30	C	T	NUC_position=1593
NC_001133	116527	YAL019W&	FUN30	T	C	NUC_position=1608
NC_001133	116549	YAL019W&	FUN30	A	G	NUC_position=1630
NC_001133	116601	YAL019W&	FUN30	G	A	NUC_position=1682
NC_001133	116851	YAL019W&	FUN30	T	A	NUC_position=1932
NC_001133	118766	YAL018C&	-	G	A	NUC_position=777
NC_001133	118823	YAL018C&	-	T	C	NUC_position=720
NC_001133	118998	YAL018C&	-	G	A	NUC_position=545
NC_001133	119051	YAL018C&	-	C	T	NUC_position=492
NC_001133	119168	YAL018C&	-	C	G	NUC_position=375
NC_001133	119243	YAL018C&	-	C	T	NUC_position=300
NC_001133	119780	INTERGENIC	-	T	C			
NC_001133	120442	YAL017W&	PSK1	C	G	NUC_position=217
NC_001133	120474	YAL017W&	PSK1	T	C	NUC_position=249
NC_001133	120819	YAL017W&	PSK1	C	T	NUC_position=594
NC_001133	121281	YAL017W&	PSK1	T	C	NUC_position=1056
NC_001133	121422	YAL017W&	PSK1	A	G	NUC_position=1197
NC_001133	121454	YAL017W&	PSK1	G	A	NUC_position=1229
NC_001133	121908	YAL017W&	PSK1	G	A	NUC_position=1683
NC_001133	121950	YAL017W&	PSK1	T	A	NUC_position=1725
NC_001133	121958	YAL017W&	PSK1	C	T	NUC_position=1733
NC_001133	121977	YAL017W&	PSK1	A	G	NUC_position=1752
NC_001133	122046	YAL017W&	PSK1	T	C	NUC_position=1821
NC_001133	122148	YAL017W&	PSK1	C	T	NUC_position=1923
NC_001133	122158	YAL017W&	PSK1	G	A	NUC_position=1933
NC_001133	122203	YAL017W&	PSK1	T	A	NUC_position=1978
NC_001133	122952	YAL017W&	PSK1	T	C	NUC_position=2727
NC_001133	123009	YAL017W&	PSK1	G	C	NUC_position=2784
NC_001133	123048	YAL017W&	PSK1	T	A	NUC_position=2823
NC_001133	123060	YAL017W&	PSK1	C	T	NUC_position=2835
NC_001133	123075	YAL017W&	PSK1	A	G	NUC_position=2850
NC_001133	123383	YAL017W&	PSK1	C	T	NUC_position=3158
NC_001133	123391	YAL017W&	PSK1	C	T	NUC_position=3166
NC_001133	123483	YAL017W&	PSK1	T	C	NUC_position=3258
NC_001133	123708	YAL017W&	PSK1	T	C	NUC_position=3483
NC_001133	123996	YAL017W&	PSK1	C	T	NUC_position=3771
NC_001133	124060	YAL017W&	PSK1	C	T	NUC_position=3835
NC_001133	124356	INTERGENIC	-	A	C			
NC_001133	124374	INTERGENIC	-	T	C			
NC_001133	124453	INTERGENIC	-	C	T			
NC_001133	124495	INTERGENIC	-	C	A			
NC_001133	124568	INTERGENIC	-	T	G			
NC_001133	124658	INTERGENIC	-	A	G			
NC_001133	124672	INTERGENIC	-	A	G			
NC_001133	124720	INTERGENIC	-	A	C			
NC_001133	124776	INTERGENIC	-	G	A			
NC_001133	124943	YAL016W&	TPD3	T	C	NUC_position=64
NC_001133	124980	YAL016W&	TPD3	A	G	NUC_position=101
NC_001133	125134	YAL016W&	TPD3	A	G	NUC_position=255
NC_001133	125170	YAL016W&	TPD3	C	G	NUC_position=291
NC_001133	125383	YAL016W&	TPD3	T	C	NUC_position=504
NC_001133	125611	YAL016W&	TPD3	G	A	NUC_position=732
NC_001133	125794	YAL016W&	TPD3	A	T	NUC_position=915
NC_001133	126259	YAL016W&	TPD3	G	A	NUC_position=1380
NC_001133	126463	YAL016W&	TPD3	A	G	NUC_position=1584
NC_001133	126469	YAL016W&	TPD3	A	G	NUC_position=1590
NC_001133	126484	YAL016W&	TPD3	G	A	NUC_position=1605
NC_001133	126502	YAL016W&	TPD3	T	C	NUC_position=1623
NC_001133	126592	YAL016W&	TPD3	A	C	NUC_position=1713
NC_001133	126601	YAL016W&	TPD3	G	A	NUC_position=1722
NC_001133	126917	YAL015C&	NTG1	T	C	NUC_position=1187
NC_001133	127017	YAL015C&	NTG1	C	T	NUC_position=1087
NC_001133	127024	YAL015C&	NTG1	G	A	NUC_position=1080
NC_001133	134852	YAL010C&	MDM10	T	A	NUC_position=816
NC_001133	134854	YAL010C&	MDM10	G	T	NUC_position=814
NC_001133	139349	INTERGENIC	-	T	A			
NC_001133	152189	INTERGENIC	-	C	A			
NC_001133	152190	INTERGENIC	-	A	C			
NC_001133	167048	YAR014C&	BUD14	G	C	NUC_position=1819
NC_001133	167551	YAR014C&	BUD14	G	C	NUC_position=1316
NC_001133	167802	YAR014C&	BUD14	C	T	NUC_position=1065
NC_001133	172041	INTERGENIC	-	A	G			
NC_001133	172042	INTERGENIC	-	G	T			
NC_001133	174173	YAR019C&	CDC15	G	C	NUC_position=961
NC_001133	174187	YAR019C&	CDC15	C	G	NUC_position=947
NC_001133	174188	YAR019C&	CDC15	G	C	NUC_position=946
NC_001133	178256	INTERGENIC	-	G	C			
NC_001133	179683	YAR023C&	-	T	A	NUC_position=136
NC_001133	179759	YAR023C&	-	A	C	NUC_position=60
NC_001133	179761	YAR023C&	-	C	A	NUC_position=58
NC_001133	179770	YAR023C&	-	T	C	NUC_position=49
NC_001133	179794	YAR023C&	-	A	C	NUC_position=25
NC_001133	180590	INTERGENIC	-	A	G			
NC_001133	180745	INTERGENIC	-	A	G			
NC_001133	199804	INTERGENIC	-	T	G			
NC_001136	24415	YDL240W&	LRG1	C	A	NUC_position=1593
NC_001136	27070	YDL239C&	ADY3	C	T	NUC_position=1706
NC_001136	30786	YDL237W&	LRC1	G	A	NUC_position=130
NC_001136	108307	YDL195W&	SEC31	T	A	NUC_position=1099
NC_001136	119470	YDL190C&	UFD2	G	A	NUC_position=2124
NC_001136	119564	YDL190C&	UFD2	T	A	NUC_position=2030
NC_001136	121289	YDL190C&	UFD2	G	A	NUC_position=305
NC_001136	130626	INTERGENIC	-	T	A			
NC_001136	132292	INTERGENIC	-	T	A			
NC_001136	277105	YDL102W&	POL3	C	G	NUC_position=234
NC_001136	277106	YDL102W&	POL3	G	C	NUC_position=235
NC_001136	369170	INTERGENIC	-	G	A			
NC_001136	392615	INTERGENIC	-	A	G			
NC_001136	396435	YDL031W&	DBP10	G	T	NUC_position=2222
NC_001136	396450	YDL031W&	DBP10	T	G	NUC_position=2237
NC_001136	396503	YDL031W&	DBP10	C	G	NUC_position=2290
NC_001136	448876	YDL001W&	RMD1	C	A	NUC_position=896
NC_001136	818254	YDR178W&	SDH4	T	C	NUC_position=308
NC_001136	864216	YDR206W&	EBS1	A	G	NUC_position=2166
NC_001136	955851	INTERGENIC	-	C	T			
NC_001136	969912	INTERGENIC	-	C	A			
NC_001136	998302	YDR264C&	AKR1	C	T	NUC_position=18
NC_001136	106302	8 INTERGENIC	-	C	A			
NC_001136	117639	5 N	YDR350C&	ATP22	T	C	NUC_position=1773
NC_001136	125338	9 N	YDR389W&	SAC7	T	C	NUC_position=861
NC_001136	129617	6 N	YDR414C&	ERD1	C	G	NUC_position=503
NC_001136	132453	3 N	YDR429C&	TIF35	T	C	NUC_position=761
NC_001136	135710	8 N	YDR448W&	ADA2	G	A	NUC_position=1052
NC_001136	140086	6 N	YDR470C&	UGO1	C	T	NUC_position=341
NC_001136	141660	0 N	YDR479C&	PEX29	G	A	NUC_position=267
NC_001136	142911	4 INTERGENIC	-	T	C			
NC_001136	143370	2 N	YDR490C&	PKH1	A	T	NUC_position=559
NC_001136	144551	5 INTERGENIC	-	C	T			
NC_001136	145701	9 N	YDR505C&	PSP1	C	T	NUC_position=2194
NC_001136	149166	0 N	YDR527W&	RBA50	G	A	NUC_position=575
NC_001136	149166	6 N	YDR527W&	RBA50	G	C	NUC_position=581
NC_001136	151959	8 INTERGENIC	-	C	G			
NC_001136	151966	2 N	YDR541C&	-	C	G	NUC_position=1021
NC_001139	76881	INTERGENIC	-	T	C			
NC_001139	89735	INTERGENIC	-	G	C			
NC_001139	98172	YGL208W&	SIP2	G	A	NUC_position=831
NC_001139	125909	YGL197W&	MDS3	C	G	NUC_position=1207
NC_001139	125910	YGL197W&	MDS3	G	C	NUC_position=1208
NC_001139	126560	YGL197W&	MDS3	G	C	NUC_position=1858
NC_001139	203957	INTERGENIC	-	C	A			
NC_001139	230256	YGL145W&	TIP20	C	T	NUC_position=9
NC_001139	248239	INTERGENIC	-	C	T			
NC_001139	252809	INTERGENIC	-	A	T			
NC_001139	256957	YGL134W&	PCL10	C	T	NUC_position=1290
NC_001139	257083	INTERGENIC	-	A	T			
NC_001139	257096	INTERGENIC	-	T	G			
NC_001139	257339	INTERGENIC	-	G	A			
NC_001139	257397	INTERGENIC	-	A	C			
NC_001139	257576	INTERGENIC	-	A	T			
NC_001139	260047	YGL133W&	ITC1	C	T	NUC_position=2336
NC_001139	270380	INTERGENIC	-	A	G			
NC_001139	270680	YGL127C&	SOH1	T	C	NUC_position=102
NC_001139	270694	YGL127C&	SOH1	T	C	NUC_position=88
NC_001139	272750	YGL125W&	MET13	T	C	NUC_position=225
NC_001139	275965	YGL124C&	MON1	C	G	NUC_position=756
NC_001139	276384	YGL124C&	MON1	A	T	NUC_position=337
NC_001139	276494	YGL124C&	MON1	G	T	NUC_position=227
NC_001139	276550	YGL124C&	MON1	T	G	NUC_position=171
NC_001139	276592	YGL124C&	MON1	T	C	NUC_position=129
NC_001139	276700	YGL124C&	MON1	G	A	NUC_position=21
NC_001139	276856	INTERGENIC	-	G	C			
NC_001139	276872	INTERGENIC	-	T	G			
NC_001139	276993	INTERGENIC	-	A	C			
NC_001139	277092	INTERGENIC	-	C	T			
NC_001139	277230	INTERGENIC	-	G	C			
NC_001139	277235	INTERGENIC	-	A	C			
NC_001139	277293	INTERGENIC	-	T	C			
NC_001139	277535	INTERGENIC	-	T	C			
NC_001139	278177	YGL123W&	RPS2	A	G	NUC_position=555
NC_001139	280140	YGL122C&	NAB2	C	A	NUC_position=390
NC_001139	280141	YGL122C&	NAB2	T	A	NUC_position=389
NC_001139	286729	INTERGENIC	-	T	C			
NC_001139	303591	INTERGENIC	-	A	C			
NC_001139	307502	YGL105W&	ARC1	T	C	NUC_position=63
NC_001139	384063	YGL063W&	PUS2	C	G	NUC_position=407
NC_001139	384064	YGL063W&	PUS2	G	C	NUC_position=408
NC_001139	384846	INTERGENIC	-	C	G			
NC_001139	384847	INTERGENIC	-	G	C			
NC_001139	397085	YGL056C&	SDS23	C	G	NUC_position=540
NC_001139	397086	YGL056C&	SDS23	G	C	NUC_position=539
NC_001139	397241	YGL056C&	SDS23	A	C	NUC_position=384
NC_001139	398575	INTERGENIC	-	G	A			
NC_001139	413366	INTERGENIC	-	G	C			
NC_001139	413367	INTERGENIC	-	C	G			
NC_001139	419056	INTERGENIC	-	G	A			
NC_001139	533965	INTERGENIC	-	A	T			
NC_001139	575512	YGR040W&	KSS1	A	G	NUC_position=111
NC_001139	598535	YGR054W&	-	C	T	NUC_position=1839
NC_001139	607109	YGR058W&	PEF1	T	G	NUC_position=970
NC_001139	610095	INTERGENIC	-	A	G			
NC_001139	622408	YGR067C&	-	A	T	NUC_position=2383
NC_001139	630688	YGR070W&	ROM1	C	T	NUC_position=2879
NC_001139	716188	YGR111W&	-	T	A	NUC_position=357
NC_001139	716407	YGR111W&	-	C	T	NUC_position=576
NC_001139	716472	YGR111W&	-	A	G	NUC_position=641
NC_001139	716494	YGR111W&	-	G	A	NUC_position=663
NC_001139	716831	YGR111W&	-	C	A	NUC_position=1000
NC_001139	716962	YGR111W&	-	T	C	NUC_position=1131
NC_001139	716968	YGR111W&	-	T	C	NUC_position=1137
NC_001139	717040	INTERGENIC	-	A	G			
NC_001139	717211	INTERGENIC	-	C	T			
NC_001139	717276	INTERGENIC	-	T	A			
NC_001139	717850	YGR112W&	SHY1	G	A	NUC_position=489
NC_001139	718162	YGR112W&	SHY1	C	T	NUC_position=801
NC_001139	718306	YGR112W&	SHY1	T	C	NUC_position=945
NC_001139	718330	YGR112W&	SHY1	C	T	NUC_position=969
NC_001139	718459	YGR112W&	SHY1	G	C	NUC_position=1098
NC_001139	718553	INTERGENIC	-	A	G			
NC_001139	718562	INTERGENIC	-	C	T			
NC_001139	718589	INTERGENIC	-	G	A			
NC_001139	718661	INTERGENIC	-	T	C			
NC_001139	718721	INTERGENIC	-	G	C			
NC_001139	718782	INTERGENIC	-	G	A			
NC_001139	718809	INTERGENIC	-	T	C			
NC_001139	718863	INTERGENIC	-	A	G			
NC_001139	718891	INTERGENIC	-	T	C			
NC_001139	718953	YGR113W&	DAM1	A	G	NUC_position=57
NC_001139	719004	YGR113W&	DAM1	A	G	NUC_position=108
NC_001139	719012	YGR113W&	DAM1	T	C	NUC_position=116
NC_001139	719024	YGR113W&	DAM1	A	G	NUC_position=128
NC_001139	719035	YGR113W&	DAM1	T	C	NUC_position=139
NC_001139	719068	YGR113W&	DAM1	A	G	NUC_position=172
NC_001139	719144	YGR113W&	DAM1	G	A	NUC_position=248
NC_001139	719148	YGR113W&	DAM1	A	G	NUC_position=252
NC_001139	719391	YGR113W&	DAM1	C	A	NUC_position=495
NC_001139	719655	YGR113W&	DAM1	G	A	NUC_position=759
NC_001139	719763	YGR113W&	DAM1	T	C	NUC_position=867
NC_001139	719857	YGR113W&	DAM1	C	G	NUC_position=961
NC_001139	719910	YGR113W&	DAM1	A	G	NUC_position=1014
NC_001139	719962	INTERGENIC	-	C	T			
NC_001139	720028	INTERGENIC	-	T	G			
NC_001139	720032	INTERGENIC	-	T	A			
NC_001139	720101	INTERGENIC	-	G	A			
NC_001139	720499	YGR116W&	SPT6	G	T	NUC_position=87
NC_001139	720784	YGR116W&	SPT6	A	G	NUC_position=372
NC_001139	721732	YGR116W&	SPT6	A	G	NUC_position=1320
NC_001139	721795	YGR116W&	SPT6	G	A	NUC_position=1383
NC_001139	722173	YGR116W&	SPT6	A	G	NUC_position=1761
NC_001139	722614	YGR116W&	SPT6	C	T	NUC_position=2202
NC_001139	722641	YGR116W&	SPT6	G	A	NUC_position=2229
NC_001139	722666	YGR116W&	SPT6	T	A	NUC_position=2254
NC_001139	723139	YGR116W&	SPT6	T	C	NUC_position=2727
NC_001139	723304	YGR116W&	SPT6	G	A	NUC_position=2892
NC_001139	723332	YGR116W&	SPT6	C	T	NUC_position=2920
NC_001139	723676	YGR116W&	SPT6	A	G	NUC_position=3264
NC_001139	723796	YGR116W&	SPT6	T	G	NUC_position=3384
NC_001139	723988	YGR116W&	SPT6	T	C	NUC_position=3576
NC_001139	724105	YGR116W&	SPT6	G	A	NUC_position=3693
NC_001139	724438	YGR116W&	SPT6	C	T	NUC_position=4026
NC_001139	724546	YGR116W&	SPT6	G	A	NUC_position=4134
NC_001139	724571	YGR116W&	SPT6	C	T	NUC_position=4159
NC_001139	724585	YGR116W&	SPT6	T	C	NUC_position=4173
NC_001139	724922	INTERGENIC	-	G	A			
NC_001139	724943	INTERGENIC	-	G	A			
NC_001139	725056	YGR117C&	-	C	T	NUC_position=1428
NC_001139	725104	YGR117C&	-	T	G	NUC_position=1380
NC_001139	725115	YGR117C&	-	T	C	NUC_position=1369
NC_001139	725143	YGR117C&	-	A	G	NUC_position=1341
NC_001139	725193	YGR117C&	-	T	G	NUC_position=1291
NC_001139	725194	YGR117C&	-	T	C	NUC_position=1290
NC_001139	726190	YGR117C&	-	A	G	NUC_position=294
NC_001139	726266	YGR117C&	-	C	T	NUC_position=218
NC_001139	726295	YGR117C&	-	G	A	NUC_position=189
NC_001139	726400	YGR117C&	-	T	C	NUC_position=84
NC_001139	726499	INTERGENIC	-	C	T			
NC_001139	726589	INTERGENIC	-	G	A			
NC_001139	726893	INTERGENIC	-	C	T			
NC_001139	727126	Y	YGR118W&	RPS23	A  T	A	IN	INTRON		
NC_001139	727215	Y	YGR118W&	RPS23	A  A	G	IN	INTRON		
NC_001139	727272	Y	YGR118W&	RPS23	A  T	A	IN	INTRON		
NC_001139	727284	Y	YGR118W&	RPS23	A  A	G	IN	INTRON		
NC_001139	727331	Y	YGR118W&	RPS23	A  T	C	IN	INTRON		
NC_001139	727342	Y	YGR118W&	RPS23	A  A	T	IN	INTRON		
NC_001139	727963	INTERGENIC	-	T	C			
NC_001139	727979	INTERGENIC	-	A	G			
NC_001139	728690	YGR119C&	NUP57	A	T	NUC_position=987
NC_001139	729116	YGR119C&	NUP57	A	G	NUC_position=561
NC_001139	729338	YGR119C&	NUP57	T	C	NUC_position=339
NC_001139	729379	YGR119C&	NUP57	T	C	NUC_position=298
NC_001139	729398	YGR119C&	NUP57	G	T	NUC_position=279
NC_001139	729866	INTERGENIC	-	T	A			
NC_001139	729988	INTERGENIC	-	T	C			
NC_001139	730022	INTERGENIC	-	G	A			
NC_001139	730224	YGR120C&	COG2	A	T	NUC_position=603
NC_001139	730230	YGR120C&	COG2	C	T	NUC_position=597
NC_001139	730779	YGR120C&	COG2	G	A	NUC_position=48
NC_001139	730910	INTERGENIC	-	A	G			
NC_001139	730972	INTERGENIC	-	A	G			
NC_001139	731001	INTERGENIC	-	G	T			
NC_001139	731013	INTERGENIC	-	A	G			
NC_001139	731095	INTERGENIC	-	G	T			
NC_001139	731919	YGR121C&	MEP1	T	C	NUC_position=1014
NC_001139	732117	YGR121C&	MEP1	A	G	NUC_position=816
NC_001139	732387	YGR121C&	MEP1	T	A	NUC_position=546
NC_001139	732456	YGR121C&	MEP1	A	G	NUC_position=477
NC_001139	732846	YGR121C&	MEP1	T	G	NUC_position=87
NC_001139	732861	YGR121C&	MEP1	T	C	NUC_position=72
NC_001139	732976	INTERGENIC	-	A	G			
NC_001139	733050	INTERGENIC	-	A	G			
NC_001139	733093	INTERGENIC	-	G	T			
NC_001139	733147	INTERGENIC	-	C	T			
NC_001139	733262	INTERGENIC	-	A	G			
NC_001139	733378	INTERGENIC	-	G	C			
NC_001139	733678	INTERGENIC	-	T	A			
NC_001139	733776	INTERGENIC	-	C	T			
NC_001139	733826	INTERGENIC	-	G	A			
NC_001139	733935	INTERGENIC	-	A	C			
NC_001139	733954	YGR122W&	-	A	C	NUC_position=15
NC_001139	733975	YGR122W&	-	C	T	NUC_position=36
NC_001139	733984	YGR122W&	-	A	G	NUC_position=45
NC_001139	734128	YGR122W&	-	G	A	NUC_position=189
NC_001139	734335	YGR122W&	-	A	T	NUC_position=396
NC_001139	734578	YGR122W&	-	T	A	NUC_position=639
NC_001139	734623	YGR122W&	-	T	C	NUC_position=684
NC_001139	734638	YGR122W&	-	G	A	NUC_position=699
NC_001139	734673	YGR122W&	-	A	T	NUC_position=734
NC_001139	734746	YGR122W&	-	G	C	NUC_position=807
NC_001139	734778	YGR122W&	-	C	A	NUC_position=839
NC_001139	734779	YGR122W&	-	C	T	NUC_position=840
NC_001139	734836	YGR122W&	-	G	C	NUC_position=897
NC_001139	734875	YGR122W&	-	G	A	NUC_position=936
NC_001139	734917	YGR122W&	-	T	C	NUC_position=978
NC_001139	734933	YGR122W&	-	G	A	NUC_position=994
NC_001139	735023	YGR122W&	-	T	C	NUC_position=1084
NC_001139	735210	INTERGENIC	-	T	C			
NC_001139	735235	INTERGENIC	-	A	G			
NC_001139	735284	INTERGENIC	-	T	A			
NC_001139	735299	INTERGENIC	-	A	G			
NC_001139	735315	INTERGENIC	-	A	G			
NC_001139	735449	INTERGENIC	-	G	A			
NC_001139	735466	INTERGENIC	-	T	C			
NC_001139	735712	INTERGENIC	-	A	T			
NC_001139	735747	INTERGENIC	-	A	G			
NC_001139	735834	INTERGENIC	-	A	G			
NC_001139	735835	INTERGENIC	-	T	C			
NC_001139	735851	INTERGENIC	-	G	A			
NC_001139	735852	INTERGENIC	-	T	C			
NC_001139	735941	INTERGENIC	-	T	C			
NC_001139	736455	INTERGENIC	-	G	T			
NC_001139	736487	INTERGENIC	-	C	G			
NC_001139	736793	YGR123C&	PPT1	T	A	NUC_position=1416
NC_001139	737194	YGR123C&	PPT1	C	A	NUC_position=1015
NC_001139	737486	YGR123C&	PPT1	A	T	NUC_position=723
NC_001139	737867	YGR123C&	PPT1	C	T	NUC_position=342
NC_001139	738032	YGR123C&	PPT1	T	C	NUC_position=177
NC_001139	738197	YGR123C&	PPT1	G	A	NUC_position=12
NC_001139	738268	INTERGENIC	-	G	C			
NC_001139	738384	INTERGENIC	-	T	C			
NC_001139	738440	INTERGENIC	-	T	A			
NC_001139	738471	INTERGENIC	-	T	C			
NC_001139	738498	INTERGENIC	-	G	A			
NC_001139	738570	INTERGENIC	-	C	T			
NC_001139	738637	INTERGENIC	-	G	C			
NC_001139	738764	INTERGENIC	-	T	C			
NC_001139	738866	INTERGENIC	-	C	T			
NC_001139	738896	INTERGENIC	-	A	T			
NC_001139	739072	INTERGENIC	-	C	G			
NC_001139	739086	INTERGENIC	-	T	C			
NC_001139	739204	INTERGENIC	-	A	C			
NC_001139	739205	INTERGENIC	-	C	T			
NC_001139	739408	INTERGENIC	-	C	A			
NC_001139	739442	INTERGENIC	-	C	G			
NC_001139	739474	INTERGENIC	-	G	A			
NC_001139	739481	INTERGENIC	-	C	G			
NC_001139	739627	INTERGENIC	-	A	G			
NC_001139	739843	INTERGENIC	-	A	G			
NC_001139	739969	YGR124W&	ASN2	C	T	NUC_position=21
NC_001139	740344	YGR124W&	ASN2	T	C	NUC_position=396
NC_001139	740377	YGR124W&	ASN2	T	C	NUC_position=429
NC_001139	740626	YGR124W&	ASN2	T	A	NUC_position=678
NC_001139	740662	YGR124W&	ASN2	G	A	NUC_position=714
NC_001139	740998	YGR124W&	ASN2	A	G	NUC_position=1050
NC_001139	741052	YGR124W&	ASN2	C	T	NUC_position=1104
NC_001139	741073	YGR124W&	ASN2	C	T	NUC_position=1125
NC_001139	741447	YGR124W&	ASN2	C	T	NUC_position=1499
NC_001139	741697	INTERGENIC	-	C	T			
NC_001139	741761	INTERGENIC	-	A	G			
NC_001139	742030	INTERGENIC	-	C	A			
NC_001139	742074	INTERGENIC	-	T	C			
NC_001139	742086	INTERGENIC	-	G	A			
NC_001139	742224	INTERGENIC	-	A	T			
NC_001139	742295	INTERGENIC	-	G	A			
NC_001139	742518	YGR125W&	-	T	C	NUC_position=189
NC_001139	742854	YGR125W&	-	C	T	NUC_position=525
NC_001139	742971	YGR125W&	-	G	C	NUC_position=642
NC_001139	742986	YGR125W&	-	G	A	NUC_position=657
NC_001139	743037	YGR125W&	-	G	A	NUC_position=708
NC_001139	743461	YGR125W&	-	G	A	NUC_position=1132
NC_001139	743544	YGR125W&	-	A	G	NUC_position=1215
NC_001139	743760	YGR125W&	-	G	A	NUC_position=1431
NC_001139	743802	YGR125W&	-	G	A	NUC_position=1473
NC_001139	743808	YGR125W&	-	T	C	NUC_position=1479
NC_001139	743904	YGR125W&	-	T	C	NUC_position=1575
NC_001139	744069	YGR125W&	-	C	T	NUC_position=1740
NC_001139	744474	YGR125W&	-	A	G	NUC_position=2145
NC_001139	744687	YGR125W&	-	T	C	NUC_position=2358
NC_001139	744735	YGR125W&	-	A	G	NUC_position=2406
NC_001139	744736	YGR125W&	-	G	A	NUC_position=2407
NC_001139	745008	YGR125W&	-	A	C	NUC_position=2679
NC_001139	745290	YGR125W&	-	T	A	NUC_position=2961
NC_001139	745451	INTERGENIC	-	G	A			
NC_001139	745565	INTERGENIC	-	C	T			
NC_001139	745593	INTERGENIC	-	G	A			
NC_001139	745717	INTERGENIC	-	G	T			
NC_001139	745782	INTERGENIC	-	C	T			
NC_001139	745893	YGR126W&	-	G	A	NUC_position=54
NC_001139	745896	YGR126W&	-	C	T	NUC_position=57
NC_001139	745986	YGR126W&	-	C	T	NUC_position=147
NC_001139	746163	YGR126W&	-	A	G	NUC_position=324
NC_001139	746199	YGR126W&	-	G	A	NUC_position=360
NC_001139	746541	INTERGENIC	-	G	A			
NC_001139	746546	INTERGENIC	-	A	C			
NC_001139	746620	INTERGENIC	-	T	C			
NC_001139	746633	INTERGENIC	-	C	A			
NC_001139	746825	YGR127W&	-	G	A	NUC_position=23
NC_001139	746829	YGR127W&	-	A	G	NUC_position=27
NC_001139	746841	YGR127W&	-	T	C	NUC_position=39
NC_001139	746916	YGR127W&	-	T	A	NUC_position=114
NC_001139	747050	YGR127W&	-	C	T	NUC_position=248
NC_001139	747095	YGR127W&	-	T	G	NUC_position=293
NC_001139	747249	YGR127W&	-	G	A	NUC_position=447
NC_001139	747414	YGR127W&	-	A	G	NUC_position=612
NC_001139	747549	YGR127W&	-	C	T	NUC_position=747
NC_001139	747550	YGR127W&	-	A	G	NUC_position=748
NC_001139	747865	INTERGENIC	-	G	A			
NC_001139	748019	YGR128C&	UTP8	A	G	NUC_position=2078
NC_001139	749419	YGR128C&	UTP8	T	C	NUC_position=678
NC_001139	749620	YGR128C&	UTP8	A	T	NUC_position=477
NC_001139	749707	YGR128C&	UTP8	A	G	NUC_position=390
NC_001139	749725	YGR128C&	UTP8	C	T	NUC_position=372
NC_001139	749787	YGR128C&	UTP8	T	C	NUC_position=310
NC_001139	749823	YGR128C&	UTP8	C	T	NUC_position=274
NC_001139	749842	YGR128C&	UTP8	C	A	NUC_position=255
NC_001139	749974	YGR128C&	UTP8	A	G	NUC_position=123
NC_001139	750119	INTERGENIC	-	G	T			
NC_001139	750277	INTERGENIC	-	A	T			
NC_001139	750349	INTERGENIC	-	C	T			
NC_001139	750399	INTERGENIC	-	C	A			
NC_001139	750617	YGR129W&	SYF2	T	A	NUC_position=213
NC_001139	750923	YGR129W&	SYF2	A	G	NUC_position=519
NC_001139	750954	YGR129W&	SYF2	C	G	NUC_position=550
NC_001139	750977	YGR129W&	SYF2	G	A	NUC_position=573
NC_001139	751243	INTERGENIC	-	G	A			
NC_001139	751393	INTERGENIC	-	T	A			
NC_001139	751588	YGR130C&	-	A	C	NUC_position=2262
NC_001139	751600	YGR130C&	-	G	A	NUC_position=2250
NC_001139	751625	YGR130C&	-	G	A	NUC_position=2225
NC_001139	751665	YGR130C&	-	T	C	NUC_position=2185
NC_001139	751932	YGR130C&	-	C	T	NUC_position=1918
NC_001139	752016	YGR130C&	-	G	T	NUC_position=1834
NC_001139	752083	YGR130C&	-	C	T	NUC_position=1767
NC_001139	752275	YGR130C&	-	C	T	NUC_position=1575
NC_001139	752362	YGR130C&	-	A	G	NUC_position=1488
NC_001139	752416	YGR130C&	-	T	C	NUC_position=1434
NC_001139	752482	YGR130C&	-	T	G	NUC_position=1368
NC_001139	752559	YGR130C&	-	T	C	NUC_position=1291
NC_001139	752602	YGR130C&	-	G	A	NUC_position=1248
NC_001139	752848	YGR130C&	-	A	G	NUC_position=1002
NC_001139	752850	YGR130C&	-	C	T	NUC_position=1000
NC_001139	752953	YGR130C&	-	G	A	NUC_position=897
NC_001139	752990	YGR130C&	-	C	T	NUC_position=860
NC_001139	753034	YGR130C&	-	C	T	NUC_position=816
NC_001139	753121	YGR130C&	-	T	C	NUC_position=729
NC_001139	754432	INTERGENIC	-	G	T			
NC_001139	754458	INTERGENIC	-	C	T			
NC_001139	754560	INTERGENIC	-	G	A			
NC_001139	754639	INTERGENIC	-	G	A			
NC_001139	754653	INTERGENIC	-	C	G			
NC_001139	754675	INTERGENIC	-	G	C			
NC_001139	754865	YGR131W&	-	C	G	NUC_position=135
NC_001139	755090	YGR131W&	-	T	C	NUC_position=360
NC_001139	755310	INTERGENIC	-	T	C			
NC_001139	755554	INTERGENIC	-	T	A			
NC_001139	756302	YGR132C&	PHB1	C	T	NUC_position=156
NC_001139	756489	INTERGENIC	-	G	A			
NC_001139	756722	INTERGENIC	-	C	T			
NC_001139	756930	YGR133W&	PEX4	T	C	NUC_position=30
NC_001139	757126	YGR133W&	PEX4	C	T	NUC_position=226
NC_001139	757333	YGR133W&	PEX4	G	A	NUC_position=433
NC_001139	757356	YGR133W&	PEX4	A	G	NUC_position=456
NC_001139	757485	INTERGENIC	-	A	G			
NC_001139	757763	INTERGENIC	-	C	G			
NC_001139	758040	YGR134W&	CAF13	0  G	A	NUC_position=266
NC_001139	758192	YGR134W&	CAF13	0  G	A	NUC_position=418
NC_001139	758594	YGR134W&	CAF13	0  G	A	NUC_position=820
NC_001139	759042	YGR134W&	CAF13	0  G	A	NUC_position=1268
NC_001139	759529	YGR134W&	CAF13	0  G	A	NUC_position=1755
NC_001139	759638	YGR134W&	CAF13	0  G	A	NUC_position=1864
NC_001139	759764	YGR134W&	CAF13	0  G	A	NUC_position=1990
NC_001139	759901	YGR134W&	CAF13	0  C	T	NUC_position=2127
NC_001139	760594	YGR134W&	CAF13	0  T	C	NUC_position=2820
NC_001139	760899	YGR134W&	CAF13	0  C	T	NUC_position=3125
NC_001139	760981	YGR134W&	CAF13	0  T	C	NUC_position=3207
NC_001139	761882	YGR135W&	PRE9	T	C	NUC_position=486
NC_001139	761978	YGR135W&	PRE9	A	G	NUC_position=582
NC_001139	762044	YGR135W&	PRE9	C	T	NUC_position=648
NC_001139	762376	INTERGENIC	-	T	C			
NC_001139	763041	YGR136W&	LSB1	G	A	NUC_position=609
NC_001139	763192	INTERGENIC	-	A	G			
NC_001139	763232	INTERGENIC	-	A	G			
NC_001139	763329	INTERGENIC	-	G	C			
NC_001139	763418	INTERGENIC	-	T	C			
NC_001139	763513	INTERGENIC	-	C	T			
NC_001139	763560	INTERGENIC	-	G	A			
NC_001139	763752	INTERGENIC	-	G	T			
NC_001139	765003	YGR138C&	TPO2	T	A	NUC_position=609
NC_001139	765291	YGR138C&	TPO2	A	C	NUC_position=321
NC_001139	765420	YGR138C&	TPO2	A	G	NUC_position=192
NC_001139	766073	INTERGENIC	-	A	G			
NC_001139	766134	INTERGENIC	-	G	A			
NC_001139	766742	INTERGENIC	-	T	C			
NC_001139	766802	INTERGENIC	-	C	T			
NC_001139	766943	INTERGENIC	-	A	G			
NC_001139	767051	INTERGENIC	-	C	A			
NC_001139	767239	INTERGENIC	-	A	G			
NC_001139	767264	INTERGENIC	-	A	G			
NC_001139	767309	INTERGENIC	-	T	C			
NC_001139	767349	INTERGENIC	-	C	T			
NC_001139	767360	INTERGENIC	-	C	T			
NC_001139	767378	INTERGENIC	-	T	C			
NC_001139	767703	YGR140W&	CBF2	A	G	NUC_position=270
NC_001139	768084	YGR140W&	CBF2	T	C	NUC_position=651
NC_001139	768106	YGR140W&	CBF2	A	G	NUC_position=673
NC_001139	768170	YGR140W&	CBF2	G	A	NUC_position=737
NC_001139	768219	YGR140W&	CBF2	T	C	NUC_position=786
NC_001139	768255	YGR140W&	CBF2	C	T	NUC_position=822
NC_001139	768315	YGR140W&	CBF2	C	T	NUC_position=882
NC_001139	768339	YGR140W&	CBF2	A	G	NUC_position=906
NC_001139	768358	YGR140W&	CBF2	T	C	NUC_position=925
NC_001139	768501	YGR140W&	CBF2	A	G	NUC_position=1068
NC_001139	768543	YGR140W&	CBF2	T	C	NUC_position=1110
NC_001139	768557	YGR140W&	CBF2	G	A	NUC_position=1124
NC_001139	768588	YGR140W&	CBF2	T	C	NUC_position=1155
NC_001139	768621	YGR140W&	CBF2	T	A	NUC_position=1188
NC_001139	768744	YGR140W&	CBF2	G	A	NUC_position=1311
NC_001139	769029	YGR140W&	CBF2	A	T	NUC_position=1596
NC_001139	769079	YGR140W&	CBF2	C	T	NUC_position=1646
NC_001139	769188	YGR140W&	CBF2	G	A	NUC_position=1755
NC_001139	769310	YGR140W&	CBF2	T	A	NUC_position=1877
NC_001139	769365	YGR140W&	CBF2	A	G	NUC_position=1932
NC_001139	769400	YGR140W&	CBF2	T	C	NUC_position=1967
NC_001139	769735	YGR140W&	CBF2	C	T	NUC_position=2302
NC_001139	769753	YGR140W&	CBF2	A	C	NUC_position=2320
NC_001139	770505	INTERGENIC	-	T	A			
NC_001139	770594	YGR141W&	VPS62	T	C	NUC_position=21
NC_001139	771020	YGR141W&	VPS62	C	T	NUC_position=447
NC_001139	771073	YGR141W&	VPS62	G	A	NUC_position=500
NC_001139	771842	YGR141W&	VPS62	A	G	NUC_position=1269
NC_001139	771974	YGR141W&	VPS62	G	A	NUC_position=1401
NC_001139	772155	INTERGENIC	-	C	T			
NC_001139	772425	INTERGENIC	-	G	A			
NC_001139	772522	YGR142W&	BTN2	C	A	NUC_position=64
NC_001139	772603	YGR142W&	BTN2	A	G	NUC_position=145
NC_001139	772710	YGR142W&	BTN2	A	G	NUC_position=252
NC_001139	772980	YGR142W&	BTN2	T	C	NUC_position=522
NC_001139	772983	YGR142W&	BTN2	G	A	NUC_position=525
NC_001139	773022	YGR142W&	BTN2	T	C	NUC_position=564
NC_001139	773134	YGR142W&	BTN2	C	T	NUC_position=676
NC_001139	773203	YGR142W&	BTN2	A	G	NUC_position=745
NC_001139	773407	YGR142W&	BTN2	A	G	NUC_position=949
NC_001139	773463	YGR142W&	BTN2	G	A	NUC_position=1005
NC_001139	773497	YGR142W&	BTN2	T	G	NUC_position=1039
NC_001139	773598	YGR142W&	BTN2	C	T	NUC_position=1140
NC_001139	773599	YGR142W&	BTN2	C	G	NUC_position=1141
NC_001139	773619	YGR142W&	BTN2	T	C	NUC_position=1161
NC_001139	773663	YGR142W&	BTN2	A	G	NUC_position=1205
NC_001139	773714	INTERGENIC	-	A	G			
NC_001139	773838	INTERGENIC	-	A	G			
NC_001139	773839	INTERGENIC	-	A	G			
NC_001139	773863	INTERGENIC	-	G	A			
NC_001139	773900	INTERGENIC	-	T	C			
NC_001139	773960	INTERGENIC	-	T	C			
NC_001139	773976	INTERGENIC	-	A	T			
NC_001139	774040	INTERGENIC	-	T	C			
NC_001139	774044	INTERGENIC	-	C	T			
NC_001139	774125	INTERGENIC	-	C	T			
NC_001139	774191	INTERGENIC	-	T	A			
NC_001139	774235	INTERGENIC	-	T	C			
NC_001139	774288	INTERGENIC	-	G	T			
NC_001139	774335	INTERGENIC	-	C	T			
NC_001139	774452	INTERGENIC	-	A	G			
NC_001139	774465	INTERGENIC	-	G	A			
NC_001139	774955	INTERGENIC	-	C	T			
NC_001139	775105	INTERGENIC	-	G	A			
NC_001139	775202	YGR143W&	SKN1	C	T	NUC_position=5
NC_001139	775209	YGR143W&	SKN1	A	G	NUC_position=12
NC_001139	775306	YGR143W&	SKN1	T	C	NUC_position=109
NC_001139	776118	YGR143W&	SKN1	C	T	NUC_position=921
NC_001139	776178	YGR143W&	SKN1	G	A	NUC_position=981
NC_001139	776507	YGR143W&	SKN1	G	A	NUC_position=1310
NC_001139	777131	YGR143W&	SKN1	G	T	NUC_position=1934
NC_001139	777871	INTERGENIC	-	A	T			
NC_001139	777964	INTERGENIC	-	T	G			
NC_001139	778069	INTERGENIC	-	C	T			
NC_001139	778113	INTERGENIC	-	T	C
NC_001139	778141	INTERGENIC	-	A	T
NC_001139	778167	INTERGENIC	-	T	A
NC_001139	778260	INTERGENIC	-	T	A
NC_001139	778262	INTERGENIC	-	A	G
NC_001139	778295	INTERGENIC	-	T	G
NC_001139	778331	INTERGENIC	-	G	T
NC_001139	778541	INTERGENIC	-	A	G
NC_001139	778607	INTERGENIC	-	C	T
NC_001139	778617	INTERGENIC	-	C	T
NC_001139	778634	INTERGENIC	-	A	G
NC_001139	778656	INTERGENIC	-	G	A
NC_001139	778708	INTERGENIC	-	C	T
NC_001139	778794	INTERGENIC	-	G	A
NC_001139	778833	INTERGENIC	-	A	C
NC_001139	778846	INTERGENIC	-	G	C
NC_001139	778886	INTERGENIC	-	T	C
NC_001139	778893	INTERGENIC	-	C	T
NC_001139	779190	INTERGENIC	-	C	T
NC_001139	779234	INTERGENIC	-	T	C
NC_001139	779269	INTERGENIC	-	A	G
NC_001139	779324	INTERGENIC	-	C	T
NC_001139	779325	INTERGENIC	-	T	C
NC_001139	779361	INTERGENIC	-	T	C
NC_001139	779390	INTERGENIC	-	T	C
NC_001139	779423	INTERGENIC	-	T	A
NC_001139	779451	INTERGENIC	-	A	G
NC_001139	779463	INTERGENIC	-	T	C
NC_001139	779543	INTERGENIC	-	T	C
NC_001139	779559	INTERGENIC	-	G	A
NC_001139	779586	INTERGENIC	-	G	T
NC_001139	779600	INTERGENIC	-	T	C
NC_001139	779726	INTERGENIC	-	T	C
NC_001139	779752	INTERGENIC	-	T	G
NC_001139	779771	INTERGENIC	-	T	G
NC_001139	779786	INTERGENIC	-	C	T
NC_001139	779913	INTERGENIC	-	A	T
NC_001139	779921	INTERGENIC	-	C	T
NC_001139	780028	INTERGENIC	-	C	T
NC_001139	780039	INTERGENIC	-	A	T
NC_001139	780040	INTERGENIC	-	G	A
NC_001139	780108	INTERGENIC	-	C	T
NC_001139	780158	INTERGENIC	-	C	T
NC_001139	780212	INTERGENIC	-	G	A
NC_001139	780218	INTERGENIC	-	T	G
NC_001139	780225	INTERGENIC	-	C	T
NC_001139	780300	INTERGENIC	-	T	A
NC_001139	780378	INTERGENIC	-	A	G
NC_001139	780393	INTERGENIC	-	T	C			
NC_001139	780526	YGR144W&	THI4	T	C	NUC_position=123
NC_001139	780622	YGR144W&	THI4	G	C	NUC_position=219
NC_001139	780646	YGR144W&	THI4	T	C	NUC_position=243
NC_001139	780853	YGR144W&	THI4	T	C	NUC_position=450
NC_001139	780985	YGR144W&	THI4	G	A	NUC_position=582
NC_001139	781045	YGR144W&	THI4	A	T	NUC_position=642
NC_001139	781414	INTERGENIC	-	T	C			
NC_001139	781446	INTERGENIC	-	T	C			
NC_001139	781583	INTERGENIC	-	A	G			
NC_001139	781639	INTERGENIC	-	T	C			
NC_001139	782077	YGR145W&	ENP2	G	T	NUC_position=306
NC_001139	782254	YGR145W&	ENP2	G	A	NUC_position=483
NC_001139	782290	YGR145W&	ENP2	A	G	NUC_position=519
NC_001139	782605	YGR145W&	ENP2	T	C	NUC_position=834
NC_001139	782623	YGR145W&	ENP2	C	T	NUC_position=852
NC_001139	783229	YGR145W&	ENP2	T	C	NUC_position=1458
NC_001139	783259	YGR145W&	ENP2	T	A	NUC_position=1488
NC_001139	783800	YGR145W&	ENP2	A	G	NUC_position=2029
NC_001139	783805	YGR145W&	ENP2	A	C	NUC_position=2034
NC_001139	783850	YGR145W&	ENP2	C	T	NUC_position=2079
NC_001139	783984	INTERGENIC	-	T	C			
NC_001139	783991	INTERGENIC	-	G	A			
NC_001139	784166	INTERGENIC	-	T	G			
NC_001139	784202	INTERGENIC	-	A	G			
NC_001139	784342	YGR146C&	-	A	G	NUC_position=522
NC_001139	785204	INTERGENIC	-	C	T			
NC_001139	796569	YGR153W&	-	A	C	NUC_position=473
NC_001139	796570	YGR153W&	-	C	A	NUC_position=474
NC_001139	799249	YGR155W&	CYS4	T	C	NUC_position=702
NC_001139	799618	YGR155W&	CYS4	G	A	NUC_position=1071
NC_001139	801453	YGR156W&	PTI1	G	A	NUC_position=903
NC_001139	801953	INTERGENIC	-	T	G			
NC_001139	801972	INTERGENIC	-	G	A			
NC_001139	801975	INTERGENIC	-	C	T			
NC_001139	802517	YGR157W&	CHO2	G	A	NUC_position=73
NC_001139	802555	YGR157W&	CHO2	A	G	NUC_position=111
NC_001139	803161	YGR157W&	CHO2	C	T	NUC_position=717
NC_001139	804817	YGR157W&	CHO2	A	G	NUC_position=2373
NC_001139	806121	INTERGENIC	-	A	G			
NC_001139	806553	YGR159C&	NSR1	C	T	NUC_position=1109
NC_001139	807421	YGR159C&	NSR1	T	C	NUC_position=241
NC_001139	807667	INTERGENIC	-	T	A			
NC_001139	807727	INTERGENIC	-	A	T			
NC_001139	807770	INTERGENIC	-	G	T			
NC_001139	807943	INTERGENIC	-	G	A			
NC_001139	808001	INTERGENIC	-	A	G			
NC_001139	808341	INTERGENIC	-	T	C			
NC_001139	808362	INTERGENIC	-	C	T			
NC_001139	808363	INTERGENIC	-	C	T			
NC_001139	808825	YGR161C&	RTS3	G	A	NUC_position=601
NC_001139	808874	YGR161C&	RTS3	G	A	NUC_position=552
NC_001139	809162	YGR161C&	RTS3	T	C	NUC_position=264
NC_001139	809183	YGR161C&	RTS3	T	A	NUC_position=243
NC_001139	809555	INTERGENIC	-	T	C			
NC_001139	809793	INTERGENIC	-	A	G			
NC_001139	810056	INTERGENIC	-	C	T			
NC_001139	810528	INTERGENIC	-	T	C			
NC_001139	810926	INTERGENIC	-	T	C			
NC_001139	810992	INTERGENIC	-	A	G			
NC_001139	810995	INTERGENIC	-	C	T			
NC_001139	811197	INTERGENIC	-	C	T			
NC_001139	811305	INTERGENIC	-	A	G			
NC_001139	823570	INTERGENIC	-	G	A			
NC_001139	823616	INTERGENIC	-	T	G			
NC_001139	823620	INTERGENIC	-	T	C			
NC_001139	823679	INTERGENIC	-	A	G			
NC_001139	824084	YGR162W&	TIF46	31 C	A	NUC_position=21
NC_001139	824173	YGR162W&	TIF46	31 C	A	NUC_position=110
NC_001139	824391	YGR162W&	TIF46	31 C	A	NUC_position=328
NC_001139	824683	YGR162W&	TIF46	31 G	A	NUC_position=620
NC_001139	825146	YGR162W&	TIF46	31 T	A	NUC_position=1083
NC_001139	827610	YGR163W&	GTR2	A	G	NUC_position=54
NC_001139	830437	INTERGENIC	-	A	T			
NC_001139	830771	YGR166W&	KRE11	A	C	NUC_position=252
NC_001139	830776	YGR166W&	KRE11	G	A	NUC_position=257
NC_001139	830792	YGR166W&	KRE11	C	T	NUC_position=273
NC_001139	830926	YGR166W&	KRE11	A	G	NUC_position=407
NC_001139	830997	YGR166W&	KRE11	G	A	NUC_position=478
NC_001139	831046	YGR166W&	KRE11	A	G	NUC_position=527
NC_001139	831113	YGR166W&	KRE11	G	A	NUC_position=594
NC_001139	831246	YGR166W&	KRE11	C	T	NUC_position=727
NC_001139	831296	YGR166W&	KRE11	G	A	NUC_position=777
NC_001139	831335	YGR166W&	KRE11	C	T	NUC_position=816
NC_001139	831602	YGR166W&	KRE11	C	T	NUC_position=1083
NC_001139	831951	YGR166W&	KRE11	A	C	NUC_position=1432
NC_001139	832078	YGR166W&	KRE11	C	T	NUC_position=1559
NC_001139	832082	YGR166W&	KRE11	T	C	NUC_position=1563
NC_001139	832212	INTERGENIC	-	G	A			
NC_001139	832420	INTERGENIC	-	G	A			
NC_001139	832644	YGR167W&	CLC1	G	A	NUC_position=184
NC_001139	832722	YGR167W&	CLC1	T	C	NUC_position=262
NC_001139	832824	YGR167W&	CLC1	G	A	NUC_position=364
NC_001139	832845	YGR167W&	CLC1	G	A	NUC_position=385
NC_001139	833109	YGR167W&	CLC1	C	T	NUC_position=649
NC_001139	833163	INTERGENIC	-	A	C			
NC_001139	833217	INTERGENIC	-	C	T			
NC_001139	833219	INTERGENIC	-	T	C			
NC_001139	833534	YGR168C&	-	C	T	NUC_position=954
NC_001139	938725	YGR221C&	TOS2	T	A	NUC_position=271
NC_001139	948219	YGR227W&	DIE2	A	T	NUC_position=797
NC_001139	999271	INTERGENIC	-	C	T			
NC_001139	999367	INTERGENIC	-	A	C			
NC_001139	102329	7 N	YGR266W&	-	G	A	NUC_position=636
NC_001139	103194	8 N	YGR271W&	SLH1	C	A	NUC_position=152
NC_001139	103237	3 N	YGR271W&	SLH1	G	A	NUC_position=577
NC_001139	103310	8 N	YGR271W&	SLH1	C	T	NUC_position=1312
NC_001139	104187	0 N	YGR274C&	TAF1	C	T	NUC_position=1232
NC_001139	104208	3 N	YGR274C&	TAF1	A	G	NUC_position=1019
NC_001139	104218	5 N	YGR274C&	TAF1	A	G	NUC_position=917
NC_001139	104230	8 N	YGR274C&	TAF1	A	G	NUC_position=794
NC_001139	104231	3 N	YGR274C&	TAF1	A	G	NUC_position=789
NC_001139	104256	3 N	YGR274C&	TAF1	G	A	NUC_position=539
NC_001139	106676	0 INTERGENIC	-	G	A			
NC_001139	107345	0 INTERGENIC	-	G	A			
NC_001139	108141	0 INTERGENIC	-	C	T			
NC_001142	6	INTERGENIC	-	A	C			
NC_001142	31910	INTERGENIC	-	G	A			
NC_001142	32235	YJL213W&	-	A	C	NUC_position=73
NC_001142	32467	YJL213W&	-	G	A	NUC_position=305
NC_001142	33178	INTERGENIC	-	A	G			
NC_001142	33232	INTERGENIC	-	A	G			
NC_001142	33473	INTERGENIC	-	T	C			
NC_001142	33525	INTERGENIC	-	C	G			
NC_001142	33710	INTERGENIC	-	A	T			
NC_001142	33800	INTERGENIC	-	A	G			
NC_001142	33847	INTERGENIC	-	T	G			
NC_001142	34012	YJL212C&	OPT1	A	G	NUC_position=2238
NC_001142	34093	YJL212C&	OPT1	G	A	NUC_position=2157
NC_001142	34147	YJL212C&	OPT1	A	G	NUC_position=2103
NC_001142	34438	YJL212C&	OPT1	G	A	NUC_position=1812
NC_001142	34465	YJL212C&	OPT1	A	G	NUC_position=1785
NC_001142	34810	YJL212C&	OPT1	A	G	NUC_position=1440
NC_001142	34837	YJL212C&	OPT1	T	C	NUC_position=1413
NC_001142	35176	YJL212C&	OPT1	G	C	NUC_position=1074
NC_001142	35269	YJL212C&	OPT1	G	A	NUC_position=981
NC_001142	35362	YJL212C&	OPT1	A	G	NUC_position=888
NC_001142	35365	YJL212C&	OPT1	G	A	NUC_position=885
NC_001142	35494	YJL212C&	OPT1	G	T	NUC_position=756
NC_001142	35512	YJL212C&	OPT1	C	T	NUC_position=738
NC_001142	35524	YJL212C&	OPT1	A	G	NUC_position=726
NC_001142	35563	YJL212C&	OPT1	T	C	NUC_position=687
NC_001142	35569	YJL212C&	OPT1	A	G	NUC_position=681
NC_001142	35680	YJL212C&	OPT1	A	G	NUC_position=570
NC_001142	36034	YJL212C&	OPT1	A	G	NUC_position=216
NC_001142	36085	YJL212C&	OPT1	G	A	NUC_position=165
NC_001142	36217	YJL212C&	OPT1	C	T	NUC_position=33
NC_001142	36357	INTERGENIC	-	A	G			
NC_001142	36391	INTERGENIC	-	G	A			
NC_001142	36583	INTERGENIC	-	A	G			
NC_001142	36818	INTERGENIC	-	C	G			
NC_001142	37127	YJL210W&	PEX2	T	C	NUC_position=209
NC_001142	37215	YJL210W&	PEX2	G	A	NUC_position=297
NC_001142	37236	YJL210W&	PEX2	G	A	NUC_position=318
NC_001142	37272	YJL210W&	PEX2	G	A	NUC_position=354
NC_001142	37281	YJL210W&	PEX2	C	T	NUC_position=363
NC_001142	37360	YJL210W&	PEX2	G	A	NUC_position=442
NC_001142	37362	YJL210W&	PEX2	T	C	NUC_position=444
NC_001142	37922	INTERGENIC	-	G	A			
NC_001142	37925	INTERGENIC	-	G	C			
NC_001142	37938	INTERGENIC	-	T	G			
NC_001142	38304	YJL209W&	CBP1	A	G	NUC_position=300
NC_001142	38466	YJL209W&	CBP1	C	T	NUC_position=462
NC_001142	38691	YJL209W&	CBP1	A	G	NUC_position=687
NC_001142	38964	YJL209W&	CBP1	C	T	NUC_position=960
NC_001142	39525	YJL209W&	CBP1	G	A	NUC_position=1521
NC_001142	39598	YJL209W&	CBP1	A	G	NUC_position=1594
NC_001142	39814	YJL209W&	CBP1	C	T	NUC_position=1810
NC_001142	40100	INTERGENIC	-	A	T			
NC_001142	40107	INTERGENIC	-	G	T			
NC_001142	40195	YJL208C&	NUC1	C	T	NUC_position=989
NC_001142	40239	YJL208C&	NUC1	T	C	NUC_position=945
NC_001142	40454	YJL208C&	NUC1	T	C	NUC_position=730
NC_001142	41577	YJL207C&	LAA1	T	C	NUC_position=5857
NC_001142	42493	YJL207C&	LAA1	A	G	NUC_position=4941
NC_001142	42694	YJL207C&	LAA1	C	A	NUC_position=4740
NC_001142	42739	YJL207C&	LAA1	A	G	NUC_position=4695
NC_001142	42745	YJL207C&	LAA1	C	T	NUC_position=4689
NC_001142	42882	YJL207C&	LAA1	T	C	NUC_position=4552
NC_001142	43296	YJL207C&	LAA1	G	A	NUC_position=4138
NC_001142	43768	YJL207C&	LAA1	C	T	NUC_position=3666
NC_001142	43779	YJL207C&	LAA1	T	C	NUC_position=3655
NC_001142	44626	YJL207C&	LAA1	C	T	NUC_position=2808
NC_001142	44714	YJL207C&	LAA1	G	A	NUC_position=2720
NC_001142	44863	YJL207C&	LAA1	G	A	NUC_position=2571
NC_001142	44980	YJL207C&	LAA1	T	C	NUC_position=2454
NC_001142	45217	YJL207C&	LAA1	C	T	NUC_position=2217
NC_001142	45922	YJL207C&	LAA1	G	A	NUC_position=1512
NC_001142	47059	YJL207C&	LAA1	T	C	NUC_position=375
NC_001142	47473	INTERGENIC	-	T	C			
NC_001142	47899	YJL206C&	-	C	T	NUC_position=2037
NC_001142	47941	YJL206C&	-	C	T	NUC_position=1995
NC_001142	48186	YJL206C&	-	G	A	NUC_position=1750
NC_001142	48515	YJL206C&	-	G	C	NUC_position=1421
NC_001142	48559	YJL206C&	-	C	G	NUC_position=1377
NC_001142	48799	YJL206C&	-	G	A	NUC_position=1137
NC_001142	49015	YJL206C&	-	A	G	NUC_position=921
NC_001142	49357	YJL206C&	-	G	A	NUC_position=579
NC_001142	49501	YJL206C&	-	G	A	NUC_position=435
NC_001142	49768	YJL206C&	-	T	C	NUC_position=168
NC_001142	50063	INTERGENIC	-	G	A			
NC_001142	50434	Y	YJL205C&	NCE10	1:00 am	G	NUC_position=10 BEFORE INTRON
NC_001142	50613	INTERGENIC	-	A	C			
NC_001142	51007	YJL204C&	RCY1	C	T	NUC_position=2145
NC_001142	52600	YJL204C&	RCY1	G	A	NUC_position=552
NC_001142	52932	YJL204C&	RCY1	T	C	NUC_position=220
NC_001142	53312	INTERGENIC	-	A	G			
NC_001142	53317	INTERGENIC	-	C	T			
NC_001142	53513	YJL203W&	PRP21	A	T	NUC_position=173
NC_001142	53550	YJL203W&	PRP21	G	A	NUC_position=210
NC_001142	53568	YJL203W&	PRP21	G	A	NUC_position=228
NC_001142	53592	YJL203W&	PRP21	T	C	NUC_position=252
NC_001142	53727	YJL203W&	PRP21	T	C	NUC_position=387
NC_001142	53842	YJL203W&	PRP21	A	G	NUC_position=502
NC_001142	54260	INTERGENIC	-	T	C			
NC_001142	54420	YJL201W&	ECM25	T	C	NUC_position=42
NC_001142	54825	YJL201W&	ECM25	G	A	NUC_position=447
NC_001142	54966	YJL201W&	ECM25	C	T	NUC_position=588
NC_001142	55276	YJL201W&	ECM25	A	T	NUC_position=898
NC_001142	55292	YJL201W&	ECM25	G	T	NUC_position=914
NC_001142	55335	YJL201W&	ECM25	C	T	NUC_position=957
NC_001142	55919	YJL201W&	ECM25	A	G	NUC_position=1541
NC_001142	56320	INTERGENIC	-	G	A			
NC_001142	57144	YJL200C&	ACO2	T	C	NUC_position=1670
NC_001142	57359	YJL200C&	ACO2	A	G	NUC_position=1455
NC_001142	58202	YJL200C&	ACO2	C	A	NUC_position=612
NC_001142	58385	YJL200C&	ACO2	G	A	NUC_position=429
NC_001142	58400	YJL200C&	ACO2	G	T	NUC_position=414
NC_001142	58414	YJL200C&	ACO2	T	C	NUC_position=400
NC_001142	59187	INTERGENIC	-	T	C			
NC_001142	59202	INTERGENIC	-	A	G			
NC_001142	59483	INTERGENIC	-	A	G			
NC_001142	59495	INTERGENIC	-	G	A			
NC_001142	59556	INTERGENIC	-	T	A			
NC_001142	59635	INTERGENIC	-	G	T			
NC_001142	59661	INTERGENIC	-	A	G			
NC_001142	59682	INTERGENIC	-	A	G			
NC_001142	59790	INTERGENIC	-	A	C			
NC_001142	59803	INTERGENIC	-	C	T			
NC_001142	61011	YJL198W&	PHO90	A	G	NUC_position=169
NC_001142	61679	YJL198W&	PHO90	C	T	NUC_position=837
NC_001142	61712	YJL198W&	PHO90	G	A	NUC_position=870
NC_001142	61813	YJL198W&	PHO90	G	A	NUC_position=971
NC_001142	61832	YJL198W&	PHO90	T	C	NUC_position=990
NC_001142	61925	YJL198W&	PHO90	T	A	NUC_position=1083
NC_001142	61973	YJL198W&	PHO90	A	T	NUC_position=1131
NC_001142	61994	YJL198W&	PHO90	C	T	NUC_position=1152
NC_001142	62015	YJL198W&	PHO90	A	G	NUC_position=1173
NC_001142	62064	YJL198W&	PHO90	T	C	NUC_position=1222
NC_001142	62570	YJL198W&	PHO90	A	G	NUC_position=1728
NC_001142	62856	YJL198W&	PHO90	A	G	NUC_position=2014
NC_001142	62909	YJL198W&	PHO90	T	C	NUC_position=2067
NC_001142	63404	YJL198W&	PHO90	T	C	NUC_position=2562
NC_001142	63495	INTERGENIC	-	C	A			
NC_001142	63596	INTERGENIC	-	C	T			
NC_001142	64212	YJL197W&	UBP12	C	T	NUC_position=409
NC_001142	64628	YJL197W&	UBP12	A	G	NUC_position=825
NC_001142	64690	YJL197W&	UBP12	A	G	NUC_position=887
NC_001142	65075	YJL197W&	UBP12	G	A	NUC_position=1272
NC_001142	65468	YJL197W&	UBP12	G	A	NUC_position=1665
NC_001142	65789	YJL197W&	UBP12	T	C	NUC_position=1986
NC_001142	65954	YJL197W&	UBP12	T	C	NUC_position=2151
NC_001142	66737	YJL197W&	UBP12	A	G	NUC_position=2934
NC_001142	66980	YJL197W&	UBP12	C	T	NUC_position=3177
NC_001142	67116	YJL197W&	UBP12	C	T	NUC_position=3313
NC_001142	68302	YJL196C&	ELO1	C	A	NUC_position=480
NC_001142	68437	YJL196C&	ELO1	T	C	NUC_position=345
NC_001142	68833	INTERGENIC	-	A	G			
NC_001142	68994	INTERGENIC	-	G	T			
NC_001142	69567	YJL194W&	CDC6	A	G	NUC_position=231
NC_001142	69579	YJL194W&	CDC6	A	G	NUC_position=243
NC_001142	69759	YJL194W&	CDC6	G	A	NUC_position=423
NC_001142	69813	YJL194W&	CDC6	T	C	NUC_position=477
NC_001142	70146	YJL194W&	CDC6	G	A	NUC_position=810
NC_001142	70161	YJL194W&	CDC6	A	G	NUC_position=825
NC_001142	70320	YJL194W&	CDC6	G	A	NUC_position=984
NC_001142	70785	YJL194W&	CDC6	G	A	NUC_position=1449
NC_001142	70824	YJL194W&	CDC6	A	G	NUC_position=1488
NC_001142	71178	INTERGENIC	-	G	A			
NC_001142	71181	INTERGENIC	-	G	A			
NC_001142	71577	YJL193W&	-	C	T	NUC_position=213
NC_001142	71751	YJL193W&	-	G	A	NUC_position=387
NC_001142	71979	YJL193W&	-	C	A	NUC_position=615
NC_001142	72543	YJL193W&	-	G	C	NUC_position=1179
NC_001142	72549	YJL193W&	-	A	G	NUC_position=1185
NC_001142	73192	YJL192C&	SOP4	T	C	NUC_position=222
NC_001142	73367	YJL192C&	SOP4	G	A	NUC_position=47
NC_001142	73390	YJL192C&	SOP4	T	C	NUC_position=24
NC_001142	73402	YJL192C&	SOP4	C	T	NUC_position=12
NC_001142	73607	INTERGENIC	-	T	C			
NC_001142	73744	INTERGENIC	-	G	A			
NC_001142	73878	Y	YJL191W&	RPS14	B  A	G	IN	INTRON		
NC_001142	74037	Y	YJL191W&	RPS14	B  G	A	IN	INTRON		
NC_001142	74076	Y	YJL191W&	RPS14	B  T	C	IN	INTRON		
NC_001142	74529	Y	YJL191W&	RPS14	B  G	A	NUC_position=336      AFTER INTRON
NC_001142	74856	INTERGENIC	-	T	G			
NC_001142	74904	INTERGENIC	-	G	A			
NC_001142	74942	YJL190C&	RPS22	A  G	A	NUC_position=360
NC_001142	75365	INTERGENIC	-	C	G			
NC_001142	76241	Y	YJL189W&	RPL39	T	C	IN	INTRON		
NC_001142	80593	YJL186W&	MNN5	A	G	NUC_position=441
NC_001142	80602	YJL186W&	MNN5	G	A	NUC_position=450
NC_001142	80740	YJL186W&	MNN5	G	A	NUC_position=588
NC_001142	80824	YJL186W&	MNN5	G	A	NUC_position=672
NC_001142	81026	YJL186W&	MNN5	A	G	NUC_position=874
NC_001142	81335	YJL186W&	MNN5	T	G	NUC_position=1183
NC_001142	81385	YJL186W&	MNN5	C	A	NUC_position=1233
NC_001142	81484	YJL186W&	MNN5	G	A	NUC_position=1332
NC_001142	81512	YJL186W&	MNN5	G	C	NUC_position=1360
NC_001142	81697	YJL186W&	MNN5	C	T	NUC_position=1545
NC_001142	81756	YJL186W&	MNN5	G	A	NUC_position=1604
NC_001142	81775	YJL186W&	MNN5	G	A	NUC_position=1623
NC_001142	81836	YJL186W&	MNN5	G	T	NUC_position=1684
NC_001142	81909	YJL186W&	MNN5	A	C	NUC_position=1757
NC_001142	81927	INTERGENIC	-	A	T			
NC_001142	81933	INTERGENIC	-	A	G			
NC_001142	82005	INTERGENIC	-	C	T			
NC_001142	82018	INTERGENIC	-	G	A			
NC_001142	82180	YJL185C&	-	A	G	NUC_position=795
NC_001142	82252	YJL185C&	-	C	A	NUC_position=723
NC_001142	82639	YJL185C&	-	C	T	NUC_position=336
NC_001142	82785	YJL185C&	-	A	G	NUC_position=190
NC_001142	82807	YJL185C&	-	T	C	NUC_position=168
NC_001142	82981	INTERGENIC	-	G	A			
NC_001142	83218	INTERGENIC	-	T	C			
NC_001142	83269	INTERGENIC	-	G	C			
NC_001142	83296	INTERGENIC	-	G	A			
NC_001142	83386	INTERGENIC	-	G	A			
NC_001142	83619	YJL184W&	GON7	G	A	NUC_position=174
NC_001142	84958	YJL183W&	MNN11	G	A	NUC_position=893
NC_001142	89005	YJL179W&	PFD1	C	A	NUC_position=221
NC_001142	90365	INTERGENIC	-	A	C			
NC_001142	96057	INTERGENIC	-	G	C			
NC_001142	97489	INTERGENIC	-	C	G			
NC_001142	99469	INTERGENIC	-	C	G			
NC_001142	99767	YJL171C&	-	G	C	NUC_position=1122
NC_001142	99792	YJL171C&	-	A	T	NUC_position=1097
NC_001142	99793	YJL171C&	-	A	T	NUC_position=1096
NC_001142	102276	YJL168C&	SET2	C	G	NUC_position=2147
NC_001142	102610	YJL168C&	SET2	A	C	NUC_position=1813
NC_001142	102642	YJL168C&	SET2	A	G	NUC_position=1781
NC_001142	102643	YJL168C&	SET2	A	C	NUC_position=1780
NC_001142	113842	INTERGENIC	-	G	A			
NC_001142	123309	INTERGENIC	-	T	C			
NC_001142	123314	INTERGENIC	-	T	C			
NC_001142	129111	INTERGENIC	-	T	C			
NC_001142	171997	YJL130C&	URA2	C	G	NUC_position=368
NC_001142	171998	YJL130C&	URA2	G	C	NUC_position=367
NC_001142	179434	YJL128C&	PBS2	C	G	NUC_position=667
NC_001142	179436	YJL128C&	PBS2	G	C	NUC_position=665
NC_001142	204551	INTERGENIC	-	G	T			
NC_001142	204552	INTERGENIC	-	T	G			
NC_001142	205348	YJL112W&	MDV1	C	A	NUC_position=48
NC_001142	261015	INTERGENIC	-	A	G			
NC_001142	297727	YJL076W&	NET1	T	G	NUC_position=2488
NC_001142	371899	YJL039C&	NUP19	2  C	T	NUC_position=1896
NC_001142	414288	YJL011C&	RPC17	C	G	NUC_position=477
NC_001142	414289	YJL011C&	RPC17	G	C	NUC_position=476
NC_001142	421511	YJL008C&	CCT8	G	A	NUC_position=147
NC_001142	528757	YJR050W&	ISY1	C	T	NUC_position=68
NC_001142	570641	INTERGENIC	-	C	G			
NC_001142	570714	INTERGENIC	-	T	C			
NC_001142	570815	INTERGENIC	-	A	G			
NC_001142	571059	YJR072C&	NPA3	A	G	NUC_position=1059
NC_001142	571269	YJR072C&	NPA3	T	C	NUC_position=849
NC_001142	571644	YJR072C&	NPA3	G	A	NUC_position=474
NC_001142	571847	YJR072C&	NPA3	T	C	NUC_position=271
NC_001142	571902	YJR072C&	NPA3	G	A	NUC_position=216
NC_001142	572034	YJR072C&	NPA3	C	T	NUC_position=84
NC_001142	572110	YJR072C&	NPA3	A	G	NUC_position=8
NC_001142	572443	YJR073C&	OPI3	G	C	NUC_position=486
NC_001142	572668	YJR073C&	OPI3	A	G	NUC_position=261
NC_001142	572779	YJR073C&	OPI3	G	T	NUC_position=150
NC_001142	572929	INTERGENIC	-	C	T			
NC_001142	572969	INTERGENIC	-	T	A			
NC_001142	573030	INTERGENIC	-	C	A			
NC_001142	573318	YJR074W&	MOG1	C	T	NUC_position=231
NC_001142	573324	YJR074W&	MOG1	T	C	NUC_position=237
NC_001142	573379	YJR074W&	MOG1	A	G	NUC_position=292
NC_001142	573574	YJR074W&	MOG1	T	C	NUC_position=487
NC_001142	573591	YJR074W&	MOG1	G	A	NUC_position=504
NC_001142	574027	YJR075W&	HOC1	C	G	NUC_position=54
NC_001142	574084	YJR075W&	HOC1	T	C	NUC_position=111
NC_001142	574108	YJR075W&	HOC1	G	A	NUC_position=135
NC_001142	574225	YJR075W&	HOC1	G	A	NUC_position=252
NC_001142	574255	YJR075W&	HOC1	A	G	NUC_position=282
NC_001142	574303	YJR075W&	HOC1	G	A	NUC_position=330
NC_001142	574405	YJR075W&	HOC1	C	T	NUC_position=432
NC_001142	599750	YJR092W&	BUD4	A	T	NUC_position=1023
NC_001142	625484	YJR106W&	ECM27	G	A	NUC_position=655
NC_001142	627371	YJR107W&	-	C	T	NUC_position=39
NC_001142	627373	YJR107W&	-	T	C	NUC_position=41
NC_001142	627528	YJR107W&	-	C	G	NUC_position=196
NC_001142	627529	YJR107W&	-	C	G	NUC_position=197
NC_001142	629484	INTERGENIC	-	T	A			
NC_001142	639993	YJR115W&	-	A	C	NUC_position=58
NC_001142	640496	INTERGENIC	-	G	C			
NC_001142	645559	YJR119C&	JHD2	C	T	NUC_position=926
NC_001142	645816	YJR119C&	JHD2	A	C	NUC_position=669
NC_001142	646012	YJR119C&	JHD2	A	C	NUC_position=473
NC_001142	646350	YJR119C&	JHD2	G	A	NUC_position=135
NC_001142	646490	INTERGENIC	-	T	C			
NC_001142	646616	INTERGENIC	-	T	C			
NC_001142	646787	INTERGENIC	-	C	A			
NC_001142	647190	YJR120W&	-	C	T	NUC_position=71
NC_001142	647301	YJR120W&	-	T	G	NUC_position=182
NC_001142	648425	YJR121W&	ATP2	T	C	NUC_position=825
NC_001142	648455	YJR121W&	ATP2	G	A	NUC_position=855
NC_001142	649796	YJR122W&	IBA57	T	G	NUC_position=27
NC_001142	650195	YJR122W&	IBA57	T	C	NUC_position=426
NC_001142	650578	YJR122W&	IBA57	C	T	NUC_position=809
NC_001142	650579	YJR122W&	IBA57	A	G	NUC_position=810
NC_001142	651268	INTERGENIC	-	C	T			
NC_001142	651632	INTERGENIC	-	T	C			
NC_001142	652356	YJR123W&	RPS5	T	C	NUC_position=462
NC_001142	653001	YJR124C&	-	T	C	NUC_position=1232
NC_001142	653749	YJR124C&	-	T	C	NUC_position=484
NC_001142	653837	YJR124C&	-	A	G	NUC_position=396
NC_001142	654606	INTERGENIC	-	A	T			
NC_001142	655245	YJR125C&	ENT3	T	C	NUC_position=713
NC_001142	655469	YJR125C&	ENT3	C	T	NUC_position=489
NC_001142	656561	YJR126C&	VPS70	C	T	NUC_position=2123
NC_001142	657704	YJR126C&	VPS70	C	T	NUC_position=980
NC_001142	657852	YJR126C&	VPS70	A	G	NUC_position=832
NC_001142	657922	YJR126C&	VPS70	A	G	NUC_position=762
NC_001142	658088	YJR126C&	VPS70	G	A	NUC_position=596
NC_001142	658217	YJR126C&	VPS70	A	C	NUC_position=467
NC_001142	658555	YJR126C&	VPS70	G	A	NUC_position=129
NC_001142	658659	YJR126C&	VPS70	T	C	NUC_position=25
NC_001142	658906	INTERGENIC	-	C	T			
NC_001142	659010	YJR127C&	RSF2	C	T	NUC_position=4044
NC_001142	659378	YJR127C&	RSF2	T	A	NUC_position=3676
NC_001142	659419	YJR127C&	RSF2	T	C	NUC_position=3635
NC_001142	659769	YJR127C&	RSF2	C	T	NUC_position=3285
NC_001142	659925	YJR127C&	RSF2	C	T	NUC_position=3129
NC_001142	660396	YJR127C&	RSF2	A	G	NUC_position=2658
NC_001142	660481	YJR127C&	RSF2	A	G	NUC_position=2573
NC_001142	660540	YJR127C&	RSF2	C	T	NUC_position=2514
NC_001142	660780	YJR127C&	RSF2	G	A	NUC_position=2274
NC_001142	661165	YJR127C&	RSF2	T	C	NUC_position=1889
NC_001142	661620	YJR127C&	RSF2	T	C	NUC_position=1434
NC_001142	662242	YJR127C&	RSF2	A	G	NUC_position=812
NC_001142	662256	YJR127C&	RSF2	T	C	NUC_position=798
NC_001142	662287	YJR127C&	RSF2	G	A	NUC_position=767
NC_001142	662341	YJR127C&	RSF2	G	T	NUC_position=713
NC_001142	662473	YJR127C&	RSF2	A	G	NUC_position=581
NC_001142	663076	INTERGENIC	-	A	G			
NC_001142	663077	INTERGENIC	-	A	G			
NC_001142	663092	INTERGENIC	-	A	G			
NC_001142	663247	INTERGENIC	-	G	C			
NC_001142	663255	INTERGENIC	-	T	G			
NC_001142	663505	INTERGENIC	-	T	C			
NC_001142	663528	INTERGENIC	-	A	T			
NC_001142	663558	INTERGENIC	-	A	G			
NC_001142	663584	INTERGENIC	-	A	C			
NC_001142	663962	INTERGENIC	-	T	A			
NC_001142	663987	INTERGENIC	-	A	T			
NC_001142	664018	YJR129C&	-	C	T	NUC_position=996
NC_001142	664081	YJR129C&	-	G	A	NUC_position=933
NC_001142	664230	YJR129C&	-	C	T	NUC_position=784
NC_001142	664324	YJR129C&	-	T	C	NUC_position=690
NC_001142	664510	YJR129C&	-	T	C	NUC_position=504
NC_001142	664563	YJR129C&	-	G	C	NUC_position=451
NC_001142	664661	YJR129C&	-	G	T	NUC_position=353
NC_001142	664818	YJR129C&	-	A	G	NUC_position=196
NC_001142	664848	YJR129C&	-	C	T	NUC_position=166
NC_001142	665021	INTERGENIC	-	T	C			
NC_001142	665070	INTERGENIC	-	C	T			
NC_001142	665081	INTERGENIC	-	T	G			
NC_001142	665591	YJR130C&	STR2	C	T	NUC_position=1541
NC_001142	666040	YJR130C&	STR2	T	C	NUC_position=1092
NC_001142	666416	YJR130C&	STR2	C	T	NUC_position=716
NC_001142	666421	YJR130C&	STR2	G	A	NUC_position=711
NC_001142	666517	YJR130C&	STR2	T	C	NUC_position=615
NC_001142	666562	YJR130C&	STR2	T	A	NUC_position=570
NC_001142	666583	YJR130C&	STR2	G	A	NUC_position=549
NC_001142	666616	YJR130C&	STR2	A	G	NUC_position=516
NC_001142	666736	YJR130C&	STR2	T	G	NUC_position=396
NC_001142	667632	INTERGENIC	-	G	C			
NC_001142	670287	YJR132W&	NMD5	T	G	NUC_position=772
NC_001142	676914	INTERGENIC	-	G	A			
NC_001142	687986	YJR138W&	IML1	A	G	NUC_position=3426
NC_001142	706541	YJR148W&	BAT2	A	G	NUC_position=804
NC_001142	706602	YJR148W&	BAT2	A	T	NUC_position=865
NC_001142	708358	YJR149W&	-	T	A	NUC_position=1205
NC_001142	708442	INTERGENIC	-	A	T			
NC_001142	709358	YJR150C&	DAN1	C	T	NUC_position=344
NC_001142	713836	YJR151C&	DAN4	C	G	NUC_position=1899
NC_001142	716153	INTERGENIC	-	A	T			
NC_001142	716506	INTERGENIC	-	C	A			
NC_001142	717675	INTERGENIC	-	C	A			
NC_001142	717779	INTERGENIC	-	G	A			
NC_001142	722289	INTERGENIC	-	G	T			
NC_001142	724288	INTERGENIC	-	T	G			
NC_001142	724996	INTERGENIC	-	G	T			
NC_001142	727116	INTERGENIC	-	C	G			
NC_001145	47506	YML111W&	BUL2	A	T	NUC_position=565
NC_001145	147506	YML062C&	MFT1	C	A	NUC_position=1178
NC_001145	149459	YML061C&	PIF1	C	T	NUC_position=2074
NC_001145	156068	YML059C&	NTE1	T	A	NUC_position=2191
NC_001145	157702	YML059C&	NTE1	A	G	NUC_position=557
NC_001145	169962	INTERGENIC	-	T	C			
NC_001145	170004	INTERGENIC	-	T	A			
NC_001145	170099	INTERGENIC	-	T	A			
NC_001145	202197	INTERGENIC	-	T	C			
NC_001145	223396	Y	YML026C&	RPS18	B  G	A	IN	INTRON		
NC_001145	223427	Y	YML026C&	RPS18	B  A	T	IN	INTRON		
NC_001145	223500	Y	YML026C&	RPS18	B  C	T	IN	INTRON		
NC_001145	224221	INTERGENIC	-	C	T			
NC_001145	224225	INTERGENIC	-	T	A			
NC_001145	224339	INTERGENIC	-	A	G			
NC_001145	224490	Y	YML025C&	YML6	G	C	NUC_position=777 AFTER INTRON
NC_001145	225178	Y	YML025C&	YML6	T	C	NUC_position=89 AFTER INTRON
NC_001145	225252	Y	YML025C&	YML6	A	G	IN	INTRON		
NC_001145	225259	Y	YML025C&	YML6	T	C	IN	INTRON		
NC_001145	225322	Y	YML025C&	YML6	G	A	IN	INTRON		
NC_001145	225416	INTERGENIC	-	T	C			
NC_001145	225438	INTERGENIC	-	T	C			
NC_001145	225447	INTERGENIC	-	C	T			
NC_001145	225614	INTERGENIC	-	G	A			
NC_001145	225656	INTERGENIC	-	A	G			
NC_001145	225802	INTERGENIC	-	C	T			
NC_001145	225831	INTERGENIC	-	A	G			
NC_001145	226024	Y	YML024W&	RPS17	A  C	T	IN	INTRON		
NC_001145	226071	Y	YML024W&	RPS17	A  G	A	IN	INTRON		
NC_001145	226093	Y	YML024W&	RPS17	A  G	A	IN	INTRON		
NC_001145	226121	Y	YML024W&	RPS17	A  C	A	IN	INTRON		
NC_001145	226133	Y	YML024W&	RPS17	A  C	T	IN	INTRON		
NC_001145	226142	Y	YML024W&	RPS17	A  A	G	IN	INTRON		
NC_001145	226181	Y	YML024W&	RPS17	A  C	T	IN	INTRON		
NC_001145	226822	INTERGENIC	-	A	T			
NC_001145	226951	INTERGENIC	-	T	C			
NC_001145	227065	YML023C&	NSE5	C	T	NUC_position=1600
NC_001145	227084	YML023C&	NSE5	C	T	NUC_position=1581
NC_001145	227257	YML023C&	NSE5	C	T	NUC_position=1408
NC_001145	227342	YML023C&	NSE5	A	G	NUC_position=1323
NC_001145	227660	YML023C&	NSE5	T	C	NUC_position=1005
NC_001145	227876	YML023C&	NSE5	G	A	NUC_position=789
NC_001145	227957	YML023C&	NSE5	G	A	NUC_position=708
NC_001145	227966	YML023C&	NSE5	G	A	NUC_position=699
NC_001145	227978	YML023C&	NSE5	G	A	NUC_position=687
NC_001145	228182	YML023C&	NSE5	A	C	NUC_position=483
NC_001145	228183	YML023C&	NSE5	C	T	NUC_position=482
NC_001145	228217	YML023C&	NSE5	C	T	NUC_position=448
NC_001145	228337	YML023C&	NSE5	T	C	NUC_position=328
NC_001145	228859	INTERGENIC	-	T	C			
NC_001145	229206	YML022W&	APT1	G	A	NUC_position=270
NC_001145	229514	INTERGENIC	-	C	G			
NC_001145	229558	INTERGENIC	-	A	G			
NC_001145	229739	YML021C&	UNG1	G	T	NUC_position=1075
NC_001145	229786	YML021C&	UNG1	C	T	NUC_position=1028
NC_001145	229982	YML021C&	UNG1	G	A	NUC_position=832
NC_001145	230928	INTERGENIC	-	A	G			
NC_001145	230942	INTERGENIC	-	C	T			
NC_001145	230996	INTERGENIC	-	C	T			
NC_001145	231012	INTERGENIC	-	T	A			
NC_001145	231051	INTERGENIC	-	T	C			
NC_001145	231199	YML020W&	-	A	G	NUC_position=51
NC_001145	231292	YML020W&	-	A	G	NUC_position=144
NC_001145	231382	YML020W&	-	A	G	NUC_position=234
NC_001145	231391	YML020W&	-	A	C	NUC_position=243
NC_001145	231506	YML020W&	-	C	T	NUC_position=358
NC_001145	231733	YML020W&	-	T	G	NUC_position=585
NC_001145	231836	YML020W&	-	C	T	NUC_position=688
NC_001145	232186	YML020W&	-	C	T	NUC_position=1038
NC_001145	232390	YML020W&	-	A	C	NUC_position=1242
NC_001145	232662	YML020W&	-	C	T	NUC_position=1514
NC_001145	232832	YML020W&	-	C	T	NUC_position=1684
NC_001145	233147	INTERGENIC	-	A	G			
NC_001145	233277	INTERGENIC	-	A	T			
NC_001145	233374	INTERGENIC	-	T	C			
NC_001145	233936	YML019W&	OST6	G	A	NUC_position=480
NC_001145	234083	YML019W&	OST6	G	A	NUC_position=627
NC_001145	234329	YML019W&	OST6	C	T	NUC_position=873
NC_001145	234475	INTERGENIC	-	T	C			
NC_001145	234484	INTERGENIC	-	T	C			
NC_001145	234518	INTERGENIC	-	C	G			
NC_001145	234542	INTERGENIC	-	T	A			
NC_001145	234636	INTERGENIC	-	A	T			
NC_001145	234644	INTERGENIC	-	A	G			
NC_001145	234685	INTERGENIC	-	T	C			
NC_001145	235023	YML018C&	-	A	G	NUC_position=930
NC_001145	235251	YML018C&	-	A	T	NUC_position=702
NC_001145	273030	INTERGENIC	-	C	T			
NC_001145	304594	YMR016C&	SOK2	T	C	NUC_position=999
NC_001145	304600	YMR016C&	SOK2	C	T	NUC_position=993
NC_001145	304684	YMR016C&	SOK2	T	A	NUC_position=909
NC_001145	304945	YMR016C&	SOK2	T	C	NUC_position=648
NC_001145	305012	YMR016C&	SOK2	T	G	NUC_position=581
NC_001145	305170	YMR016C&	SOK2	A	G	NUC_position=423
NC_001145	305512	YMR016C&	SOK2	G	T	NUC_position=81
NC_001145	305613	INTERGENIC	-	G	T			
NC_001145	305614	INTERGENIC	-	T	A			
NC_001145	305626	INTERGENIC	-	G	A			
NC_001145	305684	INTERGENIC	-	G	A			
NC_001145	305905	INTERGENIC	-	G	A			
NC_001145	305966	INTERGENIC	-	T	G			
NC_001145	306043	INTERGENIC	-	G	A			
NC_001145	306096	INTERGENIC	-	G	A			
NC_001145	319838	YMR023C&	MSS1	G	A	NUC_position=1179
NC_001145	325904	YMR027W&	-	T	A	NUC_position=29
NC_001145	386466	YMR055C&	BUB2	G	A	NUC_position=555
NC_001145	386661	YMR055C&	BUB2	A	G	NUC_position=360
NC_001145	386819	YMR055C&	BUB2	G	A	NUC_position=202
NC_001145	387026	INTERGENIC	-	A	T			
NC_001145	387027	INTERGENIC	-	G	A			
NC_001145	387083	INTERGENIC	-	C	G			
NC_001145	387173	INTERGENIC	-	A	G			
NC_001145	387572	YMR056C&	AAC1	T	C	NUC_position=672
NC_001145	387620	YMR056C&	AAC1	C	T	NUC_position=624
NC_001145	388148	YMR056C&	AAC1	A	C	NUC_position=96
NC_001145	388449	INTERGENIC	-	A	G			
NC_001145	388830	YMR058W&	FET3	G	A	NUC_position=10
NC_001145	389019	YMR058W&	FET3	A	G	NUC_position=199
NC_001145	389030	YMR058W&	FET3	C	T	NUC_position=210
NC_001145	389516	YMR058W&	FET3	C	T	NUC_position=696
NC_001145	390350	YMR058W&	FET3	T	C	NUC_position=1530
NC_001145	390357	YMR058W&	FET3	C	A	NUC_position=1537
NC_001145	390485	YMR058W&	FET3	T	G	NUC_position=1665
NC_001145	390608	YMR058W&	FET3	C	G	NUC_position=1788
NC_001145	390663	YMR058W&	FET3	C	G	NUC_position=1843
NC_001145	390878	INTERGENIC	-	A	G			
NC_001145	391418	YMR059W&	SEN15	T	C	NUC_position=321
NC_001145	391442	YMR059W&	SEN15	T	C	NUC_position=345
NC_001145	391612	YMR060C&	SAM37	G	A	NUC_position=903
NC_001145	391618	YMR060C&	SAM37	A	G	NUC_position=897
NC_001145	391711	YMR060C&	SAM37	A	G	NUC_position=804
NC_001145	391762	YMR060C&	SAM37	G	A	NUC_position=753
NC_001145	392475	YMR060C&	SAM37	T	C	NUC_position=40
NC_001145	392618	INTERGENIC	-	C	T			
NC_001145	392795	YMR061W&	RNA14	G	A	NUC_position=42
NC_001145	392801	YMR061W&	RNA14	A	G	NUC_position=48
NC_001145	394730	YMR061W&	RNA14	G	C	NUC_position=1977
NC_001145	394851	INTERGENIC	-	C	T			
NC_001145	394900	INTERGENIC	-	G	C			
NC_001145	395713	YMR062C&	ECM40	T	C	NUC_position=666
NC_001145	395971	YMR062C&	ECM40	T	C	NUC_position=408
NC_001145	396437	INTERGENIC	-	C	T			
NC_001145	396482	INTERGENIC	-	T	C			
NC_001145	396593	INTERGENIC	-	C	A			
NC_001145	396703	INTERGENIC	-	C	T			
NC_001145	396781	INTERGENIC	-	T	C			
NC_001145	396792	INTERGENIC	-	A	G			
NC_001145	396912	INTERGENIC	-	C	T			
NC_001145	397175	YMR063W&	RIM9	T	C	NUC_position=100
NC_001145	397272	YMR063W&	RIM9	A	G	NUC_position=197
NC_001145	397552	YMR063W&	RIM9	G	A	NUC_position=477
NC_001145	398045	YMR064W&	AEP1	T	C	NUC_position=144
NC_001145	398239	YMR064W&	AEP1	A	G	NUC_position=338
NC_001145	398294	YMR064W&	AEP1	A	G	NUC_position=393
NC_001145	398490	YMR064W&	AEP1	A	G	NUC_position=589
NC_001145	403757	YMR066W&	SOV1	T	C	NUC_position=2218
NC_001145	403772	YMR066W&	SOV1	G	A	NUC_position=2233
NC_001145	403831	YMR066W&	SOV1	C	T	NUC_position=2292
NC_001145	403897	YMR066W&	SOV1	G	T	NUC_position=2358
NC_001145	404318	INTERGENIC	-	G	A			
NC_001145	404583	YMR067C&	UBX4	A	G	NUC_position=990
NC_001145	404982	YMR067C&	UBX4	A	G	NUC_position=591
NC_001145	405165	YMR067C&	UBX4	G	C	NUC_position=408
NC_001145	405304	YMR067C&	UBX4	A	G	NUC_position=269
NC_001145	405349	YMR067C&	UBX4	C	T	NUC_position=224
NC_001145	405437	YMR067C&	UBX4	T	C	NUC_position=136
NC_001145	405637	INTERGENIC	-	G	A			
NC_001145	405725	INTERGENIC	-	A	G			
NC_001145	405753	INTERGENIC	-	T	G			
NC_001145	406115	INTERGENIC	-	C	T			
NC_001145	406221	INTERGENIC	-	A	T			
NC_001145	406239	INTERGENIC	-	C	T			
NC_001145	406282	INTERGENIC	-	A	G			
NC_001145	406354	YMR068W&	AVO2	T	C	NUC_position=52
NC_001145	406818	YMR068W&	AVO2	T	C	NUC_position=516
NC_001145	406916	YMR068W&	AVO2	G	C	NUC_position=614
NC_001145	407274	YMR068W&	AVO2	A	G	NUC_position=972
NC_001145	407556	YMR068W&	AVO2	T	C	NUC_position=1254
NC_001145	407890	YMR069W&	NAT4	C	T	NUC_position=183
NC_001145	407897	YMR069W&	NAT4	T	C	NUC_position=190
NC_001145	407929	YMR069W&	NAT4	T	C	NUC_position=222
NC_001145	408325	YMR069W&	NAT4	A	G	NUC_position=618
NC_001145	408411	YMR069W&	NAT4	G	A	NUC_position=704
NC_001145	408412	YMR069W&	NAT4	G	A	NUC_position=705
NC_001145	408551	YMR069W&	NAT4	C	T	NUC_position=844
NC_001145	408563	YMR069W&	NAT4	T	C	NUC_position=856
NC_001145	408619	INTERGENIC	-	C	A			
NC_001145	411357	INTERGENIC	-	C	T			
NC_001145	412176	INTERGENIC	-	C	T			
NC_001145	412248	INTERGENIC	-	T	A			
NC_001145	412377	YMR073C&	IRC21	T	A	NUC_position=496
NC_001145	412744	YMR073C&	IRC21	C	T	NUC_position=129
NC_001145	412782	YMR073C&	IRC21	C	T	NUC_position=91
NC_001145	412877	INTERGENIC	-	C	G			
NC_001145	412882	INTERGENIC	-	A	G			
NC_001145	412980	INTERGENIC	-	T	C			
NC_001145	413446	YMR074C&	-	C	T	NUC_position=27
NC_001145	413953	INTERGENIC	-	T	C			
NC_001145	414192	YMR075W&	RCO1	C	T	NUC_position=212
NC_001145	414250	YMR075W&	RCO1	G	A	NUC_position=270
NC_001145	414298	YMR075W&	RCO1	G	A	NUC_position=318
NC_001145	414343	YMR075W&	RCO1	G	A	NUC_position=363
NC_001145	414402	YMR075W&	RCO1	A	G	NUC_position=422
NC_001145	414431	YMR075W&	RCO1	A	G	NUC_position=451
NC_001145	414446	YMR075W&	RCO1	C	T	NUC_position=466
NC_001145	414461	YMR075W&	RCO1	G	C	NUC_position=481
NC_001145	414709	YMR075W&	RCO1	T	C	NUC_position=729
NC_001145	415067	YMR075W&	RCO1	G	A	NUC_position=1087
NC_001145	415534	YMR075W&	RCO1	G	A	NUC_position=1554
NC_001145	415565	YMR075W&	RCO1	A	G	NUC_position=1585
NC_001145	415771	YMR075W&	RCO1	T	G	NUC_position=1791
NC_001145	415926	YMR075W&	RCO1	G	A	NUC_position=1946
NC_001145	416052	INTERGENIC	-	T	G			
NC_001145	416113	INTERGENIC	-	T	C			
NC_001145	416123	INTERGENIC	-	C	T			
NC_001145	416273	YMR076C&	PDS5	A	G	NUC_position=3756
NC_001145	416282	YMR076C&	PDS5	C	T	NUC_position=3747
NC_001145	416780	YMR076C&	PDS5	C	T	NUC_position=3249
NC_001145	416928	YMR076C&	PDS5	C	T	NUC_position=3101
NC_001145	417053	YMR076C&	PDS5	C	A	NUC_position=2976
NC_001145	417061	YMR076C&	PDS5	C	T	NUC_position=2968
NC_001145	417125	YMR076C&	PDS5	A	C	NUC_position=2904
NC_001145	417248	YMR076C&	PDS5	C	T	NUC_position=2781
NC_001145	417449	YMR076C&	PDS5	G	A	NUC_position=2580
NC_001145	417523	YMR076C&	PDS5	C	T	NUC_position=2506
NC_001145	417795	YMR076C&	PDS5	T	G	NUC_position=2234
NC_001145	418981	YMR076C&	PDS5	C	T	NUC_position=1048
NC_001145	419003	YMR076C&	PDS5	T	A	NUC_position=1026
NC_001145	419423	YMR076C&	PDS5	C	T	NUC_position=606
NC_001145	419717	YMR076C&	PDS5	C	A	NUC_position=312
NC_001145	419975	YMR076C&	PDS5	G	A	NUC_position=54
NC_001145	420097	INTERGENIC	-	A	T			
NC_001145	420263	INTERGENIC	-	C	T			
NC_001145	420309	INTERGENIC	-	A	G			
NC_001145	420379	INTERGENIC	-	G	A			
NC_001145	420527	INTERGENIC	-	C	T			
NC_001145	420567	INTERGENIC	-	C	T			
NC_001145	420682	INTERGENIC	-	C	A			
NC_001145	420688	INTERGENIC	-	C	T			
NC_001145	420701	INTERGENIC	-	G	C			
NC_001145	420735	INTERGENIC	-	A	G			
NC_001145	420785	INTERGENIC	-	G	A			
NC_001145	420891	INTERGENIC	-	C	T			
NC_001145	420993	INTERGENIC	-	G	A			
NC_001145	421044	INTERGENIC	-	G	A			
NC_001145	421101	INTERGENIC	-	A	T			
NC_001145	421112	INTERGENIC	-	C	T			
NC_001145	421138	INTERGENIC	-	T	C			
NC_001145	421239	INTERGENIC	-	T	C			
NC_001145	421265	INTERGENIC	-	T	G			
NC_001145	421271	INTERGENIC	-	A	G			
NC_001145	421534	YMR077C&	VPS20	G	T	NUC_position=615
NC_001145	421707	YMR077C&	VPS20	A	C	NUC_position=442
NC_001145	421765	YMR077C&	VPS20	G	A	NUC_position=384
NC_001145	421864	YMR077C&	VPS20	G	A	NUC_position=285
NC_001145	421885	YMR077C&	VPS20	A	G	NUC_position=264
NC_001145	421951	YMR077C&	VPS20	T	C	NUC_position=198
NC_001145	422089	YMR077C&	VPS20	T	C	NUC_position=60
NC_001145	422448	INTERGENIC	-	G	A			
NC_001145	422547	YMR078C&	CTF18	A	G	NUC_position=2181
NC_001145	422713	YMR078C&	CTF18	T	C	NUC_position=2015
NC_001145	422730	YMR078C&	CTF18	T	C	NUC_position=1998
NC_001145	423168	YMR078C&	CTF18	A	G	NUC_position=1560
NC_001145	423462	YMR078C&	CTF18	C	T	NUC_position=1266
NC_001145	423540	YMR078C&	CTF18	G	A	NUC_position=1188
NC_001145	423602	YMR078C&	CTF18	A	T	NUC_position=1126
NC_001145	423687	YMR078C&	CTF18	G	A	NUC_position=1041
NC_001145	423690	YMR078C&	CTF18	A	G	NUC_position=1038
NC_001145	423900	YMR078C&	CTF18	T	C	NUC_position=828
NC_001145	424536	YMR078C&	CTF18	A	G	NUC_position=192
NC_001145	424590	YMR078C&	CTF18	G	A	NUC_position=138
NC_001145	424784	INTERGENIC	-	A	C			
NC_001145	424855	INTERGENIC	-	A	T			
NC_001145	424896	INTERGENIC	-	T	G			
NC_001145	425017	Y	YMR079W&	SEC14	A	G	IN	INTRON		
NC_001145	425122	Y	YMR079W&	SEC14	A	T	IN	INTRON		
NC_001145	425897	Y	YMR079W&	SEC14	T	C	NUC_position=754      AFTER INTRON
NC_001145	426158	INTERGENIC	-	A	C			
NC_001145	426291	INTERGENIC	-	A	G			
NC_001145	426589	INTERGENIC	-	T	C			
NC_001145	426684	INTERGENIC	-	C	T			
NC_001145	426778	YMR080C&	NAM7	G	A	NUC_position=2849
NC_001145	426933	YMR080C&	NAM7	T	C	NUC_position=2694
NC_001145	426948	YMR080C&	NAM7	C	A	NUC_position=2679
NC_001145	427027	YMR080C&	NAM7	A	G	NUC_position=2600
NC_001145	427122	YMR080C&	NAM7	G	A	NUC_position=2505
NC_001145	427278	YMR080C&	NAM7	T	C	NUC_position=2349
NC_001145	427326	YMR080C&	NAM7	A	G	NUC_position=2301
NC_001145	427482	YMR080C&	NAM7	T	C	NUC_position=2145
NC_001145	428832	YMR080C&	NAM7	A	T	NUC_position=795
NC_001145	429079	YMR080C&	NAM7	G	C	NUC_position=548
NC_001145	429464	YMR080C&	NAM7	G	C	NUC_position=163
NC_001145	429558	YMR080C&	NAM7	G	A	NUC_position=69
NC_001145	429940	INTERGENIC	-	A	T			
NC_001145	430166	YMR081C&	ISF1	C	A	NUC_position=929
NC_001145	430437	YMR081C&	ISF1	A	G	NUC_position=658
NC_001145	430486	YMR081C&	ISF1	G	A	NUC_position=609
NC_001145	430623	YMR081C&	ISF1	A	C	NUC_position=472
NC_001145	430684	YMR081C&	ISF1	G	A	NUC_position=411
NC_001145	430693	YMR081C&	ISF1	A	G	NUC_position=402
NC_001145	430775	YMR081C&	ISF1	G	A	NUC_position=320
NC_001145	430799	YMR081C&	ISF1	T	C	NUC_position=296
NC_001145	430846	YMR081C&	ISF1	T	C	NUC_position=249
NC_001145	430855	YMR081C&	ISF1	G	A	NUC_position=240
NC_001145	430894	YMR081C&	ISF1	A	T	NUC_position=201
NC_001145	430947	YMR081C&	ISF1	G	C	NUC_position=148
NC_001145	431201	INTERGENIC	-	C	T			
NC_001145	431332	INTERGENIC	-	C	T			
NC_001145	431688	INTERGENIC	-	C	T			
NC_001145	431691	INTERGENIC	-	A	C			
NC_001145	431889	INTERGENIC	-	A	G			
NC_001145	432018	INTERGENIC	-	T	A			
NC_001145	432216	INTERGENIC	-	T	A			
NC_001145	432217	INTERGENIC	-	A	T			
NC_001145	432355	INTERGENIC	-	G	C			
NC_001145	432612	INTERGENIC	-	G	A			
NC_001145	432624	INTERGENIC	-	C	T			
NC_001145	432666	INTERGENIC	-	C	T			
NC_001145	433009	INTERGENIC	-	T	A			
NC_001145	433049	INTERGENIC	-	G	A			
NC_001145	433051	INTERGENIC	-	T	A
NC_001145	433081	INTERGENIC	-	G	A
NC_001145	433200	INTERGENIC	-	C	T
NC_001145	433222	INTERGENIC	-	A	G
NC_001145	433273	INTERGENIC	-	T	C
NC_001145	433375	INTERGENIC	-	G	A
NC_001145	433408	INTERGENIC	-	A	C
NC_001145	433421	INTERGENIC	-	A	G
NC_001145	433460	INTERGENIC	-	G	A
NC_001145	433473	INTERGENIC	-	G	A
NC_001145	433518	INTERGENIC	-	A	G
NC_001145	433719	INTERGENIC	-	A	G
NC_001145	433951	INTERGENIC	-	A	G
NC_001145	433988	INTERGENIC	-	C	T
NC_001145	434150	INTERGENIC	-	G	A
NC_001145	434218	INTERGENIC	-	A	G
NC_001145	434233	INTERGENIC	-	G	A			
NC_001145	434449	INTERGENIC	-	C	T			
NC_001145	434537	INTERGENIC	-	G	A			
NC_001145	434775	INTERGENIC	-	G	A			
NC_001145	434957	YMR083W&	ADH3	G	A	NUC_position=171
NC_001145	435923	INTERGENIC	-	T	C			
NC_001145	436032	INTERGENIC	-	C	T			
NC_001145	436080	INTERGENIC	-	A	G			
NC_001145	436088	INTERGENIC	-	A	C			
NC_001145	436139	INTERGENIC	-	C	T			
NC_001145	438468	YMR085W&	-	C	T	NUC_position=979
NC_001145	438636	YMR085W&	-	G	A	NUC_position=1147
NC_001145	438806	INTERGENIC	-	C	T			
NC_001145	438982	INTERGENIC	-	G	A			
NC_001145	439293	YMR086W&	-	A	T	NUC_position=87
NC_001145	439408	YMR086W&	-	T	A	NUC_position=202
NC_001145	439832	YMR086W&	-	C	T	NUC_position=626
NC_001145	439838	YMR086W&	-	T	C	NUC_position=632
NC_001145	439989	YMR086W&	-	A	G	NUC_position=783
NC_001145	446760	YMR089C&	YTA12	T	C	NUC_position=1326
NC_001145	446930	YMR089C&	YTA12	G	A	NUC_position=1156
NC_001145	446934	YMR089C&	YTA12	C	T	NUC_position=1152
NC_001145	446979	YMR089C&	YTA12	T	C	NUC_position=1107
NC_001145	446994	YMR089C&	YTA12	A	C	NUC_position=1092
NC_001145	447006	YMR089C&	YTA12	A	G	NUC_position=1080
NC_001145	447318	YMR089C&	YTA12	A	G	NUC_position=768
NC_001145	447381	YMR089C&	YTA12	C	G	NUC_position=705
NC_001145	447426	YMR089C&	YTA12	A	G	NUC_position=660
NC_001145	447438	YMR089C&	YTA12	C	T	NUC_position=648
NC_001145	447487	YMR089C&	YTA12	A	G	NUC_position=599
NC_001145	447555	YMR089C&	YTA12	A	G	NUC_position=531
NC_001145	447558	YMR089C&	YTA12	T	C	NUC_position=528
NC_001145	447609	YMR089C&	YTA12	T	A	NUC_position=477
NC_001145	448332	INTERGENIC	-	G	A			
NC_001145	448333	INTERGENIC	-	A	G			
NC_001145	448373	INTERGENIC	-	C	T			
NC_001145	448555	INTERGENIC	-	G	A			
NC_001145	448687	INTERGENIC	-	C	G			
NC_001145	448689	INTERGENIC	-	T	C			
NC_001145	448701	INTERGENIC	-	T	C			
NC_001145	448754	INTERGENIC	-	C	T			
NC_001145	448755	INTERGENIC	-	G	T			
NC_001145	448777	INTERGENIC	-	A	G			
NC_001145	448793	INTERGENIC	-	G	A			
NC_001145	448807	INTERGENIC	-	T	C			
NC_001145	448828	INTERGENIC	-	C	T			
NC_001145	448942	INTERGENIC	-	A	T			
NC_001145	449002	INTERGENIC	-	C	T			
NC_001145	449011	INTERGENIC	-	C	T			
NC_001145	449047	INTERGENIC	-	C	T			
NC_001145	449089	INTERGENIC	-	C	T			
NC_001145	449106	INTERGENIC	-	T	C			
NC_001145	449172	INTERGENIC	-	G	A			
NC_001145	449174	INTERGENIC	-	T	C			
NC_001145	449204	INTERGENIC	-	G	C			
NC_001145	449227	INTERGENIC	-	T	C			
NC_001145	449236	INTERGENIC	-	T	A			
NC_001145	449639	YMR090W&	-	T	C	NUC_position=396
NC_001145	449693	YMR090W&	-	T	C	NUC_position=450
NC_001145	449762	YMR090W&	-	C	G	NUC_position=519
NC_001145	449783	YMR090W&	-	G	A	NUC_position=540
NC_001145	449843	YMR090W&	-	G	A	NUC_position=600
NC_001145	449968	INTERGENIC	-	G	A			
NC_001145	449987	INTERGENIC	-	A	G			
NC_001145	450011	INTERGENIC	-	C	T			
NC_001145	450267	YMR091C&	NPL6	G	T	NUC_position=1098
NC_001145	450561	YMR091C&	NPL6	G	A	NUC_position=804
NC_001145	450855	YMR091C&	NPL6	C	T	NUC_position=510
NC_001145	451374	INTERGENIC	-	A	C			
NC_001145	451493	INTERGENIC	-	T	C			
NC_001145	451501	INTERGENIC	-	T	C			
NC_001145	451589	INTERGENIC	-	A	G			
NC_001145	451742	YMR092C&	AIP1	C	T	NUC_position=1737
NC_001145	452063	YMR092C&	AIP1	G	A	NUC_position=1416
NC_001145	452180	YMR092C&	AIP1	C	T	NUC_position=1299
NC_001145	452593	YMR092C&	AIP1	G	C	NUC_position=886
NC_001145	452638	YMR092C&	AIP1	C	T	NUC_position=841
NC_001145	453022	YMR092C&	AIP1	A	G	NUC_position=457
NC_001145	453256	YMR092C&	AIP1	T	G	NUC_position=223
NC_001145	453365	YMR092C&	AIP1	T	G	NUC_position=114
NC_001145	453549	INTERGENIC	-	C	T			
NC_001145	453737	INTERGENIC	-	T	G			
NC_001145	453791	INTERGENIC	-	C	G			
NC_001145	453832	INTERGENIC	-	T	C			
NC_001145	453997	INTERGENIC	-	C	A			
NC_001145	454514	YMR093W&	UTP15	T	C	NUC_position=501
NC_001145	454583	YMR093W&	UTP15	C	T	NUC_position=570
NC_001145	491316	YMR110C&	HFD1	C	T	NUC_position=676
NC_001145	515219	YMR124W&	-	G	A	NUC_position=765
NC_001145	515324	YMR124W&	-	T	C	NUC_position=870
NC_001145	515374	YMR124W&	-	G	A	NUC_position=920
NC_001145	515593	YMR124W&	-	T	A	NUC_position=1139
NC_001145	515594	YMR124W&	-	T	A	NUC_position=1140
NC_001145	516108	YMR124W&	-	G	A	NUC_position=1654
NC_001145	516133	YMR124W&	-	A	G	NUC_position=1679
NC_001145	516302	YMR124W&	-	A	G	NUC_position=1848
NC_001145	516484	YMR124W&	-	G	A	NUC_position=2030
NC_001145	516488	YMR124W&	-	G	A	NUC_position=2034
NC_001145	517210	YMR124W&	-	G	A	NUC_position=2756
NC_001145	517276	YMR124W&	-	G	A	NUC_position=2822
NC_001145	517283	YMR124W&	-	G	A	NUC_position=2829
NC_001145	517374	INTERGENIC	-	T	A			
NC_001145	517790	Y	YMR125W&	STO1	G	A	IN	INTRON		
NC_001145	517794	Y	YMR125W&	STO1	A	G	IN	INTRON		
NC_001145	518063	Y	YMR125W&	STO1	T	C	NUC_position=204      AFTER INTRON
NC_001145	518108	Y	YMR125W&	STO1	C	T	NUC_position=249      AFTER INTRON
NC_001145	518429	Y	YMR125W&	STO1	T	A	NUC_position=570      AFTER INTRON
NC_001145	518786	Y	YMR125W&	STO1	C	T	NUC_position=927      AFTER INTRON
NC_001145	518834	Y	YMR125W&	STO1	A	G	NUC_position=975      AFTER INTRON
NC_001145	519239	Y	YMR125W&	STO1	A	G	NUC_position=1380     AFTER INTRON
NC_001145	519371	Y	YMR125W&	STO1	G	T	NUC_position=1512     AFTER INTRON
NC_001145	519443	Y	YMR125W&	STO1	A	G	NUC_position=1584     AFTER INTRON
NC_001145	519537	Y	YMR125W&	STO1	A	G	NUC_position=1678     AFTER INTRON
NC_001145	519590	Y	YMR125W&	STO1	A	G	NUC_position=1731     AFTER INTRON
NC_001145	519680	Y	YMR125W&	STO1	T	C	NUC_position=1821     AFTER INTRON
NC_001145	519721	Y	YMR125W&	STO1	A	G	NUC_position=1862     AFTER INTRON
NC_001145	519990	Y	YMR125W&	STO1	C	A	NUC_position=2131     AFTER INTRON
NC_001145	520464	INTERGENIC	-	C	T			
NC_001145	520496	INTERGENIC	-	T	C			
NC_001145	521040	YMR126C&	DLT1	C	T	NUC_position=749
NC_001145	521860	INTERGENIC	-	G	A			
NC_001145	522059	INTERGENIC	-	G	A			
NC_001145	522190	INTERGENIC	-	C	T			
NC_001145	522200	INTERGENIC	-	G	A			
NC_001145	522203	INTERGENIC	-	T	C			
NC_001145	522691	YMR127C&	SAS2	A	G	NUC_position=654
NC_001145	523329	YMR127C&	SAS2	T	C	NUC_position=16
NC_001145	523389	INTERGENIC	-	T	A			
NC_001145	523501	INTERGENIC	-	T	C			
NC_001145	523760	YMR128W&	ECM16	A	G	NUC_position=66
NC_001145	524039	YMR128W&	ECM16	T	C	NUC_position=345
NC_001145	524153	YMR128W&	ECM16	A	G	NUC_position=459
NC_001145	524177	YMR128W&	ECM16	T	G	NUC_position=483
NC_001145	524220	YMR128W&	ECM16	T	G	NUC_position=526
NC_001145	524233	YMR128W&	ECM16	G	A	NUC_position=539
NC_001145	524319	YMR128W&	ECM16	T	A	NUC_position=625
NC_001145	524616	YMR128W&	ECM16	A	C	NUC_position=922
NC_001145	524888	YMR128W&	ECM16	C	T	NUC_position=1194
NC_001145	525419	YMR128W&	ECM16	C	A	NUC_position=1725
NC_001145	525488	YMR128W&	ECM16	T	C	NUC_position=1794
NC_001145	525497	YMR128W&	ECM16	C	T	NUC_position=1803
NC_001145	525536	YMR128W&	ECM16	C	T	NUC_position=1842
NC_001145	525878	YMR128W&	ECM16	T	C	NUC_position=2184
NC_001145	526418	YMR128W&	ECM16	A	G	NUC_position=2724
NC_001145	526583	YMR128W&	ECM16	T	A	NUC_position=2889
NC_001145	526676	YMR128W&	ECM16	T	C	NUC_position=2982
NC_001145	526725	YMR128W&	ECM16	A	G	NUC_position=3031
NC_001145	526916	YMR128W&	ECM16	C	T	NUC_position=3222
NC_001145	526931	YMR128W&	ECM16	T	A	NUC_position=3237
NC_001145	526970	YMR128W&	ECM16	T	C	NUC_position=3276
NC_001145	527162	YMR128W&	ECM16	C	T	NUC_position=3468
NC_001145	527249	YMR128W&	ECM16	A	T	NUC_position=3555
NC_001145	527425	YMR128W&	ECM16	A	G	NUC_position=3731
NC_001145	527488	YMR128W&	ECM16	A	G	NUC_position=3794
NC_001145	527587	INTERGENIC	-	A	G			
NC_001145	527601	INTERGENIC	-	A	C			
NC_001145	528006	YMR129W&	POM15	2:00 am	G	NUC_position=204
NC_001145	528306	YMR129W&	POM15	2  C	T	NUC_position=504
NC_001145	528367	YMR129W&	POM15	2  T	C	NUC_position=565
NC_001145	528468	YMR129W&	POM15	2:00 am	G	NUC_position=666
NC_001145	528501	YMR129W&	POM15	2  C	T	NUC_position=699
NC_001145	528894	YMR129W&	POM15	2  G	T	NUC_position=1092
NC_001145	528918	YMR129W&	POM15	2  C	T	NUC_position=1116
NC_001145	529002	YMR129W&	POM15	2  T	A	NUC_position=1200
NC_001145	529113	YMR129W&	POM15	2  T	C	NUC_position=1311
NC_001145	529346	YMR129W&	POM15	2:00 am	G	NUC_position=1544
NC_001145	530475	YMR129W&	POM15	2  T	C	NUC_position=2673
NC_001145	530517	YMR129W&	POM15	2  T	A	NUC_position=2715
NC_001145	530524	YMR129W&	POM15	2  T	G	NUC_position=2722
NC_001145	530619	YMR129W&	POM15	2  C	T	NUC_position=2817
NC_001145	530916	YMR129W&	POM15	2  C	A	NUC_position=3114
NC_001145	531147	YMR129W&	POM15	2  C	T	NUC_position=3345
NC_001145	531451	YMR129W&	POM15	2:00 am	C	NUC_position=3649
NC_001145	531558	YMR129W&	POM15	2  G	A	NUC_position=3756
NC_001145	531872	INTERGENIC	-	G	T			
NC_001145	532288	YMR130W&	-	G	A	NUC_position=171
NC_001145	532344	YMR130W&	-	A	G	NUC_position=227
NC_001145	532581	YMR130W&	-	T	C	NUC_position=464
NC_001145	532594	YMR130W&	-	C	T	NUC_position=477
NC_001145	532666	YMR130W&	-	A	C	NUC_position=549
NC_001145	532676	YMR130W&	-	T	C	NUC_position=559
NC_001145	532702	YMR130W&	-	A	G	NUC_position=585
NC_001145	532941	YMR130W&	-	A	G	NUC_position=824
NC_001145	533148	INTERGENIC	-	A	G			
NC_001145	533974	YMR131C&	RRB1	T	C	NUC_position=724
NC_001145	534585	YMR131C&	RRB1	T	A	NUC_position=113
NC_001145	534608	YMR131C&	RRB1	G	T	NUC_position=90
NC_001145	534911	INTERGENIC	-	T	C			
NC_001145	535030	YMR132C&	JLP2	C	T	NUC_position=540
NC_001145	535267	YMR132C&	JLP2	G	A	NUC_position=303
NC_001145	535372	YMR132C&	JLP2	G	A	NUC_position=198
NC_001145	535618	INTERGENIC	-	T	C			
NC_001145	535736	INTERGENIC	-	A	C			
NC_001145	535755	INTERGENIC	-	A	C			
NC_001145	536034	INTERGENIC	-	T	C			
NC_001145	536230	Y	YMR133W&	REC11	4:00 am	G	NUC_position=25 BEFORE INTRON
NC_001145	536392	Y	YMR133W&	REC11	4  G	A	NUC_position=187 BEFORE INTRON
NC_001145	536439	Y	YMR133W&	REC11	4  G	A	NUC_position=234 BEFORE INTRON
NC_001145	536847	Y	YMR133W&	REC11	4  T	A	NUC_position=642 BEFORE INTRON
NC_001145	536886	Y	YMR133W&	REC11	4:00 am	C	NUC_position=681 BEFORE INTRON
NC_001145	536981	Y	YMR133W&	REC11	4  C	T	NUC_position=776 BEFORE INTRON
NC_001145	537126	Y	YMR133W&	REC11	4  T	C	NUC_position=921 BEFORE INTRON
NC_001145	537513	Y	YMR133W&	REC11	4:00 am	G	IN	INTRON		
NC_001145	537941	YMR134W&	ERG29	G	A	NUC_position=105
NC_001145	538086	YMR134W&	ERG29	T	C	NUC_position=250
NC_001145	538175	YMR134W&	ERG29	T	C	NUC_position=339
NC_001145	538203	YMR134W&	ERG29	G	A	NUC_position=367
NC_001145	538520	YMR134W&	ERG29	A	G	NUC_position=684
NC_001145	538618	INTERGENIC	-	A	T			
NC_001145	538643	INTERGENIC	-	T	C			
NC_001145	538644	INTERGENIC	-	G	A			
NC_001145	538763	YMR135C&	GID8	C	T	NUC_position=1293
NC_001145	538771	YMR135C&	GID8	A	G	NUC_position=1285
NC_001145	539006	YMR135C&	GID8	G	A	NUC_position=1050
NC_001145	539540	YMR135C&	GID8	A	G	NUC_position=516
NC_001145	539621	YMR135C&	GID8	A	G	NUC_position=435
NC_001145	539864	YMR135C&	GID8	A	G	NUC_position=192
NC_001145	539979	YMR135C&	GID8	T	C	NUC_position=77
NC_001145	540087	INTERGENIC	-	C	A			
NC_001145	540104	INTERGENIC	-	T	C			
NC_001145	540306	INTERGENIC	-	T	C			
NC_001145	540422	INTERGENIC	-	G	C			
NC_001145	540445	INTERGENIC	-	A	T			
NC_001145	540495	INTERGENIC	-	T	G			
NC_001145	540525	INTERGENIC	-	C	T			
NC_001145	540776	INTERGENIC	-	T	A			
NC_001145	540825	INTERGENIC	-	C	G			
NC_001145	541040	INTERGENIC	-	C	T			
NC_001145	541094	INTERGENIC	-	T	A			
NC_001145	541245	YMR136W&	GAT2	A	G	NUC_position=48
NC_001145	541510	YMR136W&	GAT2	T	C	NUC_position=313
NC_001145	541715	YMR136W&	GAT2	C	T	NUC_position=518
NC_001145	541746	YMR136W&	GAT2	C	T	NUC_position=549
NC_001145	541851	YMR136W&	GAT2	T	C	NUC_position=654
NC_001145	542118	YMR136W&	GAT2	T	A	NUC_position=921
NC_001145	542220	YMR136W&	GAT2	C	T	NUC_position=1023
NC_001145	542276	YMR136W&	GAT2	C	T	NUC_position=1079
NC_001145	542420	YMR136W&	GAT2	C	T	NUC_position=1223
NC_001145	542426	YMR136W&	GAT2	C	T	NUC_position=1229
NC_001145	542588	YMR136W&	GAT2	A	G	NUC_position=1391
NC_001145	542712	YMR136W&	GAT2	C	T	NUC_position=1515
NC_001145	542925	INTERGENIC	-	T	A			
NC_001145	543142	YMR137C&	PSO2	T	C	NUC_position=1821
NC_001145	543226	YMR137C&	PSO2	A	G	NUC_position=1737
NC_001145	543391	YMR137C&	PSO2	T	C	NUC_position=1572
NC_001145	543961	YMR137C&	PSO2	C	A	NUC_position=1002
NC_001145	544006	YMR137C&	PSO2	A	G	NUC_position=957
NC_001145	544615	YMR137C&	PSO2	T	C	NUC_position=348
NC_001145	544654	YMR137C&	PSO2	G	A	NUC_position=309
NC_001145	544797	YMR137C&	PSO2	A	G	NUC_position=166
NC_001145	544813	YMR137C&	PSO2	G	A	NUC_position=150
NC_001145	544896	YMR137C&	PSO2	T	C	NUC_position=67
NC_001145	544983	INTERGENIC	-	T	C			
NC_001145	545059	INTERGENIC	-	G	C			
NC_001145	545078	INTERGENIC	-	C	G			
NC_001145	545519	YMR138W&	CIN4	C	T	NUC_position=366
NC_001145	545585	YMR138W&	CIN4	A	G	NUC_position=432
NC_001145	545664	YMR138W&	CIN4	G	A	NUC_position=511
NC_001145	545685	YMR138W&	CIN4	A	G	NUC_position=532
NC_001145	546318	YMR139W&	RIM11	T	C	NUC_position=195
NC_001145	547140	YMR139W&	RIM11	A	G	NUC_position=1017
NC_001145	547439	INTERGENIC	-	T	A			
NC_001145	547536	INTERGENIC	-	C	T			
NC_001145	547539	INTERGENIC	-	T	C			
NC_001145	547730	YMR140W&	SIP5	G	A	NUC_position=18
NC_001145	547734	YMR140W&	SIP5	A	T	NUC_position=22
NC_001145	548018	YMR140W&	SIP5	G	C	NUC_position=306
NC_001145	548114	YMR140W&	SIP5	G	A	NUC_position=402
NC_001145	548393	YMR140W&	SIP5	G	A	NUC_position=681
NC_001145	548449	YMR140W&	SIP5	G	A	NUC_position=737
NC_001145	548624	YMR140W&	SIP5	T	C	NUC_position=912
NC_001145	548870	YMR140W&	SIP5	T	C	NUC_position=1158
NC_001145	548998	YMR140W&	SIP5	G	C	NUC_position=1286
NC_001145	549186	INTERGENIC	-	C	T			
NC_001145	549483	INTERGENIC	-	A	G			
NC_001145	549555	INTERGENIC	-	A	G			
NC_001145	549634	INTERGENIC	-	T	G			
NC_001145	549690	INTERGENIC	-	T	A			
NC_001145	549771	INTERGENIC	-	A	G			
NC_001145	549833	INTERGENIC	-	T	C			
NC_001145	550057	INTERGENIC	-	G	T			
NC_001145	550457	Y	YMR142C&	RPL13	B  C	T	NUC_position=348 AFTER INTRON
NC_001145	551158	Y	YMR142C&	RPL13	B  C	T	IN	INTRON		
NC_001145	551184	Y	YMR142C&	RPL13	B  T	C	IN	INTRON		
NC_001145	551245	INTERGENIC	-	C	T			
NC_001145	551267	INTERGENIC	-	C	T			
NC_001145	551427	INTERGENIC	-	T	C			
NC_001145	551553	INTERGENIC	-	T	G			
NC_001145	551661	INTERGENIC	-	A	C			
NC_001145	551736	INTERGENIC	-	T	C			
NC_001145	551857	INTERGENIC	-	T	C			
NC_001145	552050	Y	YMR143W&	RPS16	A  G	C	IN	INTRON		
NC_001145	552071	Y	YMR143W&	RPS16	A  G	A	IN	INTRON		
NC_001145	552102	Y	YMR143W&	RPS16	A  T	C	IN	INTRON		
NC_001145	552202	Y	YMR143W&	RPS16	A  G	A	IN	INTRON		
NC_001145	552226	Y	YMR143W&	RPS16	A  A	G	IN	INTRON		
NC_001145	552269	Y	YMR143W&	RPS16	A  T	G	IN	INTRON		
NC_001145	552304	Y	YMR143W&	RPS16	A  G	A	IN	INTRON		
NC_001145	552354	Y	YMR143W&	RPS16	A  A	T	IN	INTRON		
NC_001145	552363	Y	YMR143W&	RPS16	A  G	A	IN	INTRON		
NC_001145	552374	Y	YMR143W&	RPS16	A  A	G	IN	INTRON		
NC_001145	570054	YMR155W&	-	G	A	NUC_position=1505
NC_001145	672128	YMR205C&	PFK2	T	C	NUC_position=2638
NC_001145	680935	YMR207C&	HFA1	T	C	NUC_position=2629
NC_001145	680939	YMR207C&	HFA1	C	T	NUC_position=2625
NC_001145	706248	YMR218C&	TRS13	0  C	A	NUC_position=639
NC_001145	739011	INTERGENIC	-	T	C			
NC_001145	740217	INTERGENIC	-	G	T			
NC_001145	740415	YMR234W&	RNH1	G	C	NUC_position=151
NC_001145	740465	YMR234W&	RNH1	G	A	NUC_position=201
NC_001145	740941	YMR234W&	RNH1	C	G	NUC_position=677
NC_001145	761317	YMR246W&	FAA4	T	A	NUC_position=1512
NC_001145	794225	YMR262W&	-	G	C	NUC_position=501
NC_001145	808976	INTERGENIC	-	A	T			
NC_001145	809197	INTERGENIC	-	A	G			
NC_001145	851734	INTERGENIC	-	G	A			
NC_001145	851740	INTERGENIC	-	G	A			
NC_001145	864682	YMR299C&	DYN3	G	T	NUC_position=668
NC_001145	900200	YMR313C&	TGL3	T	C	NUC_position=1107
NC_001148	38391	YPL267W&	ACM1	G	A	NUC_position=223
NC_001148	39105	INTERGENIC	-	A	G			
NC_001148	45887	YPL263C&	KEL3	T	G	NUC_position=620
NC_001148	74040	INTERGENIC	-	G	C			
NC_001148	128039	YPL224C&	MMT2	T	G	NUC_position=49
NC_001148	188866	INTERGENIC	-	T	G			
NC_001148	191943	YPL188W&	POS5	C	T	NUC_position=539
NC_001148	501115	YPL026C&	SKS1	G	A	NUC_position=1067
NC_001148	520378	INTERGENIC	-	C	G			
NC_001148	523639	YPL016W&	SWI1	C	T	NUC_position=2629
NC_001148	534876	INTERGENIC	-	G	A			
NC_001148	539154	INTERGENIC	-	A	G			
NC_001148	558094	INTERGENIC	-	C	T			
NC_001148	585729	INTERGENIC	-	C	T			
NC_001148	642955	YPR035W&	GLN1	G	A	NUC_position=751
NC_001148	642995	YPR035W&	GLN1	C	T	NUC_position=791
NC_001148	643579	INTERGENIC	-	T	C			
NC_001148	665438	YPR051W&	MAK3	A	G	NUC_position=482
NC_001148	665469	YPR051W&	MAK3	T	C	NUC_position=513
NC_001148	665625	INTERGENIC	-	T	C			
NC_001148	665967	YPR052C&	NHP6A	A	G	NUC_position=5
NC_001148	666283	YPR054W&	SMK1	T	C	NUC_position=7
NC_001148	666921	YPR054W&	SMK1	T	C	NUC_position=645
NC_001148	667133	YPR054W&	SMK1	G	A	NUC_position=857
NC_001148	669064	YPR055W&	SEC8	C	T	NUC_position=1392
NC_001148	670714	YPR055W&	SEC8	A	G	NUC_position=3042
NC_001148	671884	YPR056W&	TFB4	T	C	NUC_position=762
NC_001148	675866	INTERGENIC	-	A	C			
NC_001148	684994	YPR069C&	SPE3	G	A	NUC_position=441
NC_001148	685363	YPR069C&	SPE3	T	C	NUC_position=72
NC_001148	685586	INTERGENIC	-	T	A			
NC_001148	685645	INTERGENIC	-	G	C			
NC_001148	685807	INTERGENIC	-	C	T			
NC_001148	687684	INTERGENIC	-	C	T			
NC_001148	687716	INTERGENIC	-	G	A			
NC_001148	687753	INTERGENIC	-	A	G			
NC_001148	688278	YPR071W&	-	T	C	NUC_position=110
NC_001148	688764	YPR071W&	-	C	G	NUC_position=596
NC_001148	688804	YPR071W&	-	G	T	NUC_position=636
NC_001148	689522	INTERGENIC	-	T	A			
NC_001148	691469	YPR072W&	NOT5	G	C	NUC_position=1366
NC_001148	727933	YPR097W&	-	G	A	NUC_position=2542
NC_001148	750941	YPR112C&	MRD1	C	G	NUC_position=977
NC_001148	751270	YPR112C&	MRD1	A	G	NUC_position=648
NC_001148	752164	INTERGENIC	-	C	A			
NC_001148	752506	YPR113W&	PIS1	T	C	NUC_position=252
NC_001148	753171	INTERGENIC	-	G	A			
NC_001148	753477	YPR114W&	-	A	C	NUC_position=179
NC_001148	753632	YPR114W&	-	G	A	NUC_position=334
NC_001148	753638	YPR114W&	-	C	T	NUC_position=340
NC_001148	754679	INTERGENIC	-	G	A			
NC_001148	754742	INTERGENIC	-	T	A			
NC_001148	755192	YPR115W&	-	C	T	NUC_position=318
NC_001148	755225	YPR115W&	-	G	T	NUC_position=351
NC_001148	755420	YPR115W&	-	C	T	NUC_position=546
NC_001148	755592	YPR115W&	-	T	G	NUC_position=718
NC_001148	755690	YPR115W&	-	C	T	NUC_position=816
NC_001148	755816	YPR115W&	-	C	T	NUC_position=942
NC_001148	756188	YPR115W&	-	C	T	NUC_position=1314
NC_001148	756768	YPR115W&	-	G	A	NUC_position=1894
NC_001148	757133	YPR115W&	-	G	T	NUC_position=2259
NC_001148	758822	YPR116W&	-	G	T	NUC_position=177
NC_001148	759398	YPR116W&	-	T	G	NUC_position=753
NC_001148	759467	YPR116W&	-	T	G	NUC_position=822
NC_001148	761007	YPR117W&	-	G	C	NUC_position=985
NC_001148	761578	YPR117W&	-	C	T	NUC_position=1556
NC_001148	761682	YPR117W&	-	T	C	NUC_position=1660
NC_001148	761970	YPR117W&	-	T	A	NUC_position=1948
NC_001148	766164	YPR117W&	-	T	A	NUC_position=6142
NC_001148	766338	YPR117W&	-	C	A	NUC_position=6316
NC_001148	768043	YPR118W&	MRI1	G	A	NUC_position=294
NC_001148	769082	INTERGENIC	-	A	G			
NC_001148	778863	YPR121W&	THI22	T	A	NUC_position=285
NC_001148	785193	YPR122W&	AXL1	A	G	NUC_position=3153
NC_001148	785733	INTERGENIC	-	A	G			
NC_001148	825270	INTERGENIC	-	G	A			
NC_001148	874893	YPR164W&	MMS1	C	T	NUC_position=4195
NC_001148	884813	YPR171W&	BSP1	C	T	NUC_position=990
NC_001148	890342	YPR175W&	DPB2	T	A	NUC_position=1373
NC_001134	102	INTERGENIC	-	G	A			
NC_001134	103	INTERGENIC	-	T	C			
NC_001134	5933	INTERGENIC	-	T	C			
NC_001134	6157	INTERGENIC	-	T	C			
NC_001134	8328	INTERGENIC	-	G	C			
NC_001134	8331	INTERGENIC	-	C	T			
NC_001134	9043	INTERGENIC	-	G	A			
NC_001134	9487	INTERGENIC	-	A	T			
NC_001134	9560	INTERGENIC	-	C	T			
NC_001134	9679	INTERGENIC	-	A	G			
NC_001134	9688	INTERGENIC	-	C	G			
NC_001134	9802	INTERGENIC	-	C	T			
NC_001134	9829	INTERGENIC	-	C	G			
NC_001134	9844	INTERGENIC	-	A	G			
NC_001134	9878	INTERGENIC	-	C	T			
NC_001134	9899	INTERGENIC	-	C	T			
NC_001134	9932	INTERGENIC	-	T	C			
NC_001134	10136	YBL107C&	-	G	T	NUC_position=416
NC_001134	10210	YBL107C&	-	G	A	NUC_position=342
NC_001134	10401	YBL107C&	-	G	A	NUC_position=151
NC_001134	10572	INTERGENIC	-	T	C			
NC_001134	10621	INTERGENIC	-	C	T			
NC_001134	10627	INTERGENIC	-	G	A			
NC_001134	10674	INTERGENIC	-	A	C			
NC_001134	10783	INTERGENIC	-	G	A			
NC_001134	10795	INTERGENIC	-	T	A			
NC_001134	10801	INTERGENIC	-	G	T			
NC_001134	10919	YBL106C&	SRO77	T	C	NUC_position=2961
NC_001134	10943	YBL106C&	SRO77	G	A	NUC_position=2937
NC_001134	11039	YBL106C&	SRO77	A	G	NUC_position=2841
NC_001134	11053	YBL106C&	SRO77	T	C	NUC_position=2827
NC_001134	11120	YBL106C&	SRO77	G	A	NUC_position=2760
NC_001134	11308	YBL106C&	SRO77	A	T	NUC_position=2572
NC_001134	11309	YBL106C&	SRO77	A	T	NUC_position=2571
NC_001134	11345	YBL106C&	SRO77	A	G	NUC_position=2535
NC_001134	11379	YBL106C&	SRO77	A	C	NUC_position=2501
NC_001134	11435	YBL106C&	SRO77	G	A	NUC_position=2445
NC_001134	11470	YBL106C&	SRO77	T	C	NUC_position=2410
NC_001134	11545	YBL106C&	SRO77	T	C	NUC_position=2335
NC_001134	11693	YBL106C&	SRO77	C	T	NUC_position=2187
NC_001134	11749	YBL106C&	SRO77	T	C	NUC_position=2131
NC_001134	11960	YBL106C&	SRO77	G	T	NUC_position=1920
NC_001134	12208	YBL106C&	SRO77	G	A	NUC_position=1672
NC_001134	12511	YBL106C&	SRO77	A	G	NUC_position=1369
NC_001134	12584	YBL106C&	SRO77	A	G	NUC_position=1296
NC_001134	12656	YBL106C&	SRO77	G	A	NUC_position=1224
NC_001134	12864	YBL106C&	SRO77	C	T	NUC_position=1016
NC_001134	13061	YBL106C&	SRO77	G	T	NUC_position=819
NC_001134	13102	YBL106C&	SRO77	C	A	NUC_position=778
NC_001134	13169	YBL106C&	SRO77	A	C	NUC_position=711
NC_001134	13189	YBL106C&	SRO77	T	C	NUC_position=691
NC_001134	13313	YBL106C&	SRO77	G	A	NUC_position=567
NC_001134	13477	YBL106C&	SRO77	G	A	NUC_position=403
NC_001134	13492	YBL106C&	SRO77	A	T	NUC_position=388
NC_001134	13553	YBL106C&	SRO77	G	A	NUC_position=327
NC_001134	13609	YBL106C&	SRO77	G	T	NUC_position=271
NC_001134	13884	INTERGENIC	-	A	G			
NC_001134	13966	INTERGENIC	-	C	A			
NC_001134	13982	INTERGENIC	-	G	A			
NC_001134	14472	YBL105C&	PKC1	G	A	NUC_position=3225
NC_001134	14814	YBL105C&	PKC1	A	G	NUC_position=2883
NC_001134	15168	YBL105C&	PKC1	T	C	NUC_position=2529
NC_001134	15222	YBL105C&	PKC1	T	A	NUC_position=2475
NC_001134	15234	YBL105C&	PKC1	T	C	NUC_position=2463
NC_001134	15332	YBL105C&	PKC1	G	C	NUC_position=2365
NC_001134	15447	YBL105C&	PKC1	G	A	NUC_position=2250
NC_001134	15510	YBL105C&	PKC1	G	T	NUC_position=2187
NC_001134	15518	YBL105C&	PKC1	A	G	NUC_position=2179
NC_001134	15813	YBL105C&	PKC1	C	G	NUC_position=1884
NC_001134	15830	YBL105C&	PKC1	A	G	NUC_position=1867
NC_001134	15835	YBL105C&	PKC1	T	C	NUC_position=1862
NC_001134	16602	YBL105C&	PKC1	T	C	NUC_position=1095
NC_001134	16749	YBL105C&	PKC1	G	A	NUC_position=948
NC_001134	17455	YBL105C&	PKC1	A	C	NUC_position=242
NC_001134	17715	INTERGENIC	-	A	G			
NC_001134	17743	INTERGENIC	-	T	A			
NC_001134	17961	INTERGENIC	-	C	T			
NC_001134	18082	INTERGENIC	-	A	T			
NC_001134	18175	INTERGENIC	-	T	C			
NC_001134	18513	YBL104C&	-	A	G	NUC_position=2781
NC_001134	18939	YBL104C&	-	T	C	NUC_position=2355
NC_001134	19023	YBL104C&	-	T	C	NUC_position=2271
NC_001134	19065	YBL104C&	-	A	G	NUC_position=2229
NC_001134	19359	YBL104C&	-	G	A	NUC_position=1935
NC_001134	19557	YBL104C&	-	A	G	NUC_position=1737
NC_001134	19824	YBL104C&	-	C	T	NUC_position=1470
NC_001134	19836	YBL104C&	-	G	A	NUC_position=1458
NC_001134	19967	YBL104C&	-	T	C	NUC_position=1327
NC_001134	20442	YBL104C&	-	G	C	NUC_position=852
NC_001134	20445	YBL104C&	-	A	G	NUC_position=849
NC_001134	21126	YBL104C&	-	G	A	NUC_position=168
NC_001134	21460	INTERGENIC	-	T	C			
NC_001134	21479	INTERGENIC	-	G	A			
NC_001134	21491	INTERGENIC	-	A	G			
NC_001134	21609	INTERGENIC	-	A	T			
NC_001134	21641	INTERGENIC	-	A	G			
NC_001134	21768	INTERGENIC	-	T	G			
NC_001134	21976	INTERGENIC	-	C	A			
NC_001134	21978	INTERGENIC	-	C	A			
NC_001134	22279	YBL103C&	RTG3	G	A	NUC_position=1257
NC_001134	22295	YBL103C&	RTG3	C	G	NUC_position=1241
NC_001134	22414	YBL103C&	RTG3	T	C	NUC_position=1122
NC_001134	23049	YBL103C&	RTG3	G	A	NUC_position=487
NC_001134	23229	YBL103C&	RTG3	A	G	NUC_position=307
NC_001134	23765	INTERGENIC	-	G	A			
NC_001134	23913	INTERGENIC	-	C	A			
NC_001134	23961	INTERGENIC	-	C	T			
NC_001134	24047	INTERGENIC	-	A	G			
NC_001134	24209	YBL102W&	SFT2	T	C	NUC_position=112
NC_001134	24448	YBL102W&	SFT2	A	C	NUC_position=351
NC_001134	24838	INTERGENIC	-	A	G			
NC_001134	24859	INTERGENIC	-	G	A			
NC_001134	24890	INTERGENIC	-	C	T			
NC_001134	25059	YBL101C&	ECM21	C	T	NUC_position=3241
NC_001134	25345	YBL101C&	ECM21	A	G	NUC_position=2955
NC_001134	25639	YBL101C&	ECM21	A	T	NUC_position=2661
NC_001134	25680	YBL101C&	ECM21	C	G	NUC_position=2620
NC_001134	25978	YBL101C&	ECM21	G	A	NUC_position=2322
NC_001134	26029	YBL101C&	ECM21	G	A	NUC_position=2271
NC_001134	26040	YBL101C&	ECM21	C	T	NUC_position=2260
NC_001134	26161	YBL101C&	ECM21	G	A	NUC_position=2139
NC_001134	26500	YBL101C&	ECM21	A	C	NUC_position=1800
NC_001134	26767	YBL101C&	ECM21	T	A	NUC_position=1533
NC_001134	26815	YBL101C&	ECM21	A	G	NUC_position=1485
NC_001134	26822	YBL101C&	ECM21	G	A	NUC_position=1478
NC_001134	26950	YBL101C&	ECM21	T	A	NUC_position=1350
NC_001134	27118	YBL101C&	ECM21	A	G	NUC_position=1182
NC_001134	27157	YBL101C&	ECM21	G	A	NUC_position=1143
NC_001134	27577	YBL101C&	ECM21	G	A	NUC_position=723
NC_001134	27850	YBL101C&	ECM21	T	C	NUC_position=450
NC_001134	27998	YBL101C&	ECM21	G	A	NUC_position=302
NC_001134	28186	YBL101C&	ECM21	T	A	NUC_position=114
NC_001134	28204	YBL101C&	ECM21	G	A	NUC_position=96
NC_001134	28538	YBL100W-C&	-	A	G	NUC_position=112
NC_001134	28586	INTERGENIC	-	G	A			
NC_001134	29049	INTERGENIC	-	T	A			
NC_001134	29061	INTERGENIC	-	T	C			
NC_001134	29135	INTERGENIC	-	A	G			
NC_001134	29187	INTERGENIC	-	A	G			
NC_001134	29189	INTERGENIC	-	A	G			
NC_001134	29197	INTERGENIC	-	A	G			
NC_001134	29254	INTERGENIC	-	C	T			
NC_001134	29358	INTERGENIC	-	T	C			
NC_001134	29374	INTERGENIC	-	A	C			
NC_001134	35628	INTERGENIC	-	C	T			
NC_001134	36312	INTERGENIC	-	T	A			
NC_001134	36673	INTERGENIC	-	A	T			
NC_001134	37451	YBL099W&	ATP1	C	T	NUC_position=402
NC_001134	37625	YBL099W&	ATP1	C	T	NUC_position=576
NC_001134	38067	YBL099W&	ATP1	C	T	NUC_position=1018
NC_001134	38210	YBL099W&	ATP1	A	T	NUC_position=1161
NC_001134	38728	INTERGENIC	-	C	A			
NC_001134	38800	INTERGENIC	-	C	A			
NC_001134	38908	INTERGENIC	-	G	A			
NC_001134	38917	INTERGENIC	-	C	T			
NC_001134	38920	INTERGENIC	-	C	A			
NC_001134	39177	YBL098W&	BNA4	A	G	NUC_position=36
NC_001134	39231	YBL098W&	BNA4	A	T	NUC_position=90
NC_001134	39402	YBL098W&	BNA4	C	T	NUC_position=261
NC_001134	39432	YBL098W&	BNA4	T	C	NUC_position=291
NC_001134	39604	YBL098W&	BNA4	A	G	NUC_position=463
NC_001134	40176	YBL098W&	BNA4	A	G	NUC_position=1035
NC_001134	40257	YBL098W&	BNA4	G	A	NUC_position=1116
NC_001134	40326	YBL098W&	BNA4	C	T	NUC_position=1185
NC_001134	40476	YBL098W&	BNA4	T	C	NUC_position=1335
NC_001134	40551	INTERGENIC	-	A	G			
NC_001134	40696	INTERGENIC	-	G	A			
NC_001134	40717	INTERGENIC	-	C	T			
NC_001134	40879	YBL097W&	BRN1	T	C	NUC_position=52
NC_001134	40980	YBL097W&	BRN1	C	T	NUC_position=153
NC_001134	40989	YBL097W&	BRN1	C	T	NUC_position=162
NC_001134	41043	YBL097W&	BRN1	T	C	NUC_position=216
NC_001134	41481	YBL097W&	BRN1	C	T	NUC_position=654
NC_001134	41503	YBL097W&	BRN1	C	A	NUC_position=676
NC_001134	41910	YBL097W&	BRN1	A	G	NUC_position=1083
NC_001134	42184	YBL097W&	BRN1	C	A	NUC_position=1357
NC_001134	42377	YBL097W&	BRN1	C	G	NUC_position=1550
NC_001134	42773	YBL097W&	BRN1	G	A	NUC_position=1946
NC_001134	42833	YBL097W&	BRN1	A	G	NUC_position=2006
NC_001134	42918	YBL097W&	BRN1	G	A	NUC_position=2091
NC_001134	43176	INTERGENIC	-	G	A			
NC_001134	43327	YBL095W&	-	G	A	NUC_position=54
NC_001134	43345	YBL095W&	-	A	G	NUC_position=72
NC_001134	43651	YBL095W&	-	T	C	NUC_position=378
NC_001134	43685	YBL095W&	-	T	C	NUC_position=412
NC_001134	43705	YBL095W&	-	T	C	NUC_position=432
NC_001134	44044	YBL095W&	-	G	A	NUC_position=771
NC_001134	44095	INTERGENIC	-	G	T			
NC_001134	45495	INTERGENIC	-	T	A			
NC_001134	48369	YBL091C&	MAP2	A	T	NUC_position=257
NC_001134	55145	YBL088C&	TEL1	A	C	NUC_position=4235
NC_001134	59751	INTERGENIC	-	T	C			
NC_001134	68154	YBL084C&	CDC27	T	G	NUC_position=1289
NC_001134	68155	YBL084C&	CDC27	G	A	NUC_position=1288
NC_001134	73450	YBL080C&	PET11	2  C	G	NUC_position=1243
NC_001134	75208	INTERGENIC	-	A	G			
NC_001134	89277	INTERGENIC	-	G	T			
NC_001134	92679	YBL068W&	PRS4	C	A	NUC_position=268
NC_001134	95345	YBL067C&	UBP13	G	T	NUC_position=540
NC_001134	114868	YBL056W&	PTC3	G	A	NUC_position=1104
NC_001134	114870	YBL056W&	PTC3	A	G	NUC_position=1106
NC_001134	195012	YBL015W&	ACH1	C	T	NUC_position=888
NC_001134	195171	YBL015W&	ACH1	A	G	NUC_position=1047
NC_001134	195722	INTERGENIC	-	G	A			
NC_001134	195762	INTERGENIC	-	T	C			
NC_001134	195963	INTERGENIC	-	A	T			
NC_001134	196148	INTERGENIC	-	C	A			
NC_001134	196158	INTERGENIC	-	A	G			
NC_001134	196263	INTERGENIC	-	G	C			
NC_001134	196420	INTERGENIC	-	A	G			
NC_001134	196584	INTERGENIC	-	G	A
NC_001134	196636	INTERGENIC	-	G	A
NC_001134	196684	INTERGENIC	-	A	G
NC_001134	196871	INTERGENIC	-	T	C
NC_001134	196967	INTERGENIC	-	A	T
NC_001134	197038	INTERGENIC	-	A	G
NC_001134	197375	INTERGENIC	-	T	C
NC_001134	197443	INTERGENIC	-	G	A
NC_001134	197467	INTERGENIC	-	T	C
NC_001134	197477	INTERGENIC	-	G	C
NC_001134	198088	INTERGENIC	-	G	C
NC_001134	198089	INTERGENIC	-	T	C
NC_001134	198171	INTERGENIC	-	C	T
NC_001134	198183	INTERGENIC	-	C	T
NC_001134	198371	INTERGENIC	-	A	C
NC_001134	198515	INTERGENIC	-	A	G
NC_001134	198529	INTERGENIC	-	A	G			
NC_001134	198608	INTERGENIC	-	C	T			
NC_001134	198675	INTERGENIC	-	C	T			
NC_001134	198754	INTERGENIC	-	T	C			
NC_001134	198785	INTERGENIC	-	C	T			
NC_001134	198829	INTERGENIC	-	A	G			
NC_001134	199393	YBL014C&	RRN6	T	C	NUC_position=2359
NC_001134	199394	YBL014C&	RRN6	A	C	NUC_position=2358
NC_001134	199517	YBL014C&	RRN6	C	T	NUC_position=2235
NC_001134	199578	YBL014C&	RRN6	A	G	NUC_position=2174
NC_001134	199765	YBL014C&	RRN6	A	C	NUC_position=1987
NC_001134	199964	YBL014C&	RRN6	A	G	NUC_position=1788
NC_001134	200011	YBL014C&	RRN6	C	T	NUC_position=1741
NC_001134	200079	YBL014C&	RRN6	G	A	NUC_position=1673
NC_001134	200486	YBL014C&	RRN6	G	A	NUC_position=1266
NC_001134	200525	YBL014C&	RRN6	A	G	NUC_position=1227
NC_001134	200533	YBL014C&	RRN6	G	T	NUC_position=1219
NC_001134	201368	YBL014C&	RRN6	A	G	NUC_position=384
NC_001134	201479	YBL014C&	RRN6	G	A	NUC_position=273
NC_001134	201614	YBL014C&	RRN6	T	C	NUC_position=138
NC_001134	201635	YBL014C&	RRN6	G	C	NUC_position=117
NC_001134	201650	YBL014C&	RRN6	C	T	NUC_position=102
NC_001134	201834	INTERGENIC	-	G	A			
NC_001134	201882	INTERGENIC	-	C	T			
NC_001134	202004	INTERGENIC	-	G	C			
NC_001134	202111	YBL013W&	FMT1	A	T	NUC_position=53
NC_001134	202230	YBL013W&	FMT1	T	A	NUC_position=172
NC_001134	202414	YBL013W&	FMT1	G	A	NUC_position=356
NC_001134	202583	YBL013W&	FMT1	C	G	NUC_position=525
NC_001134	202727	YBL013W&	FMT1	T	C	NUC_position=669
NC_001134	203117	YBL013W&	FMT1	C	T	NUC_position=1059
NC_001134	203569	YBL011W&	SCT1	T	C	NUC_position=29
NC_001134	203786	YBL011W&	SCT1	G	C	NUC_position=246
NC_001134	203913	YBL011W&	SCT1	C	G	NUC_position=373
NC_001134	204140	YBL011W&	SCT1	C	T	NUC_position=600
NC_001134	204182	YBL011W&	SCT1	T	C	NUC_position=642
NC_001134	204185	YBL011W&	SCT1	T	C	NUC_position=645
NC_001134	204218	YBL011W&	SCT1	T	C	NUC_position=678
NC_001134	204407	YBL011W&	SCT1	C	T	NUC_position=867
NC_001134	204461	YBL011W&	SCT1	C	T	NUC_position=921
NC_001134	204539	YBL011W&	SCT1	A	G	NUC_position=999
NC_001134	205154	YBL011W&	SCT1	G	A	NUC_position=1614
NC_001134	205160	YBL011W&	SCT1	C	A	NUC_position=1620
NC_001134	205385	YBL011W&	SCT1	T	C	NUC_position=1845
NC_001134	205520	YBL011W&	SCT1	C	A	NUC_position=1980
NC_001134	205562	YBL011W&	SCT1	C	T	NUC_position=2022
NC_001134	205728	YBL011W&	SCT1	G	A	NUC_position=2188
NC_001134	205894	INTERGENIC	-	T	C			
NC_001134	206079	INTERGENIC	-	C	G			
NC_001134	207154	INTERGENIC	-	C	A			
NC_001134	207223	YBL009W&	ALK2	A	G	NUC_position=27
NC_001134	207415	YBL009W&	ALK2	C	A	NUC_position=219
NC_001134	207862	YBL009W&	ALK2	A	G	NUC_position=666
NC_001134	209248	INTERGENIC	-	G	A			
NC_001134	209363	INTERGENIC	-	C	T			
NC_001134	209405	INTERGENIC	-	T	G			
NC_001134	209831	YBL008W&	HIR1	C	A	NUC_position=176
NC_001134	210252	YBL008W&	HIR1	T	C	NUC_position=597
NC_001134	210288	YBL008W&	HIR1	G	T	NUC_position=633
NC_001134	210390	YBL008W&	HIR1	A	G	NUC_position=735
NC_001134	210433	YBL008W&	HIR1	A	G	NUC_position=778
NC_001134	210585	YBL008W&	HIR1	G	A	NUC_position=930
NC_001134	210977	YBL008W&	HIR1	T	C	NUC_position=1322
NC_001134	210993	YBL008W&	HIR1	G	A	NUC_position=1338
NC_001134	211194	YBL008W&	HIR1	C	G	NUC_position=1539
NC_001134	211335	YBL008W&	HIR1	G	A	NUC_position=1680
NC_001134	211584	YBL008W&	HIR1	C	T	NUC_position=1929
NC_001134	212533	INTERGENIC	-	A	G			
NC_001134	212813	YBL007C&	SLA1	T	C	NUC_position=3557
NC_001134	212885	YBL007C&	SLA1	A	G	NUC_position=3485
NC_001134	212889	YBL007C&	SLA1	C	G	NUC_position=3481
NC_001134	213061	YBL007C&	SLA1	C	T	NUC_position=3309
NC_001134	213469	YBL007C&	SLA1	A	G	NUC_position=2901
NC_001134	213700	YBL007C&	SLA1	G	A	NUC_position=2670
NC_001134	213731	YBL007C&	SLA1	T	G	NUC_position=2639
NC_001134	213826	YBL007C&	SLA1	A	T	NUC_position=2544
NC_001134	214054	YBL007C&	SLA1	C	T	NUC_position=2316
NC_001134	214714	YBL007C&	SLA1	G	A	NUC_position=1656
NC_001134	214813	YBL007C&	SLA1	C	T	NUC_position=1557
NC_001134	215965	YBL007C&	SLA1	G	A	NUC_position=405
NC_001134	215969	YBL007C&	SLA1	G	A	NUC_position=401
NC_001134	215992	YBL007C&	SLA1	G	A	NUC_position=378
NC_001134	216523	INTERGENIC	-	A	G			
NC_001134	216544	INTERGENIC	-	A	C			
NC_001134	216634	YBL006C&	LDB7	A	G	NUC_position=499
NC_001134	216797	YBL006C&	LDB7	T	C	NUC_position=336
NC_001134	217018	YBL006C&	LDB7	G	C	NUC_position=115
NC_001134	217073	YBL006C&	LDB7	C	T	NUC_position=60
NC_001134	217112	YBL006C&	LDB7	T	C	NUC_position=21
NC_001134	217363	INTERGENIC	-	T	A			
NC_001134	217639	YBL005W&	PDR3	A	G	NUC_position=167
NC_001134	217675	YBL005W&	PDR3	C	T	NUC_position=203
NC_001134	217679	YBL005W&	PDR3	C	T	NUC_position=207
NC_001134	218042	YBL005W&	PDR3	A	G	NUC_position=570
NC_001134	218396	YBL005W&	PDR3	G	C	NUC_position=924
NC_001134	218510	YBL005W&	PDR3	T	C	NUC_position=1038
NC_001134	218669	YBL005W&	PDR3	G	A	NUC_position=1197
NC_001134	218960	YBL005W&	PDR3	G	A	NUC_position=1488
NC_001134	219900	YBL005W&	PDR3	G	A	NUC_position=2428
NC_001134	220058	YBL005W&	PDR3	C	T	NUC_position=2586
NC_001134	220067	YBL005W&	PDR3	T	A	NUC_position=2595
NC_001134	220125	YBL005W&	PDR3	G	A	NUC_position=2653
NC_001134	220139	YBL005W&	PDR3	C	T	NUC_position=2667
NC_001134	220219	YBL005W&	PDR3	A	G	NUC_position=2747
NC_001134	220334	YBL005W&	PDR3	C	T	NUC_position=2862
NC_001134	220406	INTERGENIC	-	A	G			
NC_001134	220427	INTERGENIC	-	A	C			
NC_001134	220454	INTERGENIC	-	T	G			
NC_001134	220779	INTERGENIC	-	C	T			
NC_001134	220793	INTERGENIC	-	C	T			
NC_001134	220914	INTERGENIC	-	G	T			
NC_001134	220917	INTERGENIC	-	C	T			
NC_001134	226968	INTERGENIC	-	G	A			
NC_001134	226982	INTERGENIC	-	T	C			
NC_001134	227204	INTERGENIC	-	C	T			
NC_001134	227305	INTERGENIC	-	A	G			
NC_001134	227331	INTERGENIC	-	G	A			
NC_001134	227390	INTERGENIC	-	A	T			
NC_001134	227884	YBL004W&	UTP20	T	C	NUC_position=246
NC_001134	228109	YBL004W&	UTP20	T	C	NUC_position=471
NC_001134	228145	YBL004W&	UTP20	A	G	NUC_position=507
NC_001134	228254	YBL004W&	UTP20	T	C	NUC_position=616
NC_001134	228554	YBL004W&	UTP20	C	T	NUC_position=916
NC_001134	228584	YBL004W&	UTP20	A	G	NUC_position=946
NC_001134	228648	YBL004W&	UTP20	C	T	NUC_position=1010
NC_001134	229780	YBL004W&	UTP20	T	C	NUC_position=2142
NC_001134	230040	YBL004W&	UTP20	A	T	NUC_position=2402
NC_001134	230258	YBL004W&	UTP20	C	T	NUC_position=2620
NC_001134	230579	YBL004W&	UTP20	A	G	NUC_position=2941
NC_001134	230852	YBL004W&	UTP20	A	G	NUC_position=3214
NC_001134	231617	YBL004W&	UTP20	A	G	NUC_position=3979
NC_001134	231707	YBL004W&	UTP20	A	G	NUC_position=4069
NC_001134	231840	YBL004W&	UTP20	A	G	NUC_position=4202
NC_001134	232491	YBL004W&	UTP20	A	T	NUC_position=4853
NC_001134	232621	YBL004W&	UTP20	C	T	NUC_position=4983
NC_001134	233128	YBL004W&	UTP20	A	G	NUC_position=5490
NC_001134	233408	YBL004W&	UTP20	C	T	NUC_position=5770
NC_001134	233986	YBL004W&	UTP20	A	G	NUC_position=6348
NC_001134	234343	YBL004W&	UTP20	T	C	NUC_position=6705
NC_001134	234388	YBL004W&	UTP20	G	A	NUC_position=6750
NC_001134	234607	YBL004W&	UTP20	T	C	NUC_position=6969
NC_001134	234616	YBL004W&	UTP20	T	A	NUC_position=6978
NC_001134	234676	YBL004W&	UTP20	G	A	NUC_position=7038
NC_001134	234859	YBL004W&	UTP20	C	G	NUC_position=7221
NC_001134	235116	YBL004W&	UTP20	C	T	NUC_position=7478
NC_001134	235637	YBL003C&	HTA2	T	C	NUC_position=159
NC_001134	236159	INTERGENIC	-	C	T			
NC_001134	236259	INTERGENIC	-	T	A			
NC_001134	236316	INTERGENIC	-	C	T			
NC_001134	236386	INTERGENIC	-	G	A			
NC_001134	236394	INTERGENIC	-	G	A			
NC_001134	236492	INTERGENIC	-	C	A			
NC_001134	236629	YBL002W&	HTB2	T	C	NUC_position=135
NC_001134	237153	INTERGENIC	-	A	G			
NC_001134	237543	INTERGENIC	-	C	T			
NC_001134	237658	INTERGENIC	-	C	T			
NC_001134	237662	INTERGENIC	-	T	C			
NC_001134	237731	INTERGENIC	-	A	G			
NC_001134	237839	INTERGENIC	-	G	A			
NC_001134	237892	INTERGENIC	-	G	A			
NC_001134	237973	INTERGENIC	-	A	T
NC_001134	238082	INTERGENIC	-	G	C
NC_001134	238113	INTERGENIC	-	A	G
NC_001134	238116	INTERGENIC	-	G	A
NC_001134	238133	INTERGENIC	-	G	A
NC_001134	238139	INTERGENIC	-	T	C
NC_001134	238165	INTERGENIC	-	A	T
NC_001134	238188	INTERGENIC	-	G	A
NC_001134	238191	INTERGENIC	-	C	T
NC_001134	238226	INTERGENIC	-	T	A
NC_001134	238241	INTERGENIC	-	G	A
NC_001134	238289	INTERGENIC	-	A	C
NC_001134	238293	INTERGENIC	-	T	C
NC_001134	238348	INTERGENIC	-	T	G
NC_001134	238454	INTERGENIC	-	A	G
NC_001134	238610	INTERGENIC	-	A	C
NC_001134	238613	INTERGENIC	-	C	T			
NC_001134	238677	INTERGENIC	-	C	T			
NC_001134	238739	INTERGENIC	-	G	A			
NC_001134	238946	YBR001C&	NTH2	T	A	NUC_position=2340
NC_001134	239436	YBR001C&	NTH2	T	A	NUC_position=1850
NC_001134	239530	YBR001C&	NTH2	A	C	NUC_position=1756
NC_001134	239599	YBR001C&	NTH2	C	T	NUC_position=1687
NC_001134	239607	YBR001C&	NTH2	T	G	NUC_position=1679
NC_001134	239627	YBR001C&	NTH2	T	C	NUC_position=1659
NC_001134	239866	YBR001C&	NTH2	G	A	NUC_position=1420
NC_001134	239951	YBR001C&	NTH2	A	G	NUC_position=1335
NC_001134	239953	YBR001C&	NTH2	A	G	NUC_position=1333
NC_001134	240050	YBR001C&	NTH2	C	A	NUC_position=1236
NC_001134	240544	YBR001C&	NTH2	C	T	NUC_position=742
NC_001134	240842	YBR001C&	NTH2	G	A	NUC_position=444
NC_001134	240965	YBR001C&	NTH2	C	T	NUC_position=321
NC_001134	241145	YBR001C&	NTH2	A	G	NUC_position=141
NC_001134	241198	YBR001C&	NTH2	C	T	NUC_position=88
NC_001134	241359	INTERGENIC	-	G	A			
NC_001134	241396	INTERGENIC	-	G	A			
NC_001134	241424	INTERGENIC	-	T	C			
NC_001134	241484	INTERGENIC	-	C	T			
NC_001134	242014	YBR002C&	RER2	T	C	NUC_position=557
NC_001134	242040	YBR002C&	RER2	A	G	NUC_position=531
NC_001134	242436	YBR002C&	RER2	G	A	NUC_position=135
NC_001134	242563	YBR002C&	RER2	G	A	NUC_position=8
NC_001134	242748	INTERGENIC	-	C	G			
NC_001134	243438	YBR003W&	COQ1	G	A	NUC_position=628
NC_001134	243488	YBR003W&	COQ1	G	A	NUC_position=678
NC_001134	243611	YBR003W&	COQ1	T	C	NUC_position=801
NC_001134	243770	YBR003W&	COQ1	C	T	NUC_position=960
NC_001134	243848	YBR003W&	COQ1	C	T	NUC_position=1038
NC_001134	244013	YBR003W&	COQ1	A	G	NUC_position=1203
NC_001134	244217	YBR003W&	COQ1	A	G	NUC_position=1407
NC_001134	244781	YBR004C&	GPI18	A	G	NUC_position=889
NC_001134	245036	YBR004C&	GPI18	C	T	NUC_position=634
NC_001134	245075	YBR004C&	GPI18	A	G	NUC_position=595
NC_001134	245111	YBR004C&	GPI18	T	A	NUC_position=559
NC_001134	245307	YBR004C&	GPI18	C	T	NUC_position=363
NC_001134	245879	INTERGENIC	-	G	A			
NC_001134	246029	YBR005W&	RCR1	T	G	NUC_position=122
NC_001134	246061	YBR005W&	RCR1	G	A	NUC_position=154
NC_001134	246174	YBR005W&	RCR1	G	A	NUC_position=267
NC_001134	246295	YBR005W&	RCR1	A	G	NUC_position=388
NC_001134	246577	INTERGENIC	-	T	C			
NC_001134	246581	INTERGENIC	-	A	C			
NC_001134	246818	INTERGENIC	-	G	A			
NC_001134	246962	INTERGENIC	-	C	T			
NC_001134	247042	YBR006W&	UGA2	C	T	NUC_position=31
NC_001134	247236	YBR006W&	UGA2	A	G	NUC_position=225
NC_001134	247524	YBR006W&	UGA2	G	A	NUC_position=513
NC_001134	247533	YBR006W&	UGA2	C	T	NUC_position=522
NC_001134	247605	YBR006W&	UGA2	A	T	NUC_position=594
NC_001134	247761	YBR006W&	UGA2	G	A	NUC_position=750
NC_001134	247791	YBR006W&	UGA2	A	G	NUC_position=780
NC_001134	247815	YBR006W&	UGA2	C	T	NUC_position=804
NC_001134	247995	YBR006W&	UGA2	C	T	NUC_position=984
NC_001134	248154	YBR006W&	UGA2	A	T	NUC_position=1143
NC_001134	248214	YBR006W&	UGA2	A	G	NUC_position=1203
NC_001134	248557	INTERGENIC	-	G	T			
NC_001134	248660	INTERGENIC	-	G	A			
NC_001134	248672	INTERGENIC	-	C	G			
NC_001134	248729	INTERGENIC	-	A	G			
NC_001134	248919	YBR007C&	DSF2	C	T	NUC_position=2099
NC_001134	249074	YBR007C&	DSF2	G	A	NUC_position=1944
NC_001134	249534	YBR007C&	DSF2	T	C	NUC_position=1484
NC_001134	249571	YBR007C&	DSF2	G	A	NUC_position=1447
NC_001134	250039	YBR007C&	DSF2	T	G	NUC_position=979
NC_001134	250317	YBR007C&	DSF2	G	A	NUC_position=701
NC_001134	250403	YBR007C&	DSF2	C	G	NUC_position=615
NC_001134	250775	YBR007C&	DSF2	C	T	NUC_position=243
NC_001134	251005	YBR007C&	DSF2	A	T	NUC_position=13
NC_001134	251106	INTERGENIC	-	T	G			
NC_001134	251135	INTERGENIC	-	G	T			
NC_001134	251549	INTERGENIC	-	G	A			
NC_001134	251791	INTERGENIC	-	C	T			
NC_001134	251801	INTERGENIC	-	C	T			
NC_001134	251821	INTERGENIC	-	G	C			
NC_001134	251880	INTERGENIC	-	A	G			
NC_001134	251883	INTERGENIC	-	A	G			
NC_001134	252014	INTERGENIC	-	G	A			
NC_001134	252028	INTERGENIC	-	C	T			
NC_001134	252037	INTERGENIC	-	C	T			
NC_001134	252045	INTERGENIC	-	C	T			
NC_001134	252162	INTERGENIC	-	C	G			
NC_001134	252194	INTERGENIC	-	A	G			
NC_001134	252590	YBR008C&	FLR1	T	C	NUC_position=1621
NC_001134	252600	YBR008C&	FLR1	T	C	NUC_position=1611
NC_001134	252681	YBR008C&	FLR1	A	G	NUC_position=1530
NC_001134	252705	YBR008C&	FLR1	G	T	NUC_position=1506
NC_001134	252793	YBR008C&	FLR1	T	G	NUC_position=1418
NC_001134	253096	YBR008C&	FLR1	C	T	NUC_position=1115
NC_001134	253220	YBR008C&	FLR1	G	A	NUC_position=991
NC_001134	253710	YBR008C&	FLR1	G	A	NUC_position=501
NC_001134	254031	YBR008C&	FLR1	C	T	NUC_position=180
NC_001134	254125	YBR008C&	FLR1	T	C	NUC_position=86
NC_001134	254350	INTERGENIC	-	C	T			
NC_001134	254369	INTERGENIC	-	C	T			
NC_001134	254410	INTERGENIC	-	C	T			
NC_001134	254437	INTERGENIC	-	T	C			
NC_001134	254495	INTERGENIC	-	G	T			
NC_001134	254532	INTERGENIC	-	C	A			
NC_001134	254616	INTERGENIC	-	T	A			
NC_001134	254832	INTERGENIC	-	A	G			
NC_001134	254897	INTERGENIC	-	T	A			
NC_001134	255056	INTERGENIC	-	A	G			
NC_001134	255125	INTERGENIC	-	A	G			
NC_001134	255467	YBR009C&	HHF1	G	A	NUC_position=216
NC_001134	255686	INTERGENIC	-	T	A			
NC_001134	255738	INTERGENIC	-	G	A			
NC_001134	255741	INTERGENIC	-	C	T			
NC_001134	255826	INTERGENIC	-	T	C			
NC_001134	256265	INTERGENIC	-	C	A			
NC_001134	256923	INTERGENIC	-	T	C			
NC_001134	256939	INTERGENIC	-	A	T			
NC_001134	257174	YBR011C&	IPP1	G	A	NUC_position=800
NC_001134	257428	YBR011C&	IPP1	C	T	NUC_position=546
NC_001134	257563	YBR011C&	IPP1	T	C	NUC_position=411
NC_001134	257911	YBR011C&	IPP1	T	C	NUC_position=63
NC_001134	258151	INTERGENIC	-	T	C			
NC_001134	258206	INTERGENIC	-	A	C			
NC_001134	258209	INTERGENIC	-	A	G			
NC_001134	258311	INTERGENIC	-	G	C			
NC_001134	258407	INTERGENIC	-	C	A			
NC_001134	258651	INTERGENIC	-	C	T			
NC_001134	258665	INTERGENIC	-	A	G			
NC_001134	266250	INTERGENIC	-	A	T			
NC_001134	266324	INTERGENIC	-	T	C			
NC_001134	266351	INTERGENIC	-	C	G			
NC_001134	266358	INTERGENIC	-	C	G			
NC_001134	266478	INTERGENIC	-	G	A			
NC_001134	266551	INTERGENIC	-	C	G			
NC_001134	266590	INTERGENIC	-	C	T			
NC_001134	266718	INTERGENIC	-	A	G			
NC_001134	266773	YBR014C&	GRX7	G	A	NUC_position=564
NC_001134	266791	YBR014C&	GRX7	G	A	NUC_position=546
NC_001134	267105	YBR014C&	GRX7	T	C	NUC_position=232
NC_001134	267339	INTERGENIC	-	C	T			
NC_001134	267510	INTERGENIC	-	C	T			
NC_001134	267673	INTERGENIC	-	T	C			
NC_001134	268100	YBR015C&	MNN2	G	A	NUC_position=1404
NC_001134	268319	YBR015C&	MNN2	A	G	NUC_position=1185
NC_001134	268644	YBR015C&	MNN2	G	T	NUC_position=860
NC_001134	268844	YBR015C&	MNN2	C	G	NUC_position=660
NC_001134	268895	YBR015C&	MNN2	G	A	NUC_position=609
NC_001134	268913	YBR015C&	MNN2	G	A	NUC_position=591
NC_001134	268949	YBR015C&	MNN2	T	C	NUC_position=555
NC_001134	269066	YBR015C&	MNN2	A	G	NUC_position=438
NC_001134	269255	YBR015C&	MNN2	G	A	NUC_position=249
NC_001134	269653	INTERGENIC	-	C	T			
NC_001134	269986	INTERGENIC	-	G	A			
NC_001134	270169	INTERGENIC	-	C	T			
NC_001134	270315	YBR016W&	-	G	T	NUC_position=69
NC_001134	271427	YBR017C&	KAP10	4  C	T	NUC_position=2277
NC_001134	271526	YBR017C&	KAP10	4  C	T	NUC_position=2178
NC_001134	271598	YBR017C&	KAP10	4  C	T	NUC_position=2106
NC_001134	271718	YBR017C&	KAP10	4  G	A	NUC_position=1986
NC_001134	271912	YBR017C&	KAP10	4  G	A	NUC_position=1792
NC_001134	271982	YBR017C&	KAP10	4:00 am	G	NUC_position=1722
NC_001134	272234	YBR017C&	KAP10	4  T	C	NUC_position=1470
NC_001134	272984	YBR017C&	KAP10	4:00 am	G	NUC_position=720
NC_001134	273289	YBR017C&	KAP10	4  G	A	NUC_position=415
NC_001134	273293	YBR017C&	KAP10	4  C	T	NUC_position=411
NC_001134	273735	INTERGENIC	-	G	A			
NC_001134	273921	INTERGENIC	-	A	T			
NC_001134	273951	INTERGENIC	-	A	G			
NC_001134	274067	INTERGENIC	-	A	T			
NC_001134	274312	INTERGENIC	-	A	T			
NC_001134	274372	INTERGENIC	-	G	A			
NC_001134	274383	INTERGENIC	-	G	A			
NC_001134	274494	YBR018C&	GAL7	G	A	NUC_position=1034
NC_001134	274728	YBR018C&	GAL7	A	G	NUC_position=800
NC_001134	275384	YBR018C&	GAL7	T	A	NUC_position=144
NC_001134	275737	INTERGENIC	-	T	C			
NC_001134	276052	INTERGENIC	-	T	C			
NC_001134	276361	YBR019C&	GAL10	A	G	NUC_position=1992
NC_001134	276492	YBR019C&	GAL10	T	C	NUC_position=1861
NC_001134	276799	YBR019C&	GAL10	C	G	NUC_position=1554
NC_001134	277277	YBR019C&	GAL10	C	T	NUC_position=1076
NC_001134	277780	YBR019C&	GAL10	A	G	NUC_position=573
NC_001134	278591	INTERGENIC	-	C	T			
NC_001134	278605	INTERGENIC	-	C	A			
NC_001134	278769	INTERGENIC	-	T	G			
NC_001134	278884	INTERGENIC	-	G	C			
NC_001134	278889	INTERGENIC	-	G	A			
NC_001134	278927	INTERGENIC	-	A	G			
NC_001134	278954	INTERGENIC	-	C	A			
NC_001134	279162	YBR020W&	GAL1	G	T	NUC_position=142
NC_001134	279446	YBR020W&	GAL1	A	T	NUC_position=426
NC_001134	279910	YBR020W&	GAL1	T	C	NUC_position=890
NC_001134	280091	YBR020W&	GAL1	T	C	NUC_position=1071
NC_001134	280263	YBR020W&	GAL1	A	G	NUC_position=1243
NC_001134	280684	INTERGENIC	-	G	A			
NC_001134	280810	INTERGENIC	-	A	C			
NC_001134	283292	YBR021W&	FUR4	T	A	NUC_position=1850
NC_001134	283431	INTERGENIC	-	A	C			
NC_001134	283487	INTERGENIC	-	A	G			
NC_001134	283573	INTERGENIC	-	C	T			
NC_001134	283729	INTERGENIC	-	G	C			
NC_001134	284280	INTERGENIC	-	G	A			
NC_001134	284437	YBR023C&	CHS3	G	T	NUC_position=3489
NC_001134	315270	INTERGENIC	-	C	G			
NC_001134	315271	INTERGENIC	-	G	C			
NC_001134	323835	YBR043C&	QDR3	C	G	NUC_position=111
NC_001134	323836	YBR043C&	QDR3	G	C	NUC_position=110
NC_001134	342721	INTERGENIC	-	C	T			
NC_001134	343140	YBR054W&	YRO2	A	G	NUC_position=42
NC_001134	343728	YBR054W&	YRO2	C	T	NUC_position=630
NC_001134	343843	YBR054W&	YRO2	C	T	NUC_position=745
NC_001134	344936	YBR055C&	PRP6	C	T	NUC_position=2364
NC_001134	344990	YBR055C&	PRP6	A	G	NUC_position=2310
NC_001134	345048	YBR055C&	PRP6	C	T	NUC_position=2252
NC_001134	345170	YBR055C&	PRP6	C	T	NUC_position=2130
NC_001134	345286	YBR055C&	PRP6	A	G	NUC_position=2014
NC_001134	345319	YBR055C&	PRP6	A	C	NUC_position=1981
NC_001134	345767	YBR055C&	PRP6	A	G	NUC_position=1533
NC_001134	345779	YBR055C&	PRP6	C	T	NUC_position=1521
NC_001134	345847	YBR055C&	PRP6	C	A	NUC_position=1453
NC_001134	345851	YBR055C&	PRP6	A	C	NUC_position=1449
NC_001134	345953	YBR055C&	PRP6	C	A	NUC_position=1347
NC_001134	346435	YBR055C&	PRP6	C	T	NUC_position=865
NC_001134	347413	INTERGENIC	-	T	A			
NC_001134	347585	INTERGENIC	-	A	G			
NC_001134	349413	INTERGENIC	-	A	T			
NC_001134	349465	INTERGENIC	-	G	A
NC_001134	349480	INTERGENIC	-	G	A
NC_001134	349504	INTERGENIC	-	A	G
NC_001134	349710	INTERGENIC	-	C	T
NC_001134	349987	INTERGENIC	-	C	T
NC_001134	350028	INTERGENIC	-	G	A
NC_001134	350079	INTERGENIC	-	T	C
NC_001134	350133	INTERGENIC	-	C	T
NC_001134	350176	INTERGENIC	-	C	T
NC_001134	350195	INTERGENIC	-	G	A
NC_001134	350223	INTERGENIC	-	T	G
NC_001134	350244	INTERGENIC	-	C	T
NC_001134	350321	INTERGENIC	-	C	G
NC_001134	350489	INTERGENIC	-	G	A
NC_001134	350561	INTERGENIC	-	G	A
NC_001134	350578	INTERGENIC	-	G	A
NC_001134	350655	INTERGENIC	-	G	A			
NC_001134	350681	INTERGENIC	-	T	C			
NC_001134	350684	INTERGENIC	-	A	C			
NC_001134	350725	INTERGENIC	-	T	C			
NC_001134	350762	INTERGENIC	-	A	T			
NC_001134	350790	INTERGENIC	-	A	G			
NC_001134	350795	INTERGENIC	-	A	G			
NC_001134	351434	INTERGENIC	-	G	A			
NC_001134	351621	INTERGENIC	-	A	G			
NC_001134	351997	INTERGENIC	-	G	A			
NC_001134	352511	YBR057C&	MUM2	C	A	NUC_position=781
NC_001134	352653	YBR057C&	MUM2	C	T	NUC_position=639
NC_001134	353772	YBR058C&	UBP14	G	T	NUC_position=2244
NC_001134	353808	YBR058C&	UBP14	A	G	NUC_position=2208
NC_001134	353930	YBR058C&	UBP14	A	G	NUC_position=2086
NC_001134	354091	YBR058C&	UBP14	A	T	NUC_position=1925
NC_001134	354330	YBR058C&	UBP14	T	A	NUC_position=1686
NC_001134	354450	YBR058C&	UBP14	T	C	NUC_position=1566
NC_001134	354702	YBR058C&	UBP14	A	G	NUC_position=1314
NC_001134	355032	YBR058C&	UBP14	C	T	NUC_position=984
NC_001134	355149	YBR058C&	UBP14	T	C	NUC_position=867
NC_001134	355347	YBR058C&	UBP14	C	T	NUC_position=669
NC_001134	355404	YBR058C&	UBP14	G	A	NUC_position=612
NC_001134	355620	YBR058C&	UBP14	C	T	NUC_position=396
NC_001134	355624	YBR058C&	UBP14	G	A	NUC_position=392
NC_001134	355746	YBR058C&	UBP14	T	G	NUC_position=270
NC_001134	355834	YBR058C&	UBP14	A	G	NUC_position=182
NC_001134	355916	YBR058C&	UBP14	G	C	NUC_position=100
NC_001134	356058	INTERGENIC	-	T	C			
NC_001134	356062	INTERGENIC	-	C	T			
NC_001134	356126	INTERGENIC	-	T	C			
NC_001134	356460	YBR058C-A&	TSC3	C	G	NUC_position=105
NC_001134	356544	YBR058C-A&	TSC3	C	T	NUC_position=21
NC_001134	356646	INTERGENIC	-	T	C			
NC_001134	356895	YBR059C&	AKL1	C	T	NUC_position=3291
NC_001134	356918	YBR059C&	AKL1	T	C	NUC_position=3268
NC_001134	357197	YBR059C&	AKL1	A	G	NUC_position=2989
NC_001134	357336	YBR059C&	AKL1	G	A	NUC_position=2850
NC_001134	357471	YBR059C&	AKL1	A	G	NUC_position=2715
NC_001134	357534	YBR059C&	AKL1	G	T	NUC_position=2652
NC_001134	357750	YBR059C&	AKL1	G	C	NUC_position=2436
NC_001134	358047	YBR059C&	AKL1	C	T	NUC_position=2139
NC_001134	358275	YBR059C&	AKL1	G	A	NUC_position=1911
NC_001134	358761	YBR059C&	AKL1	T	C	NUC_position=1425
NC_001134	359157	YBR059C&	AKL1	C	T	NUC_position=1029
NC_001134	359660	YBR059C&	AKL1	A	G	NUC_position=526
NC_001134	359976	YBR059C&	AKL1	C	T	NUC_position=210
NC_001134	361466	YBR060C&	ORC2	T	C	NUC_position=1047
NC_001134	362798	INTERGENIC	-	G	C			
NC_001134	364071	INTERGENIC	-	C	T			
NC_001134	364159	INTERGENIC	-	T	C			
NC_001134	364173	INTERGENIC	-	A	G			
NC_001134	364212	INTERGENIC	-	T	C			
NC_001134	364406	INTERGENIC	-	A	G			
NC_001134	364417	INTERGENIC	-	C	T			
NC_001134	364467	INTERGENIC	-	A	G			
NC_001134	364640	INTERGENIC	-	A	G			
NC_001134	365304	YBR061C&	TRM7	G	A	NUC_position=414
NC_001134	365324	YBR061C&	TRM7	A	G	NUC_position=394
NC_001134	365523	YBR061C&	TRM7	C	T	NUC_position=195
NC_001134	365828	INTERGENIC	-	G	A			
NC_001134	366321	Y	YBR062C&	-	T	A	NUC_position=196 AFTER INTRON
NC_001134	366812	INTERGENIC	-	C	T			
NC_001134	367207	YBR063C&	-	T	C	NUC_position=976
NC_001134	367427	YBR063C&	-	T	C	NUC_position=756
NC_001134	367442	YBR063C&	-	G	C	NUC_position=741
NC_001134	367500	YBR063C&	-	T	C	NUC_position=683
NC_001134	367501	YBR063C&	-	T	C	NUC_position=682
NC_001134	367529	YBR063C&	-	C	T	NUC_position=654
NC_001134	367612	YBR063C&	-	T	G	NUC_position=571
NC_001134	367772	YBR063C&	-	A	T	NUC_position=411
NC_001134	367898	YBR063C&	-	C	A	NUC_position=285
NC_001134	368091	YBR063C&	-	C	T	NUC_position=92
NC_001134	368563	INTERGENIC	-	G	A			
NC_001134	368628	YBR065C&	ECM2	T	G	NUC_position=1049
NC_001134	368714	YBR065C&	ECM2	C	T	NUC_position=963
NC_001134	368720	YBR065C&	ECM2	A	G	NUC_position=957
NC_001134	368738	YBR065C&	ECM2	A	G	NUC_position=939
NC_001134	370259	YBR066C&	NRG2	C	T	NUC_position=439
NC_001134	370774	INTERGENIC	-	C	T			
NC_001134	371137	INTERGENIC	-	T	G			
NC_001134	371144	INTERGENIC	-	C	T			
NC_001134	371704	INTERGENIC	-	C	G			
NC_001134	371743	INTERGENIC	-	A	C			
NC_001134	371938	INTERGENIC	-	C	T			
NC_001134	372544	YBR067C&	TIP1	A	G	NUC_position=189
NC_001134	372951	INTERGENIC	-	C	T			
NC_001134	373296	INTERGENIC	-	G	C			
NC_001134	373437	INTERGENIC	-	C	A			
NC_001134	373779	INTERGENIC	-	A	G			
NC_001134	373969	YBR068C&	BAP2	G	C	NUC_position=1719
NC_001134	374011	YBR068C&	BAP2	T	A	NUC_position=1677
NC_001134	374549	YBR068C&	BAP2	G	A	NUC_position=1139
NC_001134	375081	YBR068C&	BAP2	C	A	NUC_position=607
NC_001134	375272	YBR068C&	BAP2	T	A	NUC_position=416
NC_001134	375939	INTERGENIC	-	T	C			
NC_001134	375969	INTERGENIC	-	G	A			
NC_001134	376039	INTERGENIC	-	T	C			
NC_001134	376102	INTERGENIC	-	G	A			
NC_001134	376295	INTERGENIC	-	T	C			
NC_001134	376425	INTERGENIC	-	T	C			
NC_001134	376438	INTERGENIC	-	A	G			
NC_001134	376497	INTERGENIC	-	A	T			
NC_001134	376520	INTERGENIC	-	A	G			
NC_001134	376664	YBR069C&	TAT1	A	G	NUC_position=1767
NC_001134	378252	YBR069C&	TAT1	T	C	NUC_position=179
NC_001134	379528	YBR070C&	ALG14	A	G	NUC_position=404
NC_001134	379595	YBR070C&	ALG14	T	C	NUC_position=337
NC_001134	380285	INTERGENIC	-	A	G			
NC_001134	380348	INTERGENIC	-	C	G			
NC_001134	380990	YBR071W&	-	T	C	NUC_position=583
NC_001134	381056	INTERGENIC	-	T	C			
NC_001134	381831	INTERGENIC	-	T	C			
NC_001134	383385	YBR073W&	RDH54	C	T	NUC_position=177
NC_001134	385360	YBR073W&	RDH54	C	G	NUC_position=2152
NC_001134	385361	YBR073W&	RDH54	G	C	NUC_position=2153
NC_001134	386100	INTERGENIC	-	C	T			
NC_001134	386296	YBR074W&	-	G	A	NUC_position=16
NC_001134	386862	YBR074W&	-	C	T	NUC_position=582
NC_001134	387247	YBR074W&	-	C	T	NUC_position=967
NC_001134	388774	YBR074W&	-	T	A	NUC_position=2494
NC_001134	388775	YBR074W&	-	T	A	NUC_position=2495
NC_001134	388948	YBR074W&	-	G	A	NUC_position=2668
NC_001134	389237	INTERGENIC	-	T	C			
NC_001134	389238	INTERGENIC	-	T	C			
NC_001134	389270	INTERGENIC	-	G	T			
NC_001134	389474	INTERGENIC	-	C	T			
NC_001134	389870	INTERGENIC	-	T	C			
NC_001134	389992	INTERGENIC	-	T	C			
NC_001134	390127	INTERGENIC	-	A	G			
NC_001134	390456	YBR076W&	ECM8	A	T	NUC_position=88
NC_001134	392557	INTERGENIC	-	C	G			
NC_001134	392558	INTERGENIC	-	G	C			
NC_001134	426394	YBR089C-A&	NHP6B	C	G	NUC_position=90
NC_001134	426394	Y	YBR090C&	-	C	G	NUC_position=302 AFTER INTRON
NC_001134	426396	YBR089C-A&	NHP6B	G	C	NUC_position=88
NC_001134	426396	Y	YBR090C&	-	G	C	NUC_position=300 AFTER INTRON
NC_001134	432380	YBR094W&	PBY1	T	C	NUC_position=351
NC_001134	433377	YBR094W&	PBY1	C	G	NUC_position=1348
NC_001134	433378	YBR094W&	PBY1	G	C	NUC_position=1349
NC_001134	437344	YBR097W&	VPS15	A	G	NUC_position=400
NC_001134	439496	YBR097W&	VPS15	T	G	NUC_position=2552
NC_001134	447535	INTERGENIC	-	C	G			
NC_001134	447536	INTERGENIC	-	G	C			
NC_001134	449582	INTERGENIC	-	G	A			
NC_001134	450371	YBR104W&	YMC2	T	C	NUC_position=711
NC_001134	450932	YBR105C&	VID24	T	C	NUC_position=1032
NC_001134	451118	YBR105C&	VID24	G	A	NUC_position=846
NC_001134	451169	YBR105C&	VID24	G	A	NUC_position=795
NC_001134	451273	YBR105C&	VID24	G	A	NUC_position=691
NC_001134	451337	YBR105C&	VID24	G	A	NUC_position=627
NC_001134	451367	YBR105C&	VID24	G	A	NUC_position=597
NC_001134	451397	YBR105C&	VID24	G	A	NUC_position=567
NC_001134	451496	YBR105C&	VID24	G	A	NUC_position=468
NC_001134	451807	YBR105C&	VID24	A	G	NUC_position=157
NC_001134	451976	INTERGENIC	-	C	T			
NC_001134	452212	INTERGENIC	-	A	G			
NC_001134	452402	INTERGENIC	-	C	T			
NC_001134	452498	INTERGENIC	-	C	T			
NC_001134	452570	INTERGENIC	-	T	C			
NC_001134	452885	YBR106W&	PHO88	G	A	NUC_position=234
NC_001134	453089	YBR106W&	PHO88	C	T	NUC_position=438
NC_001134	453411	INTERGENIC	-	G	A			
NC_001134	453420	INTERGENIC	-	T	G			
NC_001134	453575	INTERGENIC	-	G	A			
NC_001134	453698	INTERGENIC	-	G	A			
NC_001134	454116	YBR107C&	IML3	T	C	NUC_position=409
NC_001134	454201	YBR107C&	IML3	A	G	NUC_position=324
NC_001134	454266	YBR107C&	IML3	A	G	NUC_position=259
NC_001134	454330	YBR107C&	IML3	T	C	NUC_position=195
NC_001134	454395	YBR107C&	IML3	G	C	NUC_position=130
NC_001134	454461	YBR107C&	IML3	T	G	NUC_position=64
NC_001134	454482	YBR107C&	IML3	A	G	NUC_position=43
NC_001134	454560	INTERGENIC	-	A	G			
NC_001134	454747	INTERGENIC	-	T	C			
NC_001134	454878	YBR108W&	AIM3	T	C	NUC_position=63
NC_001134	456359	YBR108W&	AIM3	C	T	NUC_position=1544
NC_001134	488600	INTERGENIC	-	T	A			
NC_001134	488601	INTERGENIC	-	C	T			
NC_001134	513365	YBR137W&	-	A	G	NUC_position=328
NC_001134	514965	YBR138C&	-	A	C	NUC_position=366
NC_001134	514966	YBR138C&	-	C	A	NUC_position=365
NC_001134	527099	YBR141C&	-	A	G	NUC_position=934
NC_001134	547442	INTERGENIC	-	A	T			
NC_001134	625500	INTERGENIC	-	T	C			
NC_001134	627421	YBR202W&	MCM7	T	G	NUC_position=1655
NC_001134	627486	YBR202W&	MCM7	A	T	NUC_position=1720
NC_001134	627487	YBR202W&	MCM7	T	A	NUC_position=1721
NC_001134	631907	YBR203W&	COS11	1  G	A	NUC_position=2745
NC_001134	631912	YBR203W&	COS11	1  G	A	NUC_position=2750
NC_001134	631981	INTERGENIC	-	A	G			
NC_001134	633189	YBR204C&	-	T	A	NUC_position=188
NC_001134	634934	INTERGENIC	-	C	T			
NC_001134	635192	YBR207W&	FTH1	A	G	NUC_position=52
NC_001134	635247	YBR207W&	FTH1	A	G	NUC_position=107
NC_001134	635822	YBR207W&	FTH1	C	G	NUC_position=682
NC_001134	636141	YBR207W&	FTH1	A	G	NUC_position=1001
NC_001134	636336	YBR207W&	FTH1	G	A	NUC_position=1196
NC_001134	636342	YBR207W&	FTH1	G	A	NUC_position=1202
NC_001134	661849	YBR218C&	PYC2	G	T	NUC_position=396
NC_001134	662068	YBR218C&	PYC2	G	A	NUC_position=177
NC_001134	662089	YBR218C&	PYC2	A	G	NUC_position=156
NC_001134	662107	YBR218C&	PYC2	G	A	NUC_position=138
NC_001134	662251	INTERGENIC	-	T	C			
NC_001134	662267	INTERGENIC	-	C	T			
NC_001134	662439	INTERGENIC	-	G	A			
NC_001134	662744	Y	YBR219C&	-	G	A	IN	INTRON		
NC_001134	662802	Y	YBR219C&	-	A	G	IN	INTRON		
NC_001134	662909	Y	YBR219C&	-	A	G	IN	INTRON		
NC_001134	662919	Y	YBR219C&	-	C	T	IN	INTRON		
NC_001134	662957	Y	YBR219C&	-	C	T	IN	INTRON		
NC_001134	663292	Y	YBR219C&	-	A	G	NUC_position=7 BEFORE INTRON
NC_001134	663292	YBR220C&	-	A	G	NUC_position=1381
NC_001134	663365	YBR220C&	-	A	G	NUC_position=1308
NC_001134	663443	YBR220C&	-	G	A	NUC_position=1230
NC_001134	663473	YBR220C&	-	C	T	NUC_position=1200
NC_001134	663503	YBR220C&	-	C	T	NUC_position=1170
NC_001134	663904	YBR220C&	-	C	T	NUC_position=769
NC_001134	664013	YBR220C&	-	T	C	NUC_position=660
NC_001134	664160	YBR220C&	-	T	C	NUC_position=513
NC_001134	664495	YBR220C&	-	T	C	NUC_position=178
NC_001134	665113	INTERGENIC	-	C	A			
NC_001134	669663	YBR223C&	TDP1	G	A	NUC_position=630
NC_001134	670078	YBR223C&	TDP1	T	C	NUC_position=215
NC_001134	670297	INTERGENIC	-	G	A			
NC_001134	670306	INTERGENIC	-	A	G			
NC_001134	691776	INTERGENIC	-	A	G			
NC_001134	739341	YBR265W&	TSC10	A	T	NUC_position=765
NC_001134	740291	YBR267W&	REI1	C	G	NUC_position=456
NC_001134	740292	YBR267W&	REI1	G	C	NUC_position=457
NC_001134	743936	YBR270C&	BIT2	G	C	NUC_position=458
NC_001134	743938	YBR270C&	BIT2	C	G	NUC_position=456
NC_001134	754908	YBR275C&	RIF1	T	C	NUC_position=2194
NC_001134	774080	YBR285W&	-	C	G	NUC_position=163
NC_001134	774430	INTERGENIC	-	C	G			
NC_001134	780541	YBR289W&	SNF5	C	A	NUC_position=879
NC_001134	781354	YBR289W&	SNF5	G	C	NUC_position=1692
NC_001134	786736	INTERGENIC	-	C	T			
NC_001134	786737	INTERGENIC	-	T	C			
NC_001134	793986	YBR295W&	PCA1	A	C	NUC_position=1144
NC_001134	793987	YBR295W&	PCA1	C	A	NUC_position=1145
NC_001134	796707	INTERGENIC	-	A	G			
NC_001134	813175	INTERGENIC	-	G	A			
NC_001137	9168	INTERGENIC	-	G	T			
NC_001137	18079	INTERGENIC	-	A	T			
NC_001137	48384	INTERGENIC	-	T	C			
NC_001137	109375	YEL023C&	-	C	T	NUC_position=1178
NC_001137	154530	YER001W&	MNN1	T	A	NUC_position=1012
NC_001137	160009	YER004W&	FMP52	T	C	NUC_position=431
NC_001137	177249	INTERGENIC	-	C	G			
NC_001137	178043	YER012W&	PRE1	A	G	NUC_position=210
NC_001137	178286	YER012W&	PRE1	T	C	NUC_position=453
NC_001137	180420	YER013W&	PRP22	C	T	NUC_position=1581
NC_001137	180459	YER013W&	PRP22	C	T	NUC_position=1620
NC_001137	180516	YER013W&	PRP22	C	T	NUC_position=1677
NC_001137	180546	YER013W&	PRP22	T	C	NUC_position=1707
NC_001137	181704	YER013W&	PRP22	T	C	NUC_position=2865
NC_001137	182773	YER014W&	HEM14	G	A	NUC_position=175
NC_001137	183828	YER014W&	HEM14	A	C	NUC_position=1230
NC_001137	183828	Y	YER014C-A&	BUD25	A	C	NUC_position=364 AFTER INTRON
NC_001137	183829	YER014W&	HEM14	C	T	NUC_position=1231
NC_001137	183829	Y	YER014C-A&	BUD25	C	T	NUC_position=363 AFTER INTRON
NC_001137	183956	YER014W&	HEM14	A	G	NUC_position=1358
NC_001137	183956	Y	YER014C-A&	BUD25	A	G	NUC_position=236 AFTER INTRON
NC_001137	185351	YER015W&	FAA2	C	T	NUC_position=812
NC_001137	185773	YER015W&	FAA2	G	A	NUC_position=1234
NC_001137	186148	YER015W&	FAA2	G	T	NUC_position=1609
NC_001137	187837	INTERGENIC	-	A	G			
NC_001137	225235	INTERGENIC	-	G	A			
NC_001137	232634	YER041W&	YEN1	C	G	NUC_position=175
NC_001137	278525	YER061C&	CEM1	C	G	NUC_position=1100
NC_001137	278526	YER061C&	CEM1	G	C	NUC_position=1099
NC_001137	305258	YER073W&	ALD5	G	A	NUC_position=1232
NC_001137	305828	INTERGENIC	-	A	G			
NC_001137	305880	INTERGENIC	-	T	G			
NC_001137	305968	INTERGENIC	-	T	A			
NC_001137	308627	YER075C&	PTP3	C	G	NUC_position=2569
NC_001137	308984	YER075C&	PTP3	G	T	NUC_position=2212
NC_001137	309047	YER075C&	PTP3	G	C	NUC_position=2149
NC_001137	352390	YER096W&	SHC1	A	G	NUC_position=697
NC_001137	409166	INTERGENIC	-	T	C			
NC_001137	434284	INTERGENIC	-	C	T			
NC_001137	492220	INTERGENIC	-	T	C			
NC_001137	502222	YER162C&	RAD4	T	A	NUC_position=668
NC_001137	511352	YER165W&	PAB1	T	G	NUC_position=985
NC_001137	511795	YER165W&	PAB1	T	C	NUC_position=1428
NC_001137	517524	INTERGENIC	-	T	C			
NC_001137	521752	YER168C&	CCA1	C	T	NUC_position=913
NC_001137	521753	YER168C&	CCA1	T	A	NUC_position=912
NC_001137	531785	YER172C&	BRR2	T	C	NUC_position=4232
NC_001140	21	INTERGENIC	-	A	C			
NC_001140	62687	INTERGENIC	-	G	A			
NC_001140	69827	YHL018W&	-	A	G	NUC_position=123
NC_001140	217753	YHR056C&	RSC30	G	T	NUC_position=84
NC_001140	240687	YHR072W&	ERG7	G	A	NUC_position=1588
NC_001140	267170	INTERGENIC	-	G	A			
NC_001140	296997	INTERGENIC	-	C	T			
NC_001140	417057	YHR158C&	KEL1	G	A	NUC_position=126
NC_001140	496180	YHR197W&	RIX1	G	A	NUC_position=2285
NC_001140	524447	INTERGENIC	-	C	G			
NC_001143	7131	YKL221W&	MCH2	C	G	NUC_position=1024
NC_001143	7132	YKL221W&	MCH2	G	C	NUC_position=1025
NC_001143	24119	INTERGENIC	-	C	T			
NC_001143	24797	INTERGENIC	-	T	C			
NC_001143	34379	INTERGENIC	-	C	T			
NC_001143	34405	INTERGENIC	-	A	G			
NC_001143	34687	YKL212W&	SAC1	G	C	NUC_position=144
NC_001143	35137	YKL212W&	SAC1	T	C	NUC_position=594
NC_001143	35609	YKL212W&	SAC1	C	T	NUC_position=1066
NC_001143	35759	YKL212W&	SAC1	T	C	NUC_position=1216
NC_001143	35875	YKL212W&	SAC1	T	C	NUC_position=1332
NC_001143	36244	YKL212W&	SAC1	T	C	NUC_position=1701
NC_001143	36250	YKL212W&	SAC1	C	G	NUC_position=1707
NC_001143	36300	YKL212W&	SAC1	T	C	NUC_position=1757
NC_001143	36394	YKL212W&	SAC1	G	A	NUC_position=1851
NC_001143	36455	INTERGENIC	-	C	T			
NC_001143	36538	INTERGENIC	-	C	T			
NC_001143	36696	INTERGENIC	-	T	C			
NC_001143	36753	YKL211C&	TRP3	C	T	NUC_position=1402
NC_001143	36778	YKL211C&	TRP3	A	T	NUC_position=1377
NC_001143	36901	YKL211C&	TRP3	A	G	NUC_position=1254
NC_001143	37147	YKL211C&	TRP3	C	T	NUC_position=1008
NC_001143	37243	YKL211C&	TRP3	T	G	NUC_position=912
NC_001143	37339	YKL211C&	TRP3	A	G	NUC_position=816
NC_001143	37741	YKL211C&	TRP3	T	G	NUC_position=414
NC_001143	59601	YKL203C&	TOR2	C	T	NUC_position=3760
NC_001143	59624	YKL203C&	TOR2	C	T	NUC_position=3737
NC_001143	69325	YKL198C&	PTK1	T	C	NUC_position=899
NC_001143	69326	YKL198C&	PTK1	G	T	NUC_position=898
NC_001143	71935	YKL197C&	PEX1	C	T	NUC_position=1936
NC_001143	71948	YKL197C&	PEX1	C	A	NUC_position=1923
NC_001143	71968	YKL197C&	PEX1	A	G	NUC_position=1903
NC_001143	71969	YKL197C&	PEX1	C	T	NUC_position=1902
NC_001143	72173	YKL197C&	PEX1	G	A	NUC_position=1698
NC_001143	72194	YKL197C&	PEX1	A	G	NUC_position=1677
NC_001143	72299	YKL197C&	PEX1	C	T	NUC_position=1572
NC_001143	72335	YKL197C&	PEX1	A	G	NUC_position=1536
NC_001143	72436	YKL197C&	PEX1	C	T	NUC_position=1435
NC_001143	72575	YKL197C&	PEX1	A	G	NUC_position=1296
NC_001143	72599	YKL197C&	PEX1	C	T	NUC_position=1272
NC_001143	72617	YKL197C&	PEX1	T	C	NUC_position=1254
NC_001143	72619	YKL197C&	PEX1	T	C	NUC_position=1252
NC_001143	72686	YKL197C&	PEX1	T	A	NUC_position=1185
NC_001143	72698	YKL197C&	PEX1	A	G	NUC_position=1173
NC_001143	73034	YKL197C&	PEX1	T	A	NUC_position=837
NC_001143	73137	YKL197C&	PEX1	T	A	NUC_position=734
NC_001143	73169	YKL197C&	PEX1	A	G	NUC_position=702
NC_001143	73240	YKL197C&	PEX1	A	G	NUC_position=631
NC_001143	73268	YKL197C&	PEX1	T	C	NUC_position=603
NC_001143	73284	YKL197C&	PEX1	C	T	NUC_position=587
NC_001143	73325	YKL197C&	PEX1	T	C	NUC_position=546
NC_001143	73429	YKL197C&	PEX1	A	G	NUC_position=442
NC_001143	73706	YKL197C&	PEX1	A	G	NUC_position=165
NC_001143	74096	INTERGENIC	-	C	T			
NC_001143	74108	INTERGENIC	-	C	A			
NC_001143	74168	INTERGENIC	-	C	T			
NC_001143	74380	INTERGENIC	-	C	G			
NC_001143	74608	INTERGENIC	-	A	T			
NC_001143	74761	INTERGENIC	-	C	T			
NC_001143	75751	INTERGENIC	-	A	G			
NC_001143	75792	INTERGENIC	-	A	G			
NC_001143	75812	INTERGENIC	-	A	G			
NC_001143	76129	YKL195W&	MIA40	A	G	NUC_position=304
NC_001143	76192	YKL195W&	MIA40	C	T	NUC_position=367
NC_001143	76919	YKL195W&	MIA40	T	C	NUC_position=1094
NC_001143	76961	YKL195W&	MIA40	C	T	NUC_position=1136
NC_001143	76977	YKL195W&	MIA40	G	A	NUC_position=1152
NC_001143	77056	INTERGENIC	-	C	T			
NC_001143	77076	INTERGENIC	-	G	T			
NC_001143	77177	INTERGENIC	-	C	T			
NC_001143	77764	YKL194C&	MST1	C	T	NUC_position=888
NC_001143	77782	YKL194C&	MST1	A	G	NUC_position=870
NC_001143	77832	YKL194C&	MST1	A	G	NUC_position=820
NC_001143	78586	YKL194C&	MST1	A	G	NUC_position=66
NC_001143	78609	YKL194C&	MST1	G	A	NUC_position=43
NC_001143	78620	YKL194C&	MST1	G	C	NUC_position=32
NC_001143	78644	YKL194C&	MST1	A	G	NUC_position=8
NC_001143	78713	INTERGENIC	-	A	T			
NC_001143	78843	INTERGENIC	-	T	A			
NC_001143	78976	YKL193C&	SDS22	C	T	NUC_position=912
NC_001143	79007	YKL193C&	SDS22	G	C	NUC_position=881
NC_001143	79087	YKL193C&	SDS22	G	A	NUC_position=801
NC_001143	79105	YKL193C&	SDS22	G	A	NUC_position=783
NC_001143	192315	YKL133C&	-	A	T	NUC_position=755
NC_001143	192316	YKL133C&	-	T	A	NUC_position=754
NC_001143	197105	YKL129C&	MYO3	C	G	NUC_position=3059
NC_001143	197106	YKL129C&	MYO3	G	C	NUC_position=3058
NC_001143	199377	YKL129C&	MYO3	A	T	NUC_position=787
NC_001143	199378	YKL129C&	MYO3	T	A	NUC_position=786
NC_001143	212942	INTERGENIC	-	A	T			
NC_001143	212995	INTERGENIC	-	T	G			
NC_001143	213033	INTERGENIC	-	T	G			
NC_001143	213086	INTERGENIC	-	C	T			
NC_001143	213124	INTERGENIC	-	T	C			
NC_001143	213145	INTERGENIC	-	T	C			
NC_001143	213274	INTERGENIC	-	C	T			
NC_001143	213277	INTERGENIC	-	C	T			
NC_001143	213358	INTERGENIC	-	A	G			
NC_001143	221116	YKL116C&	PRR1	A	C	NUC_position=1429
NC_001143	239217	YKL105C&	-	T	C	NUC_position=3011
NC_001143	239243	YKL105C&	-	T	A	NUC_position=2985
NC_001143	239509	YKL105C&	-	T	C	NUC_position=2719
NC_001143	239626	YKL105C&	-	G	A	NUC_position=2602
NC_001143	239783	YKL105C&	-	A	G	NUC_position=2445
NC_001143	239914	YKL105C&	-	T	C	NUC_position=2314
NC_001143	240073	YKL105C&	-	A	G	NUC_position=2155
NC_001143	240281	YKL105C&	-	G	A	NUC_position=1947
NC_001143	240323	YKL105C&	-	G	A	NUC_position=1905
NC_001143	240698	YKL105C&	-	G	A	NUC_position=1530
NC_001143	240704	YKL105C&	-	T	C	NUC_position=1524
NC_001143	240929	YKL105C&	-	A	G	NUC_position=1299
NC_001143	240988	YKL105C&	-	C	A	NUC_position=1240
NC_001143	241003	YKL105C&	-	G	A	NUC_position=1225
NC_001143	241018	YKL105C&	-	G	A	NUC_position=1210
NC_001143	241062	YKL105C&	-	C	T	NUC_position=1166
NC_001143	241088	YKL105C&	-	G	C	NUC_position=1140
NC_001143	241304	YKL105C&	-	A	G	NUC_position=924
NC_001143	241336	YKL105C&	-	C	T	NUC_position=892
NC_001143	241605	YKL105C&	-	C	T	NUC_position=623
NC_001143	241606	YKL105C&	-	C	T	NUC_position=622
NC_001143	241676	YKL105C&	-	T	C	NUC_position=552
NC_001143	242031	YKL105C&	-	A	G	NUC_position=197
NC_001143	242051	YKL105C&	-	C	T	NUC_position=177
NC_001143	242117	YKL105C&	-	C	T	NUC_position=111
NC_001143	242278	INTERGENIC	-	G	C			
NC_001143	242295	INTERGENIC	-	G	A			
NC_001143	242313	INTERGENIC	-	A	G			
NC_001143	242339	INTERGENIC	-	G	A			
NC_001143	242349	INTERGENIC	-	C	A			
NC_001143	242563	INTERGENIC	-	G	A			
NC_001143	242811	INTERGENIC	-	T	A			
NC_001143	242822	INTERGENIC	-	G	A			
NC_001143	242855	INTERGENIC	-	A	G			
NC_001143	243008	YKL104C&	GFA1	G	A	NUC_position=2010
NC_001143	243272	YKL104C&	GFA1	A	G	NUC_position=1746
NC_001143	243482	YKL104C&	GFA1	C	T	NUC_position=1536
NC_001143	243644	YKL104C&	GFA1	C	G	NUC_position=1374
NC_001143	244214	YKL104C&	GFA1	C	T	NUC_position=804
NC_001143	244550	YKL104C&	GFA1	T	C	NUC_position=468
NC_001143	245118	INTERGENIC	-	G	A			
NC_001143	245448	INTERGENIC	-	A	T			
NC_001143	245551	INTERGENIC	-	T	C			
NC_001143	245712	INTERGENIC	-	G	A			
NC_001143	245759	INTERGENIC	-	G	A			
NC_001143	245775	INTERGENIC	-	G	A			
NC_001143	245980	YKL103C&	LAP4	G	A	NUC_position=1347
NC_001143	246222	YKL103C&	LAP4	G	C	NUC_position=1105
NC_001143	246342	YKL103C&	LAP4	A	G	NUC_position=985
NC_001143	246343	YKL103C&	LAP4	A	C	NUC_position=984
NC_001143	246352	YKL103C&	LAP4	C	T	NUC_position=975
NC_001143	246360	YKL103C&	LAP4	T	C	NUC_position=967
NC_001143	246451	YKL103C&	LAP4	A	G	NUC_position=876
NC_001143	246630	YKL103C&	LAP4	T	A	NUC_position=697
NC_001143	251848	YKL101W&	HSL1	C	T	NUC_position=3285
NC_001143	251938	YKL101W&	HSL1	C	T	NUC_position=3375
NC_001143	251970	YKL101W&	HSL1	C	G	NUC_position=3407
NC_001143	252485	YKL101W&	HSL1	G	A	NUC_position=3922
NC_001143	252514	YKL101W&	HSL1	T	C	NUC_position=3951
NC_001143	252610	YKL101W&	HSL1	C	T	NUC_position=4047
NC_001143	252761	YKL101W&	HSL1	G	A	NUC_position=4198
NC_001143	252878	YKL101W&	HSL1	A	G	NUC_position=4315
NC_001143	252994	YKL101W&	HSL1	A	G	NUC_position=4431
NC_001143	253006	YKL101W&	HSL1	A	T	NUC_position=4443
NC_001143	253007	YKL101W&	HSL1	T	A	NUC_position=4444
NC_001143	253148	INTERGENIC	-	C	A			
NC_001143	253393	YKL100C&	-	C	A	NUC_position=1712
NC_001143	253482	YKL100C&	-	A	G	NUC_position=1623
NC_001143	253667	YKL100C&	-	A	G	NUC_position=1438
NC_001143	253785	YKL100C&	-	G	A	NUC_position=1320
NC_001143	253986	YKL100C&	-	G	A	NUC_position=1119
NC_001143	254002	YKL100C&	-	C	T	NUC_position=1103
NC_001143	254223	YKL100C&	-	T	C	NUC_position=882
NC_001143	254460	YKL100C&	-	G	T	NUC_position=645
NC_001143	254595	YKL100C&	-	G	C	NUC_position=510
NC_001143	254610	YKL100C&	-	A	G	NUC_position=495
NC_001143	254668	YKL100C&	-	C	A	NUC_position=437
NC_001143	254711	YKL100C&	-	T	A	NUC_position=394
NC_001143	254721	YKL100C&	-	G	A	NUC_position=384
NC_001143	255254	INTERGENIC	-	A	C			
NC_001143	256283	INTERGENIC	-	A	G			
NC_001143	256405	INTERGENIC	-	A	G			
NC_001143	256893	YKL098W&	-	C	A	NUC_position=480
NC_001143	256902	YKL098W&	-	C	T	NUC_position=489
NC_001143	257522	INTERGENIC	-	T	A			
NC_001143	257526	INTERGENIC	-	T	A			
NC_001143	258110	INTERGENIC	-	G	A			
NC_001143	258248	INTERGENIC	-	A	T			
NC_001143	258517	INTERGENIC	-	A	G			
NC_001143	258929	YKL096W-A&	CWP2	C	A	NUC_position=33
NC_001143	259070	YKL096W-A&	CWP2	T	A	NUC_position=174
NC_001143	259109	YKL096W-A&	CWP2	T	C	NUC_position=213
NC_001143	259397	INTERGENIC	-	A	G			
NC_001143	259418	INTERGENIC	-	T	A			
NC_001143	259436	INTERGENIC	-	G	A			
NC_001143	259650	INTERGENIC	-	T	C			
NC_001143	259796	INTERGENIC	-	C	T			
NC_001143	259880	INTERGENIC	-	G	A			
NC_001143	259889	INTERGENIC	-	A	C			
NC_001143	259920	INTERGENIC	-	C	A			
NC_001143	259930	INTERGENIC	-	A	G			
NC_001143	260050	INTERGENIC	-	A	G			
NC_001143	261003	YKL096W&	CWP1	T	C	NUC_position=228
NC_001143	261252	YKL096W&	CWP1	T	C	NUC_position=477
NC_001143	261324	YKL096W&	CWP1	T	C	NUC_position=549
NC_001143	261341	YKL096W&	CWP1	C	T	NUC_position=566
NC_001143	261780	INTERGENIC	-	C	A			
NC_001143	262091	YKL095W&	YJU2	T	C	NUC_position=171
NC_001143	262118	YKL095W&	YJU2	T	C	NUC_position=198
NC_001143	262241	YKL095W&	YJU2	A	G	NUC_position=321
NC_001143	262280	YKL095W&	YJU2	A	G	NUC_position=360
NC_001143	262691	YKL095W&	YJU2	G	A	NUC_position=771
NC_001143	262831	INTERGENIC	-	C	T			
NC_001143	263478	YKL094W&	YJU3	G	A	NUC_position=486
NC_001143	263517	YKL094W&	YJU3	A	G	NUC_position=525
NC_001143	263565	YKL094W&	YJU3	T	A	NUC_position=573
NC_001143	263614	YKL094W&	YJU3	C	T	NUC_position=622
NC_001143	263722	YKL094W&	YJU3	A	G	NUC_position=730
NC_001143	263860	YKL094W&	YJU3	A	G	NUC_position=868
NC_001143	264031	INTERGENIC	-	G	A			
NC_001143	264211	INTERGENIC	-	C	T			
NC_001143	264255	INTERGENIC	-	T	G			
NC_001143	264468	YKL093W&	MBR1	T	C	NUC_position=36
NC_001143	264618	YKL093W&	MBR1	C	T	NUC_position=186
NC_001143	264695	YKL093W&	MBR1	C	G	NUC_position=263
NC_001143	264819	YKL093W&	MBR1	T	C	NUC_position=387
NC_001143	264897	YKL093W&	MBR1	A	G	NUC_position=465
NC_001143	264934	YKL093W&	MBR1	G	A	NUC_position=502
NC_001143	265049	YKL093W&	MBR1	G	C	NUC_position=617
NC_001143	265166	YKL093W&	MBR1	G	A	NUC_position=734
NC_001143	265329	YKL093W&	MBR1	T	C	NUC_position=897
NC_001143	265555	INTERGENIC	-	C	T			
NC_001143	265599	INTERGENIC	-	G	A			
NC_001143	265729	INTERGENIC	-	G	A			
NC_001143	265819	YKL092C&	BUD2	G	A	NUC_position=3285
NC_001143	265855	YKL092C&	BUD2	A	G	NUC_position=3249
NC_001143	266020	YKL092C&	BUD2	G	A	NUC_position=3084
NC_001143	266106	YKL092C&	BUD2	T	C	NUC_position=2998
NC_001143	266167	YKL092C&	BUD2	A	G	NUC_position=2937
NC_001143	266172	YKL092C&	BUD2	T	C	NUC_position=2932
NC_001143	266254	YKL092C&	BUD2	G	A	NUC_position=2850
NC_001143	266308	YKL092C&	BUD2	G	A	NUC_position=2796
NC_001143	266374	YKL092C&	BUD2	A	T	NUC_position=2730
NC_001143	266485	YKL092C&	BUD2	G	A	NUC_position=2619
NC_001143	266815	YKL092C&	BUD2	C	T	NUC_position=2289
NC_001143	266824	YKL092C&	BUD2	A	G	NUC_position=2280
NC_001143	267145	YKL092C&	BUD2	T	C	NUC_position=1959
NC_001143	267148	YKL092C&	BUD2	T	C	NUC_position=1956
NC_001143	267172	YKL092C&	BUD2	C	T	NUC_position=1932
NC_001143	267241	YKL092C&	BUD2	G	A	NUC_position=1863
NC_001143	267283	YKL092C&	BUD2	T	A	NUC_position=1821
NC_001143	267346	YKL092C&	BUD2	A	T	NUC_position=1758
NC_001143	267356	YKL092C&	BUD2	C	T	NUC_position=1748
NC_001143	267382	YKL092C&	BUD2	A	G	NUC_position=1722
NC_001143	267466	YKL092C&	BUD2	G	A	NUC_position=1638
NC_001143	268245	YKL092C&	BUD2	A	G	NUC_position=859
NC_001143	268446	YKL092C&	BUD2	G	A	NUC_position=658
NC_001143	268744	YKL092C&	BUD2	T	C	NUC_position=360
NC_001143	268828	YKL092C&	BUD2	A	T	NUC_position=276
NC_001143	269027	YKL092C&	BUD2	T	C	NUC_position=77
NC_001143	269124	INTERGENIC	-	A	G			
NC_001143	269144	INTERGENIC	-	G	A			
NC_001143	269168	INTERGENIC	-	G	A			
NC_001143	269207	INTERGENIC	-	T	C			
NC_001143	269470	YKL091C&	-	A	G	NUC_position=825
NC_001143	269740	YKL091C&	-	T	C	NUC_position=555
NC_001143	269822	YKL091C&	-	G	C	NUC_position=473
NC_001143	269875	YKL091C&	-	A	G	NUC_position=420
NC_001143	269986	YKL091C&	-	G	A	NUC_position=309
NC_001143	270496	INTERGENIC	-	A	G			
NC_001143	270527	INTERGENIC	-	T	C			
NC_001143	270610	INTERGENIC	-	C	A			
NC_001143	270634	INTERGENIC	-	T	C			
NC_001143	270660	INTERGENIC	-	G	A			
NC_001143	270672	INTERGENIC	-	G	A			
NC_001143	270692	INTERGENIC	-	C	T			
NC_001143	270773	INTERGENIC	-	C	T			
NC_001143	270800	INTERGENIC	-	T	G			
NC_001143	270965	INTERGENIC	-	C	T			
NC_001143	270967	INTERGENIC	-	T	A			
NC_001143	271176	INTERGENIC	-	C	T			
NC_001143	271192	INTERGENIC	-	A	C			
NC_001143	271307	INTERGENIC	-	G	A			
NC_001143	271340	INTERGENIC	-	G	A			
NC_001143	271362	INTERGENIC	-	A	G			
NC_001143	271849	YKL090W&	CUE2	C	T	NUC_position=328
NC_001143	271964	YKL090W&	CUE2	C	T	NUC_position=443
NC_001143	272138	YKL090W&	CUE2	G	A	NUC_position=617
NC_001143	272155	YKL090W&	CUE2	G	T	NUC_position=634
NC_001143	272222	YKL090W&	CUE2	A	T	NUC_position=701
NC_001143	272343	YKL090W&	CUE2	G	A	NUC_position=822
NC_001143	272455	YKL090W&	CUE2	T	C	NUC_position=934
NC_001143	272604	YKL090W&	CUE2	G	C	NUC_position=1083
NC_001143	272712	YKL090W&	CUE2	C	T	NUC_position=1191
NC_001143	272820	YKL090W&	CUE2	C	T	NUC_position=1299
NC_001143	272850	YKL090W&	CUE2	A	G	NUC_position=1329
NC_001143	272881	INTERGENIC	-	A	G			
NC_001143	272941	INTERGENIC	-	T	C			
NC_001143	273202	YKL089W&	MIF2	T	A	NUC_position=165
NC_001143	273504	YKL089W&	MIF2	A	G	NUC_position=467
NC_001143	273526	YKL089W&	MIF2	A	G	NUC_position=489
NC_001143	273756	YKL089W&	MIF2	C	T	NUC_position=719
NC_001143	273799	YKL089W&	MIF2	G	A	NUC_position=762
NC_001143	273868	YKL089W&	MIF2	A	G	NUC_position=831
NC_001143	273907	YKL089W&	MIF2	C	A	NUC_position=870
NC_001143	273920	YKL089W&	MIF2	T	C	NUC_position=883
NC_001143	273958	YKL089W&	MIF2	G	A	NUC_position=921
NC_001143	274047	YKL089W&	MIF2	G	A	NUC_position=1010
NC_001143	274120	YKL089W&	MIF2	G	A	NUC_position=1083
NC_001143	274390	YKL089W&	MIF2	T	C	NUC_position=1353
NC_001143	274612	YKL089W&	MIF2	T	C	NUC_position=1575
NC_001143	274660	YKL089W&	MIF2	A	G	NUC_position=1623
NC_001143	274956	YKL088W&	-	G	A	NUC_position=30
NC_001143	274970	YKL088W&	-	A	G	NUC_position=44
NC_001143	275004	YKL088W&	-	A	C	NUC_position=78
NC_001143	279245	YKL085W&	MDH1	A	T	NUC_position=479
NC_001143	316656	YKL065C&	YET1	C	T	NUC_position=46
NC_001143	322663	INTERGENIC	-	A	T			
NC_001143	335190	YKL055C&	OAR1	C	T	NUC_position=612
NC_001143	340150	YKL052C&	ASK1	A	T	NUC_position=41
NC_001143	357929	INTERGENIC	-	T	C			
NC_001143	393438	YKL023W&	-	C	G	NUC_position=75
NC_001143	393439	YKL023W&	-	G	C	NUC_position=76
NC_001143	453012	YKR008W&	RSC4	T	A	NUC_position=1169
NC_001143	457775	INTERGENIC	-	C	T			
NC_001143	463435	INTERGENIC	-	G	T			
NC_001143	463468	INTERGENIC	-	G	T			
NC_001143	479596	YKR021W&	ALY1	C	T	NUC_position=720
NC_001143	509993	YKR036C&	CAF4	C	G	NUC_position=283
NC_001143	509994	YKR036C&	CAF4	G	C	NUC_position=282
NC_001143	531452	YKR051W&	-	G	A	NUC_position=865
NC_001143	542468	YKR054C&	DYN1	G	A	NUC_position=5100
NC_001143	582262	YKR076W&	ECM4	G	A	NUC_position=338
NC_001143	610650	YKR090W&	PXL1	C	G	NUC_position=2063
NC_001143	618236	Y	YKR094C&	RPL40	B  G	A	IN	INTRON		
NC_001143	618237	Y	YKR094C&	RPL40	B  A	G	IN	INTRON		
NC_001143	629281	YKR096W&	-	C	T	NUC_position=2847
NC_001143	629392	YKR096W&	-	G	A	NUC_position=2958
NC_001143	629506	YKR096W&	-	T	C	NUC_position=3072
NC_001143	629618	YKR096W&	-	C	T	NUC_position=3184
NC_001143	629762	YKR096W&	-	T	C	NUC_position=3328
NC_001143	630168	INTERGENIC	-	A	G			
NC_001143	630667	INTERGENIC	-	C	G			
NC_001143	630818	YKR097W&	PCK1	T	C	NUC_position=29
NC_001143	630870	YKR097W&	PCK1	T	C	NUC_position=81
NC_001143	630987	YKR097W&	PCK1	T	A	NUC_position=198
NC_001143	631125	YKR097W&	PCK1	G	A	NUC_position=336
NC_001143	631164	YKR097W&	PCK1	A	T	NUC_position=375
NC_001143	631197	YKR097W&	PCK1	C	T	NUC_position=408
NC_001143	631677	YKR097W&	PCK1	C	T	NUC_position=888
NC_001143	631755	YKR097W&	PCK1	T	C	NUC_position=966
NC_001143	632292	YKR097W&	PCK1	T	C	NUC_position=1503
NC_001143	632413	YKR097W&	PCK1	T	C	NUC_position=1624
NC_001143	632507	INTERGENIC	-	A	G			
NC_001143	632664	YKR098C&	UBP11	T	C	NUC_position=2154
NC_001143	633183	YKR098C&	UBP11	G	A	NUC_position=1635
NC_001143	633279	YKR098C&	UBP11	T	A	NUC_position=1539
NC_001143	633897	YKR098C&	UBP11	G	A	NUC_position=921
NC_001143	634062	YKR098C&	UBP11	A	G	NUC_position=756
NC_001143	634273	YKR098C&	UBP11	C	T	NUC_position=545
NC_001143	634986	INTERGENIC	-	C	T			
NC_001143	635154	INTERGENIC	-	A	G			
NC_001143	635608	YKR099W&	BAS1	T	C	NUC_position=120
NC_001143	635882	YKR099W&	BAS1	G	C	NUC_position=394
NC_001143	636664	YKR099W&	BAS1	T	C	NUC_position=1176
NC_001143	637166	YKR099W&	BAS1	G	A	NUC_position=1678
NC_001143	637769	YKR099W&	BAS1	C	T	NUC_position=2281
NC_001143	637777	YKR099W&	BAS1	C	T	NUC_position=2289
NC_001143	638055	INTERGENIC	-	C	T			
NC_001143	639349	YKR100C&	SKG1	A	G	NUC_position=258
NC_001143	641059	YKR101W&	SIR1	T	C	NUC_position=954
NC_001143	641290	YKR101W&	SIR1	G	C	NUC_position=1185
NC_001143	641431	YKR101W&	SIR1	C	A	NUC_position=1326
NC_001143	641578	YKR101W&	SIR1	G	A	NUC_position=1473
NC_001143	641845	YKR101W&	SIR1	A	G	NUC_position=1740
NC_001143	642032	YKR101W&	SIR1	C	T	NUC_position=1927
NC_001143	642136	YKR101W&	SIR1	C	T	NUC_position=2031
NC_001143	642150	INTERGENIC	-	G	C			
NC_001143	642294	INTERGENIC	-	C	T			
NC_001143	642341	INTERGENIC	-	T	A			
NC_001143	642345	INTERGENIC	-	C	T			
NC_001143	642439	INTERGENIC	-	G	C			
NC_001143	642445	INTERGENIC	-	T	A			
NC_001143	642643	INTERGENIC	-	T	G			
NC_001143	642777	INTERGENIC	-	T	A			
NC_001143	642855	INTERGENIC	-	A	T			
NC_001143	642893	INTERGENIC	-	A	G			
NC_001143	643009	INTERGENIC	-	C	T			
NC_001143	643086	INTERGENIC	-	T	A			
NC_001143	643112	INTERGENIC	-	G	C
NC_001143	643147	INTERGENIC	-	G	A
NC_001143	643228	INTERGENIC	-	T	A
NC_001143	643334	INTERGENIC	-	T	C
NC_001143	643367	INTERGENIC	-	A	G
NC_001143	643454	INTERGENIC	-	T	A
NC_001143	643494	INTERGENIC	-	C	T
NC_001143	643628	INTERGENIC	-	T	G
NC_001143	643665	INTERGENIC	-	G	A
NC_001143	643718	INTERGENIC	-	A	G
NC_001143	644028	INTERGENIC	-	T	C
NC_001143	644191	INTERGENIC	-	T	A
NC_001143	644293	INTERGENIC	-	C	T
NC_001143	644646	INTERGENIC	-	A	G
NC_001143	644779	INTERGENIC	-	A	T
NC_001143	645328	INTERGENIC	-	T	C
NC_001143	645371	INTERGENIC	-	T	C			
NC_001143	645527	INTERGENIC	-	T	C			
NC_001143	645618	INTERGENIC	-	G	A			
NC_001143	645778	INTERGENIC	-	G	C			
NC_001143	646126	YKR102W&	FLO10	C	A	NUC_position=133
NC_001143	647013	YKR102W&	FLO10	G	A	NUC_position=1020
NC_001143	647069	YKR102W&	FLO10	C	G	NUC_position=1076
NC_001143	647592	YKR102W&	FLO10	C	A	NUC_position=1599
NC_001143	647766	YKR102W&	FLO10	A	G	NUC_position=1773
NC_001143	647781	YKR102W&	FLO10	C	T	NUC_position=1788
NC_001143	647874	YKR102W&	FLO10	G	C	NUC_position=1881
NC_001143	648265	YKR102W&	FLO10	T	G	NUC_position=2272
NC_001143	648333	YKR102W&	FLO10	T	C	NUC_position=2340
NC_001143	648697	YKR102W&	FLO10	C	T	NUC_position=2704
NC_001143	649238	YKR102W&	FLO10	C	A	NUC_position=3245
NC_001143	649273	YKR102W&	FLO10	T	C	NUC_position=3280
NC_001143	649518	INTERGENIC	-	T	C
NC_001143	649687	INTERGENIC	-	G	A
NC_001143	649721	INTERGENIC	-	A	T
NC_001143	649746	INTERGENIC	-	C	T
NC_001143	649778	INTERGENIC	-	A	G
NC_001143	649945	INTERGENIC	-	G	A
NC_001143	649968	INTERGENIC	-	C	G
NC_001143	650101	INTERGENIC	-	G	T
NC_001143	650280	INTERGENIC	-	A	T
NC_001143	650325	INTERGENIC	-	T	C
NC_001143	650513	INTERGENIC	-	G	A
NC_001143	650656	INTERGENIC	-	T	C
NC_001143	650720	INTERGENIC	-	G	A
NC_001143	651011	INTERGENIC	-	T	C
NC_001143	651062	INTERGENIC	-	C	T
NC_001143	651378	INTERGENIC	-	C	T
NC_001143	651596	INTERGENIC	-	G	A			
NC_001143	651616	INTERGENIC	-	T	C			
NC_001143	651672	INTERGENIC	-	C	T			
NC_001143	651878	INTERGENIC	-	T	C			
NC_001143	651894	INTERGENIC	-	T	C			
NC_001143	651915	INTERGENIC	-	A	C			
NC_001143	652022	INTERGENIC	-	A	G			
NC_001143	652036	INTERGENIC	-	C	T			
NC_001143	652116	INTERGENIC	-	C	A			
NC_001143	652467	INTERGENIC	-	C	T			
NC_001143	652505	INTERGENIC	-	T	C			
NC_001143	652633	INTERGENIC	-	C	T			
NC_001143	652651	INTERGENIC	-	G	A			
NC_001143	652743	YKR103W&	NFT1	A	T	NUC_position=26
NC_001143	652837	YKR103W&	NFT1	G	A	NUC_position=120
NC_001143	652871	YKR103W&	NFT1	G	A	NUC_position=154
NC_001143	652894	YKR103W&	NFT1	G	A	NUC_position=177
NC_001143	653085	YKR103W&	NFT1	G	A	NUC_position=368
NC_001143	653139	YKR103W&	NFT1	T	A	NUC_position=422
NC_001143	653700	YKR103W&	NFT1	C	T	NUC_position=983
NC_001143	653750	YKR103W&	NFT1	A	C	NUC_position=1033
NC_001143	654043	YKR103W&	NFT1	A	G	NUC_position=1326
NC_001143	654214	YKR103W&	NFT1	T	C	NUC_position=1497
NC_001143	654427	YKR103W&	NFT1	G	A	NUC_position=1710
NC_001143	654442	YKR103W&	NFT1	T	G	NUC_position=1725
NC_001143	654580	YKR103W&	NFT1	G	A	NUC_position=1863
NC_001143	654623	YKR103W&	NFT1	T	C	NUC_position=1906
NC_001143	655348	YKR103W&	NFT1	G	A	NUC_position=2631
NC_001143	655434	YKR103W&	NFT1	G	A	NUC_position=2717
NC_001143	655471	YKR103W&	NFT1	C	T	NUC_position=2754
NC_001143	655504	YKR103W&	NFT1	T	A	NUC_position=2787
NC_001143	655678	YKR103W&	NFT1	C	A	NUC_position=2961
NC_001143	655772	YKR103W&	NFT1	C	T	NUC_position=3055
NC_001143	655864	YKR103W&	NFT1	C	T	NUC_position=3147
NC_001143	655985	YKR103W&	NFT1	T	C	NUC_position=3268
NC_001143	656221	YKR103W&	NFT1	G	A	NUC_position=3504
NC_001143	656374	YKR103W&	NFT1	G	T	NUC_position=3657
NC_001143	656611	YKR104W&	-	C	T	NUC_position=138
NC_001143	656748	YKR104W&	-	C	T	NUC_position=275
NC_001143	657079	YKR104W&	-	C	T	NUC_position=606
NC_001143	657142	YKR104W&	-	T	C	NUC_position=669
NC_001143	657307	YKR104W&	-	T	C	NUC_position=834
NC_001143	657439	INTERGENIC	-	G	A			
NC_001143	657450	INTERGENIC	-	T	C			
NC_001143	657476	INTERGENIC	-	A	C			
NC_001143	657579	INTERGENIC	-	T	C			
NC_001143	657610	INTERGENIC	-	A	G			
NC_001143	657633	INTERGENIC	-	A	T			
NC_001143	657640	INTERGENIC	-	C	A			
NC_001143	657659	INTERGENIC	-	C	G			
NC_001143	657664	INTERGENIC	-	A	T			
NC_001143	657717	INTERGENIC	-	G	A			
NC_001143	657813	INTERGENIC	-	C	T			
NC_001143	657820	INTERGENIC	-	C	G			
NC_001143	657857	INTERGENIC	-	A	G			
NC_001143	657985	INTERGENIC	-	G	A			
NC_001143	658034	INTERGENIC	-	C	T			
NC_001143	658057	INTERGENIC	-	C	T			
NC_001143	658127	INTERGENIC	-	G	A			
NC_001143	658153	INTERGENIC	-	C	G			
NC_001143	661036	INTERGENIC	-	C	A			
NC_001143	661930	YKR106W&	-	T	C	NUC_position=851
NC_001143	662913	YKR106W&	-	A	G	NUC_position=1834
NC_001143	662931	INTERGENIC	-	C	T			
NC_001143	662962	INTERGENIC	-	T	A
NC_001143	662988	INTERGENIC	-	A	T
NC_001143	663018	INTERGENIC	-	C	T
NC_001143	663061	INTERGENIC	-	G	A
NC_001143	663080	INTERGENIC	-	G	T
NC_001143	663691	INTERGENIC	-	C	T
NC_001143	663749	INTERGENIC	-	G	A
NC_001143	663782	INTERGENIC	-	C	T
NC_001143	663871	INTERGENIC	-	C	T
NC_001143	663900	INTERGENIC	-	T	C
NC_001143	663916	INTERGENIC	-	A	G
NC_001143	663937	INTERGENIC	-	A	G
NC_001143	663948	INTERGENIC	-	A	G
NC_001143	664001	INTERGENIC	-	A	G
NC_001143	666325	INTERGENIC	-	T	G
NC_001146	6942	INTERGENIC	-	C	A
NC_001146	6952	INTERGENIC	-	A	G			
NC_001146	9913	INTERGENIC	-	T	C			
NC_001146	15947	INTERGENIC	-	C	T			
NC_001146	16090	INTERGENIC	-	G	A			
NC_001146	16112	INTERGENIC	-	C	A			
NC_001146	16225	YNL331C&	AAD14	G	T	NUC_position=1024
NC_001146	16316	YNL331C&	AAD14	T	C	NUC_position=933
NC_001146	16321	YNL331C&	AAD14	T	C	NUC_position=928
NC_001146	16385	YNL331C&	AAD14	T	A	NUC_position=864
NC_001146	16410	YNL331C&	AAD14	G	T	NUC_position=839
NC_001146	16421	YNL331C&	AAD14	G	A	NUC_position=828
NC_001146	16445	YNL331C&	AAD14	T	C	NUC_position=804
NC_001146	16724	YNL331C&	AAD14	G	A	NUC_position=525
NC_001146	16733	YNL331C&	AAD14	C	T	NUC_position=516
NC_001146	17244	YNL331C&	AAD14	G	T	NUC_position=5
NC_001146	17342	INTERGENIC	-	A	G			
NC_001146	17370	INTERGENIC	-	T	A			
NC_001146	17387	INTERGENIC	-	T	C			
NC_001146	17474	INTERGENIC	-	G	A			
NC_001146	17552	INTERGENIC	-	A	T			
NC_001146	17591	INTERGENIC	-	C	T			
NC_001146	17598	INTERGENIC	-	G	C			
NC_001146	17628	INTERGENIC	-	T	A			
NC_001146	17657	INTERGENIC	-	A	G			
NC_001146	17773	INTERGENIC	-	T	C			
NC_001146	17835	INTERGENIC	-	A	G			
NC_001146	17899	INTERGENIC	-	C	A			
NC_001146	17924	INTERGENIC	-	G	A			
NC_001146	18046	YNL330C&	RPD3	T	C	NUC_position=1257
NC_001146	18355	YNL330C&	RPD3	T	C	NUC_position=948
NC_001146	18574	YNL330C&	RPD3	G	A	NUC_position=729
NC_001146	18787	YNL330C&	RPD3	C	T	NUC_position=516
NC_001146	18838	YNL330C&	RPD3	C	T	NUC_position=465
NC_001146	19036	YNL330C&	RPD3	A	G	NUC_position=267
NC_001146	19321	INTERGENIC	-	G	A			
NC_001146	19440	INTERGENIC	-	A	G			
NC_001146	19517	INTERGENIC	-	C	T			
NC_001146	19520	INTERGENIC	-	T	A			
NC_001146	19703	YNL329C&	PEX6	A	G	NUC_position=2931
NC_001146	19713	YNL329C&	PEX6	C	T	NUC_position=2921
NC_001146	19742	YNL329C&	PEX6	T	C	NUC_position=2892
NC_001146	19886	YNL329C&	PEX6	A	C	NUC_position=2748
NC_001146	19934	YNL329C&	PEX6	G	A	NUC_position=2700
NC_001146	19955	YNL329C&	PEX6	G	A	NUC_position=2679
NC_001146	19960	YNL329C&	PEX6	G	T	NUC_position=2674
NC_001146	20018	YNL329C&	PEX6	A	G	NUC_position=2616
NC_001146	20045	YNL329C&	PEX6	A	C	NUC_position=2589
NC_001146	20114	YNL329C&	PEX6	A	G	NUC_position=2520
NC_001146	20228	YNL329C&	PEX6	C	T	NUC_position=2406
NC_001146	20303	YNL329C&	PEX6	A	T	NUC_position=2331
NC_001146	20559	YNL329C&	PEX6	C	T	NUC_position=2075
NC_001146	20711	YNL329C&	PEX6	A	G	NUC_position=1923
NC_001146	20915	YNL329C&	PEX6	G	A	NUC_position=1719
NC_001146	20936	YNL329C&	PEX6	G	T	NUC_position=1698
NC_001146	21401	YNL329C&	PEX6	G	A	NUC_position=1233
NC_001146	21526	YNL329C&	PEX6	C	G	NUC_position=1108
NC_001146	21612	YNL329C&	PEX6	T	C	NUC_position=1022
NC_001146	21635	YNL329C&	PEX6	T	G	NUC_position=999
NC_001146	21701	YNL329C&	PEX6	T	C	NUC_position=933
NC_001146	21836	YNL329C&	PEX6	A	C	NUC_position=798
NC_001146	21949	YNL329C&	PEX6	T	C	NUC_position=685
NC_001146	21953	YNL329C&	PEX6	A	G	NUC_position=681
NC_001146	21965	YNL329C&	PEX6	A	G	NUC_position=669
NC_001146	22021	YNL329C&	PEX6	T	C	NUC_position=613
NC_001146	22090	YNL329C&	PEX6	C	T	NUC_position=544
NC_001146	22825	INTERGENIC	-	A	G			
NC_001146	22855	YNL328C&	MDJ2	A	G	NUC_position=420
NC_001146	22918	YNL328C&	MDJ2	G	A	NUC_position=357
NC_001146	23134	YNL328C&	MDJ2	C	G	NUC_position=141
NC_001146	23219	YNL328C&	MDJ2	T	C	NUC_position=56
NC_001146	23451	INTERGENIC	-	C	T			
NC_001146	23459	INTERGENIC	-	G	A			
NC_001146	23494	INTERGENIC	-	G	A			
NC_001146	23591	INTERGENIC	-	C	T			
NC_001146	23612	INTERGENIC	-	C	T			
NC_001146	23866	INTERGENIC	-	G	T			
NC_001146	23883	INTERGENIC	-	T	C			
NC_001146	23904	INTERGENIC	-	T	A			
NC_001146	25775	YNL327W&	EGT2	G	A	NUC_position=1729
NC_001146	39121	YNL318C&	HXT14	T	C	NUC_position=1208
NC_001146	39456	YNL318C&	HXT14	A	T	NUC_position=873
NC_001146	39651	YNL318C&	HXT14	A	G	NUC_position=678
NC_001146	41145	YNL317W&	PFS2	C	T	NUC_position=528
NC_001146	41187	YNL317W&	PFS2	G	A	NUC_position=570
NC_001146	41217	YNL317W&	PFS2	C	T	NUC_position=600
NC_001146	41509	YNL317W&	PFS2	C	T	NUC_position=892
NC_001146	41679	YNL317W&	PFS2	C	T	NUC_position=1062
NC_001146	41899	YNL317W&	PFS2	C	T	NUC_position=1282
NC_001146	42030	INTERGENIC	-	G	A			
NC_001146	42838	YNL316C&	PHA2	C	A	NUC_position=237
NC_001146	42976	YNL316C&	PHA2	C	G	NUC_position=99
NC_001146	43911	YNL315C&	ATP11	C	T	NUC_position=369
NC_001146	44756	YNL314W&	DAL82	T	C	NUC_position=311
NC_001146	44843	YNL314W&	DAL82	C	T	NUC_position=398
NC_001146	45406	YNL313C&	-	T	C	NUC_position=2616
NC_001146	46488	YNL313C&	-	A	G	NUC_position=1534
NC_001146	46553	YNL313C&	-	C	T	NUC_position=1469
NC_001146	46705	YNL313C&	-	G	C	NUC_position=1317
NC_001146	46738	YNL313C&	-	A	G	NUC_position=1284
NC_001146	46812	YNL313C&	-	A	G	NUC_position=1210
NC_001146	46871	YNL313C&	-	A	G	NUC_position=1151
NC_001146	46931	YNL313C&	-	T	G	NUC_position=1091
NC_001146	50443	YNL311C&	SKP2	A	G	NUC_position=1245
NC_001146	50735	YNL311C&	SKP2	A	G	NUC_position=953
NC_001146	51049	YNL311C&	SKP2	C	A	NUC_position=639
NC_001146	52849	YNL309W&	STB1	C	G	NUC_position=189
NC_001146	52924	YNL309W&	STB1	A	T	NUC_position=264
NC_001146	53464	YNL309W&	STB1	C	T	NUC_position=804
NC_001146	53555	YNL309W&	STB1	A	G	NUC_position=895
NC_001146	53674	YNL309W&	STB1	T	C	NUC_position=1014
NC_001146	53755	YNL309W&	STB1	G	A	NUC_position=1095
NC_001146	54161	YNL308C&	KRI1	C	T	NUC_position=1736
NC_001146	54427	YNL308C&	KRI1	G	A	NUC_position=1470
NC_001146	54508	YNL308C&	KRI1	T	C	NUC_position=1389
NC_001146	54693	YNL308C&	KRI1	T	C	NUC_position=1204
NC_001146	54721	YNL308C&	KRI1	A	G	NUC_position=1176
NC_001146	54934	YNL308C&	KRI1	C	T	NUC_position=963
NC_001146	54994	YNL308C&	KRI1	A	G	NUC_position=903
NC_001146	55036	YNL308C&	KRI1	A	G	NUC_position=861
NC_001146	55234	YNL308C&	KRI1	A	G	NUC_position=663
NC_001146	55367	YNL308C&	KRI1	C	T	NUC_position=530
NC_001146	55782	YNL308C&	KRI1	C	T	NUC_position=115
NC_001146	55821	YNL308C&	KRI1	T	C	NUC_position=76
NC_001146	55837	YNL308C&	KRI1	G	A	NUC_position=60
NC_001146	55898	INTERGENIC	-	G	A			
NC_001146	55968	INTERGENIC	-	A	G			
NC_001146	56020	INTERGENIC	-	G	T			
NC_001146	56021	INTERGENIC	-	G	T			
NC_001146	56281	INTERGENIC	-	A	G			
NC_001146	56359	INTERGENIC	-	T	A			
NC_001146	56462	YNL307C&	MCK1	G	T	NUC_position=1112
NC_001146	56808	YNL307C&	MCK1	A	G	NUC_position=766
NC_001146	57439	YNL307C&	MCK1	G	T	NUC_position=135
NC_001146	57579	INTERGENIC	-	C	T			
NC_001146	57838	INTERGENIC	-	A	G			
NC_001146	57896	INTERGENIC	-	C	T			
NC_001146	57930	INTERGENIC	-	G	A			
NC_001146	58009	INTERGENIC	-	G	T			
NC_001146	58013	INTERGENIC	-	G	A			
NC_001146	58106	INTERGENIC	-	T	C			
NC_001146	58117	INTERGENIC	-	A	G			
NC_001146	58193	YNL306W&	MRPS1	8  G	A	NUC_position=39
NC_001146	58235	YNL306W&	MRPS1	8  G	A	NUC_position=81
NC_001146	58317	YNL306W&	MRPS1	8  T	C	NUC_position=163
NC_001146	58511	YNL306W&	MRPS1	8  C	T	NUC_position=357
NC_001146	58553	YNL306W&	MRPS1	8  T	C	NUC_position=399
NC_001146	58685	YNL306W&	MRPS1	8  T	C	NUC_position=531
NC_001146	58697	YNL306W&	MRPS1	8  C	T	NUC_position=543
NC_001146	58742	YNL306W&	MRPS1	8  G	C	NUC_position=588
NC_001146	59823	INTERGENIC	-	G	A			
NC_001146	59960	INTERGENIC	-	G	A			
NC_001146	59998	INTERGENIC	-	G	A			
NC_001146	60029	INTERGENIC	-	T	C			
NC_001146	60034	INTERGENIC	-	A	T			
NC_001146	60096	INTERGENIC	-	A	G			
NC_001146	60098	INTERGENIC	-	G	C			
NC_001146	60251	INTERGENIC	-	G	A			
NC_001146	60302	YNL304W&	YPT11	C	T	NUC_position=6
NC_001146	128908	YNL272C&	SEC2	G	A	NUC_position=177
NC_001146	132573	YNL271C&	BNI1	T	C	NUC_position=2812
NC_001146	160054	YNL258C&	DSL1	G	A	NUC_position=321
NC_001146	164062	YNL257C&	SIP3	C	T	NUC_position=260
NC_001146	171098	YNL253W&	TEX1	C	T	NUC_position=1080
NC_001146	189081	YNL243W&	SLA2	C	G	NUC_position=1030
NC_001146	189082	YNL243W&	SLA2	G	C	NUC_position=1031
NC_001146	235115	YNL220W&	ADE12	G	A	NUC_position=702
NC_001146	246266	INTERGENIC	-	G	A			
NC_001146	274732	YNL193W&	-	G	C	NUC_position=364
NC_001146	276356	INTERGENIC	-	A	G			
NC_001146	278945	YNL192W&	CHS1	T	G	NUC_position=2443
NC_001146	286756	YNL188W&	KAR1	C	T	NUC_position=448
NC_001146	290429	YNL186W&	UBP10	T	G	NUC_position=930
NC_001146	299120	YNL181W&	-	C	G	NUC_position=784
NC_001146	304165	YNL177C&	MRPL2	2  G	T	NUC_position=453
NC_001146	306231	YNL176C&	-	C	A	NUC_position=752
NC_001146	307728	YNL175C&	NOP13	T	G	NUC_position=887
NC_001146	308753	INTERGENIC	-	G	C			
NC_001146	315278	YNL172W&	APC1	T	G	NUC_position=4641
NC_001146	359024	INTERGENIC	-	C	T			
NC_001146	374744	INTERGENIC	-	T	C			
NC_001146	374768	INTERGENIC	-	A	C			
NC_001146	374810	INTERGENIC	-	A	C			
NC_001146	377889	YNL132W&	KRE33	G	T	NUC_position=2567
NC_001146	383566	YNL128W&	TEP1	A	G	NUC_position=1206
NC_001146	383711	INTERGENIC	-	A	T			
NC_001146	395171	YNL123W&	NMA11	1:00 am	G	NUC_position=485
NC_001146	395340	YNL123W&	NMA11	1  T	C	NUC_position=654
NC_001146	395544	YNL123W&	NMA11	1  G	A	NUC_position=858
NC_001146	395703	YNL123W&	NMA11	1:00 am	G	NUC_position=1017
NC_001146	395736	YNL123W&	NMA11	1:00 am	G	NUC_position=1050
NC_001146	395843	YNL123W&	NMA11	1  C	T	NUC_position=1157
NC_001146	396546	YNL123W&	NMA11	1  C	T	NUC_position=1860
NC_001146	396571	YNL123W&	NMA11	1  T	C	NUC_position=1885
NC_001146	396666	YNL123W&	NMA11	1:00 am	G	NUC_position=1980
NC_001146	396732	YNL123W&	NMA11	1  G	A	NUC_position=2046
NC_001146	396882	YNL123W&	NMA11	1  T	C	NUC_position=2196
NC_001146	398213	YNL122C&	-	A	G	NUC_position=160
NC_001146	398282	YNL122C&	-	A	G	NUC_position=91
NC_001146	398343	YNL122C&	-	T	C	NUC_position=30
NC_001146	398442	INTERGENIC	-	T	C			
NC_001146	398507	INTERGENIC	-	A	G			
NC_001146	398755	YNL121C&	TOM70	C	T	NUC_position=1785
NC_001146	398968	YNL121C&	TOM70	A	G	NUC_position=1572
NC_001146	399958	YNL121C&	TOM70	T	G	NUC_position=582
NC_001146	400005	YNL121C&	TOM70	G	A	NUC_position=535
NC_001146	400051	YNL121C&	TOM70	T	C	NUC_position=489
NC_001146	400330	YNL121C&	TOM70	A	G	NUC_position=210
NC_001146	400715	INTERGENIC	-	A	T			
NC_001146	400790	INTERGENIC	-	G	T			
NC_001146	401017	INTERGENIC	-	T	A			
NC_001146	401253	YNL119W&	NCS2	A	T	NUC_position=212
NC_001146	401893	YNL119W&	NCS2	C	T	NUC_position=852
NC_001146	402103	YNL119W&	NCS2	G	A	NUC_position=1062
NC_001146	402196	YNL119W&	NCS2	A	T	NUC_position=1155
NC_001146	402310	YNL119W&	NCS2	C	T	NUC_position=1269
NC_001146	402457	YNL119W&	NCS2	C	T	NUC_position=1416
NC_001146	402463	YNL119W&	NCS2	A	C	NUC_position=1422
NC_001146	402771	YNL118C&	DCP2	A	G	NUC_position=2796
NC_001146	402783	YNL118C&	DCP2	T	C	NUC_position=2784
NC_001146	402973	YNL118C&	DCP2	A	G	NUC_position=2594
NC_001146	403005	YNL118C&	DCP2	C	T	NUC_position=2562
NC_001146	403095	YNL118C&	DCP2	A	T	NUC_position=2472
NC_001146	403100	YNL118C&	DCP2	A	G	NUC_position=2467
NC_001146	403148	YNL118C&	DCP2	T	C	NUC_position=2419
NC_001146	403155	YNL118C&	DCP2	T	C	NUC_position=2412
NC_001146	403296	YNL118C&	DCP2	T	C	NUC_position=2271
NC_001146	403452	YNL118C&	DCP2	T	C	NUC_position=2115
NC_001146	403837	YNL118C&	DCP2	C	T	NUC_position=1730
NC_001146	403846	YNL118C&	DCP2	T	C	NUC_position=1721
NC_001146	403866	YNL118C&	DCP2	A	T	NUC_position=1701
NC_001146	404002	YNL118C&	DCP2	C	T	NUC_position=1565
NC_001146	404053	YNL118C&	DCP2	A	G	NUC_position=1514
NC_001146	404481	YNL118C&	DCP2	C	T	NUC_position=1086
NC_001146	404622	YNL118C&	DCP2	C	T	NUC_position=945
NC_001146	404710	YNL118C&	DCP2	T	C	NUC_position=857
NC_001146	404772	YNL118C&	DCP2	C	T	NUC_position=795
NC_001146	404943	YNL118C&	DCP2	C	T	NUC_position=624
NC_001146	404997	YNL118C&	DCP2	A	G	NUC_position=570
NC_001146	405030	YNL118C&	DCP2	T	A	NUC_position=537
NC_001146	405045	YNL118C&	DCP2	A	C	NUC_position=522
NC_001146	405177	YNL118C&	DCP2	T	A	NUC_position=390
NC_001146	405843	INTERGENIC	-	T	C			
NC_001146	406038	INTERGENIC	-	A	G			
NC_001146	406135	INTERGENIC	-	A	G			
NC_001146	418769	INTERGENIC	-	G	A			
NC_001146	422546	YNL106C&	INP52	C	T	NUC_position=1952
NC_001146	439406	INTERGENIC	-	C	T			
NC_001146	441071	INTERGENIC	-	T	G			
NC_001146	456995	YNL090W&	RHO2	A	G	NUC_position=429
NC_001146	457182	INTERGENIC	-	G	C			
NC_001146	457265	INTERGENIC	-	T	C			
NC_001146	457407	INTERGENIC	-	G	A			
NC_001146	457487	INTERGENIC	-	G	A			
NC_001146	458516	YNL088W&	TOP2	G	A	NUC_position=811
NC_001146	459937	YNL088W&	TOP2	T	C	NUC_position=2232
NC_001146	460078	YNL088W&	TOP2	T	C	NUC_position=2373
NC_001146	460627	YNL088W&	TOP2	T	C	NUC_position=2922
NC_001146	466084	INTERGENIC	-	C	T			
NC_001146	466590	YNL086W&	-	T	G	NUC_position=255
NC_001146	467221	YNL085W&	MKT1	A	G	NUC_position=89
NC_001146	467435	YNL085W&	MKT1	T	C	NUC_position=303
NC_001146	468490	YNL085W&	MKT1	A	G	NUC_position=1358
NC_001146	471244	INTERGENIC	-	A	G			
NC_001146	471385	YNL083W&	SAL1	C	T	NUC_position=7
NC_001146	475446	YNL082W&	PMS1	C	T	NUC_position=2055
NC_001146	478900	YNL079C&	TPM1	G	C	NUC_position=267
NC_001146	479610	INTERGENIC	-	T	C			
NC_001146	479807	YNL078W&	NIS1	T	C	NUC_position=39
NC_001146	479818	YNL078W&	NIS1	T	G	NUC_position=50
NC_001146	480083	YNL078W&	NIS1	A	T	NUC_position=315
NC_001146	480119	YNL078W&	NIS1	G	T	NUC_position=351
NC_001146	480122	YNL078W&	NIS1	T	C	NUC_position=354
NC_001146	480528	YNL078W&	NIS1	A	C	NUC_position=760
NC_001146	481577	YNL077W&	APJ1	T	C	NUC_position=186
NC_001146	482961	YNL077W&	APJ1	G	A	NUC_position=1570
NC_001146	483094	INTERGENIC	-	C	T			
NC_001146	483099	INTERGENIC	-	G	A			
NC_001146	483171	INTERGENIC	-	T	C			
NC_001146	483387	INTERGENIC	-	G	T			
NC_001146	483719	YNL076W&	MKS1	C	T	NUC_position=163
NC_001146	483742	YNL076W&	MKS1	G	A	NUC_position=186
NC_001146	483895	YNL076W&	MKS1	G	A	NUC_position=339
NC_001146	483952	YNL076W&	MKS1	C	T	NUC_position=396
NC_001146	483986	YNL076W&	MKS1	C	G	NUC_position=430
NC_001146	484018	YNL076W&	MKS1	C	A	NUC_position=462
NC_001146	497695	YNL068C&	FKH2	A	G	NUC_position=596
NC_001146	544745	YNL045W&	-	G	A	NUC_position=1782
NC_001146	544999	INTERGENIC	-	T	C			
NC_001146	545185	INTERGENIC	-	A	G			
NC_001146	545274	Y	YNL044W&	YIP3	T	C	NUC_position=6 BEFORE INTRON
NC_001146	545434	Y	YNL044W&	YIP3	G	C	NUC_position=87       AFTER INTRON
NC_001146	546164	INTERGENIC	-	C	T			
NC_001146	546182	INTERGENIC	-	A	G			
NC_001146	546187	INTERGENIC	-	C	T			
NC_001146	546339	INTERGENIC	-	A	G			
NC_001146	546372	INTERGENIC	-	A	G			
NC_001146	546469	INTERGENIC	-	T	G			
NC_001146	546520	INTERGENIC	-	T	G			
NC_001146	546599	INTERGENIC	-	T	C			
NC_001146	546727	INTERGENIC	-	T	G			
NC_001146	547465	INTERGENIC	-	T	C			
NC_001146	547767	INTERGENIC	-	A	T			
NC_001146	547793	INTERGENIC	-	G	A			
NC_001146	547959	INTERGENIC	-	T	C			
NC_001146	548437	YNL042W&	BOP3	C	T	NUC_position=337
NC_001146	548517	YNL042W&	BOP3	T	C	NUC_position=417
NC_001146	549449	INTERGENIC	-	A	C			
NC_001146	549586	YNL041C&	COG6	A	G	NUC_position=2403
NC_001146	549664	YNL041C&	COG6	A	T	NUC_position=2325
NC_001146	550070	YNL041C&	COG6	G	A	NUC_position=1919
NC_001146	550774	YNL041C&	COG6	G	A	NUC_position=1215
NC_001146	551842	YNL041C&	COG6	G	A	NUC_position=147
NC_001146	582295	YNL026W&	SAM50	G	A	NUC_position=375
NC_001146	662980	YNR017W&	TIM23	T	C	NUC_position=66
NC_001146	662984	YNR017W&	TIM23	A	G	NUC_position=70
NC_001146	663072	YNR017W&	TIM23	T	C	NUC_position=158
NC_001146	663094	YNR017W&	TIM23	T	C	NUC_position=180
NC_001146	663972	INTERGENIC	-	T	C			
NC_001146	663999	INTERGENIC	-	T	C			
NC_001146	664060	INTERGENIC	-	A	C			
NC_001146	664640	YNR018W&	AIM38	C	A	NUC_position=369
NC_001146	664750	YNR018W&	AIM38	G	C	NUC_position=479
NC_001146	665019	INTERGENIC	-	C	G			
NC_001146	665038	INTERGENIC	-	G	T			
NC_001146	665066	INTERGENIC	-	T	A			
NC_001146	665099	INTERGENIC	-	T	A			
NC_001146	665849	YNR019W&	ARE2	T	C	NUC_position=509
NC_001146	665891	YNR019W&	ARE2	G	A	NUC_position=551
NC_001146	665955	YNR019W&	ARE2	C	G	NUC_position=615
NC_001146	665971	YNR019W&	ARE2	A	C	NUC_position=631
NC_001146	666129	YNR019W&	ARE2	C	T	NUC_position=789
NC_001146	666699	YNR019W&	ARE2	T	C	NUC_position=1359
NC_001146	667020	YNR019W&	ARE2	C	T	NUC_position=1680
NC_001146	667218	YNR019W&	ARE2	C	T	NUC_position=1878
NC_001146	667294	INTERGENIC	-	G	A			
NC_001146	667366	INTERGENIC	-	G	A			
NC_001146	667517	YNR020C&	ATP23	C	A	NUC_position=708
NC_001146	667532	YNR020C&	ATP23	T	A	NUC_position=693
NC_001146	667577	YNR020C&	ATP23	T	C	NUC_position=648
NC_001146	667687	YNR020C&	ATP23	T	C	NUC_position=538
NC_001146	667739	YNR020C&	ATP23	C	T	NUC_position=486
NC_001146	667751	YNR020C&	ATP23	C	T	NUC_position=474
NC_001146	667973	YNR020C&	ATP23	T	A	NUC_position=252
NC_001146	668128	YNR020C&	ATP23	T	C	NUC_position=97
NC_001146	668181	YNR020C&	ATP23	T	C	NUC_position=44
NC_001146	668187	YNR020C&	ATP23	T	C	NUC_position=38
NC_001146	668323	INTERGENIC	-	G	A			
NC_001146	680240	YNR030W&	ALG12	G	A	NUC_position=1440
NC_001146	733695	YNR057C&	BIO4	A	G	NUC_position=375
NC_001146	734073	INTERGENIC	-	C	T			
NC_001146	734296	YNR058W&	BIO3	C	T	NUC_position=6
NC_001146	734519	YNR058W&	BIO3	C	T	NUC_position=229
NC_001146	734746	YNR058W&	BIO3	G	A	NUC_position=456
NC_001146	734887	YNR058W&	BIO3	C	T	NUC_position=597
NC_001146	734975	YNR058W&	BIO3	A	G	NUC_position=685
NC_001146	735047	YNR058W&	BIO3	T	C	NUC_position=757
NC_001146	735052	YNR058W&	BIO3	C	T	NUC_position=762
NC_001146	735112	YNR058W&	BIO3	A	G	NUC_position=822
NC_001146	735174	YNR058W&	BIO3	A	G	NUC_position=884
NC_001146	735440	YNR058W&	BIO3	A	G	NUC_position=1150
NC_001146	735744	INTERGENIC	-	C	T			
NC_001146	735817	INTERGENIC	-	A	G			
NC_001146	735834	INTERGENIC	-	A	T			
NC_001146	735856	INTERGENIC	-	G	A			
NC_001146	735889	INTERGENIC	-	C	T			
NC_001146	735893	INTERGENIC	-	G	A			
NC_001146	736014	INTERGENIC	-	C	T			
NC_001146	736035	INTERGENIC	-	C	A			
NC_001146	736065	INTERGENIC	-	A	G			
NC_001146	736111	INTERGENIC	-	C	T			
NC_001146	736153	INTERGENIC	-	A	C			
NC_001146	736251	INTERGENIC	-	T	C			
NC_001146	736308	INTERGENIC	-	T	C			
NC_001146	736327	INTERGENIC	-	T	A			
NC_001146	736429	INTERGENIC	-	C	T			
NC_001146	736458	INTERGENIC	-	G	A			
NC_001146	736460	INTERGENIC	-	C	T			
NC_001146	736686	INTERGENIC	-	C	T			
NC_001146	736739	INTERGENIC	-	A	G			
NC_001146	736767	INTERGENIC	-	T	A			
NC_001146	736790	INTERGENIC	-	T	C			
NC_001146	736802	INTERGENIC	-	A	T			
NC_001146	736859	YNR059W&	MNT4	G	A	NUC_position=57
NC_001146	736950	YNR059W&	MNT4	G	C	NUC_position=148
NC_001146	737054	YNR059W&	MNT4	G	T	NUC_position=252
NC_001146	737061	YNR059W&	MNT4	A	G	NUC_position=259
NC_001146	737126	YNR059W&	MNT4	A	C	NUC_position=324
NC_001146	737156	YNR059W&	MNT4	C	T	NUC_position=354
NC_001146	737202	YNR059W&	MNT4	A	G	NUC_position=400
NC_001146	737420	YNR059W&	MNT4	A	T	NUC_position=618
NC_001146	740592	YNR060W&	FRE4	C	T	NUC_position=642
NC_001146	740598	YNR060W&	FRE4	G	A	NUC_position=648
NC_001146	741004	YNR060W&	FRE4	A	G	NUC_position=1054
NC_001146	741165	YNR060W&	FRE4	G	T	NUC_position=1215
NC_001146	741378	YNR060W&	FRE4	G	C	NUC_position=1428
NC_001146	741432	YNR060W&	FRE4	A	G	NUC_position=1482
NC_001146	741479	YNR060W&	FRE4	A	G	NUC_position=1529
NC_001146	741663	YNR060W&	FRE4	A	G	NUC_position=1713
NC_001146	742180	INTERGENIC	-	G	A			
NC_001146	742206	INTERGENIC	-	T	C			
NC_001146	742217	INTERGENIC	-	G	C			
NC_001146	742235	INTERGENIC	-	T	A			
NC_001146	742451	INTERGENIC	-	A	G			
NC_001146	742485	INTERGENIC	-	T	C			
NC_001146	742517	INTERGENIC	-	C	G			
NC_001146	742540	INTERGENIC	-	G	A			
NC_001146	742676	INTERGENIC	-	T	G			
NC_001146	742733	INTERGENIC	-	C	A			
NC_001146	742739	INTERGENIC	-	G	A			
NC_001146	742767	INTERGENIC	-	C	T			
NC_001146	742788	INTERGENIC	-	G	A			
NC_001146	742847	INTERGENIC	-	C	T			
NC_001146	743034	YNR061C&	-	G	A	NUC_position=507
NC_001146	743053	YNR061C&	-	G	A	NUC_position=488
NC_001146	743089	YNR061C&	-	G	A	NUC_position=452
NC_001146	743137	YNR061C&	-	T	C	NUC_position=404
NC_001146	743177	YNR061C&	-	C	T	NUC_position=364
NC_001146	743235	YNR061C&	-	T	C	NUC_position=306
NC_001146	743262	YNR061C&	-	C	A	NUC_position=279
NC_001146	743408	YNR061C&	-	A	G	NUC_position=133
NC_001146	743441	YNR061C&	-	T	G	NUC_position=100
NC_001146	743548	INTERGENIC	-	T	A			
NC_001146	743679	INTERGENIC	-	G	C			
NC_001146	743709	INTERGENIC	-	C	T			
NC_001146	743736	INTERGENIC	-	C	A			
NC_001146	743766	INTERGENIC	-	A	C			
NC_001146	743791	INTERGENIC	-	C	T			
NC_001146	743793	INTERGENIC	-	G	A			
NC_001146	743834	INTERGENIC	-	T	C			
NC_001146	743863	INTERGENIC	-	A	G			
NC_001146	743877	INTERGENIC	-	A	G			
NC_001146	743903	INTERGENIC	-	G	A			
NC_001146	743905	INTERGENIC	-	C	A			
NC_001146	743970	INTERGENIC	-	C	A			
NC_001146	744001	INTERGENIC	-	A	C			
NC_001146	744011	INTERGENIC	-	T	C			
NC_001146	744028	INTERGENIC	-	G	C			
NC_001146	744031	INTERGENIC	-	T	G			
NC_001146	744115	INTERGENIC	-	G	A			
NC_001146	744147	INTERGENIC	-	A	G			
NC_001146	744183	INTERGENIC	-	G	A			
NC_001146	744202	INTERGENIC	-	T	A			
NC_001146	744238	INTERGENIC	-	A	G			
NC_001146	744305	INTERGENIC	-	C	T			
NC_001146	744345	INTERGENIC	-	T	C			
NC_001146	744347	INTERGENIC	-	T	C			
NC_001146	744471	YNR062C&	-	T	C	NUC_position=873
NC_001146	744823	YNR062C&	-	C	T	NUC_position=521
NC_001146	744887	YNR062C&	-	T	C	NUC_position=457
NC_001146	745002	YNR062C&	-	C	T	NUC_position=342
NC_001146	745289	YNR062C&	-	C	T	NUC_position=55
NC_001146	745341	YNR062C&	-	C	T	NUC_position=3
NC_001146	745342	YNR062C&	-	A	G	NUC_position=2
NC_001146	745493	INTERGENIC	-	T	C			
NC_001146	745494	INTERGENIC	-	A	G			
NC_001146	745524	INTERGENIC	-	A	G			
NC_001146	745595	INTERGENIC	-	T	C			
NC_001146	745603	INTERGENIC	-	C	T			
NC_001146	745867	INTERGENIC	-	A	G			
NC_001146	745944	INTERGENIC	-	A	C			
NC_001146	746230	INTERGENIC	-	T	C			
NC_001146	746238	INTERGENIC	-	A	G			
NC_001146	746338	INTERGENIC	-	G	T			
NC_001146	746361	INTERGENIC	-	C	T			
NC_001146	746386	INTERGENIC	-	G	A			
NC_001146	746431	INTERGENIC	-	A	G			
NC_001146	746539	INTERGENIC	-	G	A			
NC_001146	746557	INTERGENIC	-	A	C			
NC_001146	746569	INTERGENIC	-	C	G			
NC_001146	746594	INTERGENIC	-	C	T			
NC_001146	746613	INTERGENIC	-	C	T			
NC_001146	746653	INTERGENIC	-	G	A			
NC_001146	746722	INTERGENIC	-	A	G			
NC_001146	746741	INTERGENIC	-	G	A			
NC_001146	746746	INTERGENIC	-	C	T			
NC_001146	746866	INTERGENIC	-	T	C			
NC_001146	746926	INTERGENIC	-	C	T			
NC_001146	746951	YNR063W&	-	A	G	NUC_position=9
NC_001146	746952	YNR063W&	-	T	C	NUC_position=10
NC_001146	747081	YNR063W&	-	A	G	NUC_position=139
NC_001146	747212	YNR063W&	-	T	C	NUC_position=270
NC_001146	747242	YNR063W&	-	C	T	NUC_position=300
NC_001146	747434	YNR063W&	-	A	C	NUC_position=492
NC_001146	747437	YNR063W&	-	T	A	NUC_position=495
NC_001146	747531	YNR063W&	-	A	G	NUC_position=589
NC_001146	747684	YNR063W&	-	C	T	NUC_position=742
NC_001146	747711	YNR063W&	-	C	A	NUC_position=769
NC_001146	747725	YNR063W&	-	G	A	NUC_position=783
NC_001146	747750	YNR063W&	-	A	G	NUC_position=808
NC_001146	747936	YNR063W&	-	A	G	NUC_position=994
NC_001146	748118	YNR063W&	-	T	C	NUC_position=1176
NC_001146	748253	YNR063W&	-	G	A	NUC_position=1311
NC_001146	748773	INTERGENIC	-	T	C			
NC_001146	748858	INTERGENIC	-	T	C			
NC_001146	748885	INTERGENIC	-	T	G			
NC_001146	748937	INTERGENIC	-	A	G			
NC_001146	749042	INTERGENIC	-	A	G			
NC_001146	749048	INTERGENIC	-	A	G			
NC_001146	749073	INTERGENIC	-	T	C			
NC_001146	749410	YNR064C&	-	G	A	NUC_position=599
NC_001146	749415	YNR064C&	-	C	T	NUC_position=594
NC_001146	749467	YNR064C&	-	G	T	NUC_position=542
NC_001146	749472	YNR064C&	-	T	C	NUC_position=537
NC_001146	749513	YNR064C&	-	C	G	NUC_position=496
NC_001146	749541	YNR064C&	-	T	C	NUC_position=468
NC_001146	749652	YNR064C&	-	G	A	NUC_position=357
NC_001146	749661	YNR064C&	-	C	A	NUC_position=348
NC_001146	749724	YNR064C&	-	A	G	NUC_position=285
NC_001146	749727	YNR064C&	-	A	C	NUC_position=282
NC_001146	750028	INTERGENIC	-	C	T			
NC_001146	750232	INTERGENIC	-	T	G			
NC_001146	750252	INTERGENIC	-	G	T			
NC_001146	750427	YNR065C&	-	T	C	NUC_position=3274
NC_001146	750473	YNR065C&	-	T	C	NUC_position=3228
NC_001146	750684	YNR065C&	-	T	C	NUC_position=3017
NC_001146	750686	YNR065C&	-	G	A	NUC_position=3015
NC_001146	751654	YNR065C&	-	A	G	NUC_position=2047
NC_001146	752169	YNR065C&	-	C	T	NUC_position=1532
NC_001146	752223	YNR065C&	-	C	G	NUC_position=1478
NC_001146	752316	YNR065C&	-	C	T	NUC_position=1385
NC_001146	752936	YNR065C&	-	A	T	NUC_position=765
NC_001146	752968	YNR065C&	-	C	T	NUC_position=733
NC_001146	753269	YNR065C&	-	C	T	NUC_position=432
NC_001146	753290	YNR065C&	-	G	A	NUC_position=411
NC_001146	753318	YNR065C&	-	T	G	NUC_position=383
NC_001146	753325	YNR065C&	-	C	T	NUC_position=376
NC_001146	753336	YNR065C&	-	G	A	NUC_position=365
NC_001146	753430	YNR065C&	-	A	G	NUC_position=271
NC_001146	753431	YNR065C&	-	G	A	NUC_position=270
NC_001146	753470	YNR065C&	-	A	T	NUC_position=231
NC_001146	753530	YNR065C&	-	C	A	NUC_position=171
NC_001146	753532	YNR065C&	-	C	T	NUC_position=169
NC_001146	753596	YNR065C&	-	A	G	NUC_position=105
NC_001146	753659	YNR065C&	-	A	T	NUC_position=42
NC_001146	753727	YNR066C&	-	A	C	NUC_position=1309
NC_001146	754144	YNR066C&	-	G	C	NUC_position=892
NC_001146	754211	YNR066C&	-	G	A	NUC_position=825
NC_001146	754288	YNR066C&	-	A	G	NUC_position=748
NC_001146	754294	YNR066C&	-	T	C	NUC_position=742
NC_001146	754488	YNR066C&	-	A	G	NUC_position=548
NC_001146	754560	YNR066C&	-	G	A	NUC_position=476
NC_001146	754593	YNR066C&	-	T	G	NUC_position=443
NC_001146	754667	YNR066C&	-	C	T	NUC_position=369
NC_001146	754857	YNR066C&	-	G	A	NUC_position=179
NC_001146	754862	YNR066C&	-	T	C	NUC_position=174
NC_001146	754875	YNR066C&	-	T	C	NUC_position=161
NC_001146	754876	YNR066C&	-	G	T	NUC_position=160
NC_001146	754942	YNR066C&	-	G	A	NUC_position=94
NC_001146	755024	YNR066C&	-	G	A	NUC_position=12
NC_001146	755218	INTERGENIC	-	T	C			
NC_001146	755323	INTERGENIC	-	A	C			
NC_001146	755359	INTERGENIC	-	G	A			
NC_001146	755457	INTERGENIC	-	A	T			
NC_001146	755473	INTERGENIC	-	C	G			
NC_001146	755567	INTERGENIC	-	C	A			
NC_001146	755572	INTERGENIC	-	T	G			
NC_001146	755706	INTERGENIC	-	G	A			
NC_001146	755761	YNR067C&	DSE4	G	T	NUC_position=3339
NC_001146	755812	YNR067C&	DSE4	C	T	NUC_position=3288
NC_001146	755864	YNR067C&	DSE4	A	T	NUC_position=3236
NC_001146	756613	YNR067C&	DSE4	C	G	NUC_position=2487
NC_001146	756837	YNR067C&	DSE4	T	C	NUC_position=2263
NC_001146	756903	YNR067C&	DSE4	G	A	NUC_position=2197
NC_001146	756985	YNR067C&	DSE4	G	A	NUC_position=2115
NC_001146	757123	YNR067C&	DSE4	C	T	NUC_position=1977
NC_001146	757207	YNR067C&	DSE4	G	A	NUC_position=1893
NC_001146	757236	YNR067C&	DSE4	T	C	NUC_position=1864
NC_001146	757257	YNR067C&	DSE4	C	T	NUC_position=1843
NC_001146	757391	YNR067C&	DSE4	G	A	NUC_position=1709
NC_001146	757477	YNR067C&	DSE4	T	A	NUC_position=1623
NC_001146	757822	YNR067C&	DSE4	A	G	NUC_position=1278
NC_001146	757885	YNR067C&	DSE4	A	T	NUC_position=1215
NC_001146	757912	YNR067C&	DSE4	T	C	NUC_position=1188
NC_001146	757924	YNR067C&	DSE4	C	T	NUC_position=1176
NC_001146	757948	YNR067C&	DSE4	G	A	NUC_position=1152
NC_001146	758102	YNR067C&	DSE4	A	G	NUC_position=998
NC_001146	758123	YNR067C&	DSE4	C	T	NUC_position=977
NC_001146	758159	YNR067C&	DSE4	G	A	NUC_position=941
NC_001146	758169	YNR067C&	DSE4	G	A	NUC_position=931
NC_001146	758211	YNR067C&	DSE4	T	C	NUC_position=889
NC_001146	758263	YNR067C&	DSE4	A	G	NUC_position=837
NC_001146	758397	YNR067C&	DSE4	C	T	NUC_position=703
NC_001146	758547	YNR067C&	DSE4	A	G	NUC_position=553
NC_001146	758691	YNR067C&	DSE4	G	C	NUC_position=409
NC_001146	758804	YNR067C&	DSE4	A	G	NUC_position=296
NC_001146	759018	YNR067C&	DSE4	C	T	NUC_position=82
NC_001146	759504	INTERGENIC	-	C	T			
NC_001146	759584	INTERGENIC	-	A	T			
NC_001146	759591	INTERGENIC	-	G	A			
NC_001146	759712	INTERGENIC	-	G	C			
NC_001146	759743	INTERGENIC	-	A	G			
NC_001146	759935	INTERGENIC	-	C	T			
NC_001146	759988	INTERGENIC	-	T	C			
NC_001146	760061	INTERGENIC	-	C	A			
NC_001146	760229	YNR068C&	-	C	T	NUC_position=657
NC_001146	760237	YNR068C&	-	G	A	NUC_position=649
NC_001146	760326	YNR068C&	-	G	A	NUC_position=560
NC_001146	760406	YNR068C&	-	C	T	NUC_position=480
NC_001146	761002	INTERGENIC	-	G	T			
NC_001146	761005	INTERGENIC	-	C	T			
NC_001146	761123	YNR069C&	BSC5	C	G	NUC_position=1470
NC_001146	761147	YNR069C&	BSC5	G	A	NUC_position=1446
NC_001146	761193	YNR069C&	BSC5	A	G	NUC_position=1400
NC_001146	761455	YNR069C&	BSC5	C	T	NUC_position=1138
NC_001146	761636	YNR069C&	BSC5	A	G	NUC_position=957
NC_001146	761723	YNR069C&	BSC5	G	A	NUC_position=870
NC_001146	761851	YNR069C&	BSC5	C	T	NUC_position=742
NC_001146	761972	YNR069C&	BSC5	G	A	NUC_position=621
NC_001146	762120	YNR069C&	BSC5	C	T	NUC_position=473
NC_001146	762153	YNR069C&	BSC5	T	A	NUC_position=440
NC_001146	762280	YNR069C&	BSC5	G	C	NUC_position=313
NC_001146	762368	YNR069C&	BSC5	T	C	NUC_position=225
NC_001146	762433	YNR069C&	BSC5	A	C	NUC_position=160
NC_001146	762511	YNR069C&	BSC5	T	C	NUC_position=82
NC_001146	762827	INTERGENIC	-	G	A			
NC_001146	762834	INTERGENIC	-	A	T			
NC_001146	762860	INTERGENIC	-	T	G			
NC_001146	763243	INTERGENIC	-	G	A			
NC_001146	763381	INTERGENIC	-	A	C			
NC_001146	763402	INTERGENIC	-	C	G			
NC_001146	763497	INTERGENIC	-	T	A			
NC_001146	763540	INTERGENIC	-	C	G			
NC_001146	763583	INTERGENIC	-	C	T			
NC_001146	763742	INTERGENIC	-	T	C			
NC_001146	763752	INTERGENIC	-	G	A
NC_001146	763906	INTERGENIC	-	C	T
NC_001146	763922	INTERGENIC	-	C	T
NC_001146	764011	INTERGENIC	-	C	T
NC_001146	764082	INTERGENIC	-	T	A
NC_001146	764145	INTERGENIC	-	A	T
NC_001146	764239	INTERGENIC	-	C	T
NC_001146	764357	INTERGENIC	-	G	A
NC_001146	764395	INTERGENIC	-	T	C
NC_001146	764481	INTERGENIC	-	G	A
NC_001146	764538	INTERGENIC	-	T	G
NC_001146	764587	INTERGENIC	-	T	C
NC_001146	764608	INTERGENIC	-	C	T
NC_001146	764643	INTERGENIC	-	G	A
NC_001146	764688	INTERGENIC	-	A	G
NC_001146	764938	INTERGENIC	-	T	C
NC_001146	764974	INTERGENIC	-	A	G
NC_001146	765005	INTERGENIC	-	A	C
NC_001146	765218	INTERGENIC	-	A	T
NC_001146	765330	INTERGENIC	-	T	G
NC_001146	779067	INTERGENIC	-	G	A
NC_001146	779096	INTERGENIC	-	C	A
NC_001146	779134	INTERGENIC	-	G	A
NC_001146	779143	INTERGENIC	-	T	C
NC_001146	779157	INTERGENIC	-	A	C
NC_001146	779192	INTERGENIC	-	T	G
NC_001146	779247	INTERGENIC	-	A	G
NC_001146	779265	INTERGENIC	-	T	C
NC_001146	779288	INTERGENIC	-	T	A
NC_001146	779321	INTERGENIC	-	A	T
NC_001146	779322	INTERGENIC	-	A	T
NC_001146	779363	INTERGENIC	-	T	C
NC_001146	779454	INTERGENIC	-	G	A			
NC_001146	779605	INTERGENIC	-	A	G			
NC_001146	779737	INTERGENIC	-	T	C			
NC_001146	779825	INTERGENIC	-	G	T			
NC_001146	779864	INTERGENIC	-	G	C			
NC_001146	779905	INTERGENIC	-	C	T			
NC_001146	780402	YNR075W&	COS10	G	C	NUC_position=487
NC_001146	780598	YNR075W&	COS10	G	T	NUC_position=683
NC_001146	780630	YNR075W&	COS10	G	A	NUC_position=715
NC_001146	780633	YNR075W&	COS10	A	C	NUC_position=718
NC_001146	781018	YNR075W&	COS10	G	C	NUC_position=1103
NC_001146	781126	INTERGENIC	-	T	C			
NC_001146	781271	INTERGENIC	-	G	A			
NC_001146	781384	INTERGENIC	-	C	A			
NC_001146	781391	INTERGENIC	-	C	T			
NC_001146	781570	YNR075C-A&	-	T	C	NUC_position=34
NC_001224	14350	Y	Q0045&  COX	1    C	T	NUC	positio	n = -		
NC_001224	14350	Y	Q0070&  AI5	_ALPHA	C	T	NUC_position=-
NC_001224	14350	Y	Q0065&  AI4	C	T	NUC	positio	n = -		
NC_001224	14350	Y	Q0060&  AI3	C	T	NUC	positio	n = -		
NC_001224	14350	Y	Q0055&  AI2	C	T	IN I	NTRON			
NC_001224	14350	Q0050&  AI1	C	T	NUC	positio	n = 533		
NC_001224	20934	Y	Q0045&  COX	1    T	G	NUC	positio	n = -		
NC_001224	20934	Y	Q0070&  AI5	_ALPHA	T	G	NUC_position=-
NC_001224	20934	Y	Q0065&  AI4	T	G	NUC	positio	n = -		
NC_001224	23080	Y	Q0045&  COX	1    T	C	NUC	positio	n = -		
NC_001224	23080	Y	Q0070&  AI5	_ALPHA	T	C	NUC_position=-
NC_001224	26940	INTERGENIC	-	A	T			
NC_001224	33467	INTERGENIC	-	T	C			
NC_001224	33619	INTERGENIC	-	A	T			
NC_001224	37968	Y	Q0105&  COB	A	G	NUC	positio	n = -		
NC_001224	37968	Y	Q0120&  BI4	A	G	NUC	positio	n = -		
NC_001224	37968	Y	Q0115&  BI3	A	G	NUC	positio	n = -		
NC_001224	37968	Y	Q0110&  BI2	A	G	NUC	positio	n = 661		AFTER INTRON
NC_001224	39517	Y	Q0105&  COB	G	T	NUC	positio	n = -		
NC_001224	39517	Y	Q0120&  BI4	G	T	NUC	positio	n = -		
NC_001224	39517	Y	Q0115&  BI3	G	T	NUC	positio	n = -		
NC_001224	39759	Y	Q0105&  COB	G	A	NUC	positio	n = -		
NC_001224	39759	Y	Q0120&  BI4	G	A	NUC	positio	n = -		
NC_001224	39759	Y	Q0115&  BI3	G	A	NUC	positio	n = -		
NC_001224	39945	Y	Q0105&  COB	G	A	NUC	positio	n = -		
NC_001224	39945	Y	Q0120&  BI4	G	A	NUC	positio	n = -		
NC_001224	39945	Y	Q0115&  BI3	G	A	NUC	positio	n = -		
NC_001224	40011	Y	Q0105&  COB	C	A	NUC	positio	n = -		
NC_001224	40011	Y	Q0120&  BI4	C	A	NUC	positio	n = -		
NC_001224	40011	Y	Q0115&  BI3	C	A	NUC	positio	n = -		
NC_001224	40012	Y	Q0105&  COB	A	T	NUC	positio	n = -		
NC_001224	40012	Y	Q0120&  BI4	A	T	NUC	positio	n = -		
NC_001224	40012	Y	Q0115&  BI3	A	T	NUC	positio	n = -
NC_001224	40021	Y	Q0105&  COB	G	A	NUC	positio	n = -
NC_001224	40021	Y	Q0120&  BI4	G	A	NUC	positio	n = -
NC_001224	40021	Y	Q0115&  BI3	G	A	NUC	positio	n = -
NC_001224	40063	Y	Q0105&  COB	C	A	NUC	positio	n = -
NC_001224	40063	Y	Q0120&  BI4	C	A	NUC	positio	n = -
NC_001224	40063	Y	Q0115&  BI3	C	A	NUC	positio	n = -
NC_001224	40065	Y	Q0105&  COB	C	A	NUC	positio	n = -
NC_001224	40065	Y	Q0120&  BI4	C	A	NUC	positio	n = -
NC_001224	40065	Y	Q0115&  BI3	C	A	NUC	positio	n = -
NC_001224	40099	Y	Q0105&  COB	G	A	NUC	positio	n = -
NC_001224	40099	Y	Q0120&  BI4	G	A	NUC	positio	n = -
NC_001224	40099	Y	Q0115&  BI3	G	A	NUC	positio	n = -
NC_001224	40123	Y	Q0105&  COB	G	A	NUC	positio	n = -
NC_001224	40123	Y	Q0120&  BI4	G	A	NUC	positio	n = -
NC_001224	40123	Y	Q0115&  BI3	G	A	NUC	positio	n = -
NC_001224	40157	Y	Q0105&  COB	C	T	NUC	positio	n = -
NC_001224	40157	Y	Q0120&  BI4	C	T	NUC	positio	n = -
NC_001224	40157	Y	Q0115&  BI3	C	T	NUC	positio	n = -
NC_001224	40254	Y	Q0105&  COB	C	T	NUC	positio	n = -
NC_001224	40254	Y	Q0120&  BI4	C	T	NUC	positio	n = -
NC_001224	40254	Y	Q0115&  BI3	C	T	NUC	positio	n = -
NC_001224	40387	Y	Q0105&  COB	G	A	NUC	positio	n = -
NC_001224	40387	Y	Q0120&  BI4	G	A	NUC	positio	n = -
NC_001224	40411	Y	Q0105&  COB	T	A	NUC	positio	n = -
NC_001224	40411	Y	Q0120&  BI4	T	A	NUC	positio	n = -
NC_001224	49500	Q0140&  VAR	1:00 am	T	NUC	positio	n = 600
NC_001224	70498	INTERGENIC	-	T	C	
NC_001224	72061	INTERGENIC	-	G	A	
NC_001224	72139	INTERGENIC	-	T	A	
NC_001224	72224	INTERGENIC	-	A	T	
NC_001224	72229	INTERGENIC	-	T	A	
NC_001224	72258	INTERGENIC	-	T	C	
NC_001224	72974	INTERGENIC	-	T	C	
NC_001224	73448	INTERGENIC	-	T	C	
NC_001224	73532	INTERGENIC	-	A	T	
NC_001224	73656	INTERGENIC	-	A	T	
NC_001224	74051	Q0250&  COX	2    T	C	NUC	positio	n = 294
NC_001224	74225	Q0250&  COX	2    T	A	NUC	positio	n = 468
NC_001224	74327	Q0250&  COX	2    T	C	NUC	positio	n = 570
NC_001224	74414	Q0250&  COX	2:00 am	G	NUC	positio	n = 657
NC_001224	76088	INTERGENIC	-	C	T	
NC_001224	76089	INTERGENIC	-	T	C	
NC_001224	76113	INTERGENIC	-	A	T	
NC_001224	76299	INTERGENIC	-	C	G	
NC_001224	76313	INTERGENIC	-	G	A	
NC_001224	76421	INTERGENIC	-	C	T	
NC_001224	77877	INTERGENIC	-	T	C	
NC_001224	78013	INTERGENIC	-	T	A			
NC_001224	79131	INTERGENIC	-	A	T			
NC_001224	79133	INTERGENIC	-	G	A			
NC_001224	79281	Q0275&  COX	3    T	A	NUC	positio	n = 69		
NC_001224	79713	Q0275&  COX	3    C	T	NUC	positio	n = 501		
NC_001224	79999	Q0275&  COX	3    G	C	NUC	positio	n = 787		
NC_001224	82507	INTERGENIC	-	T	A			
NC_001135	233	INTERGENIC	-	C	A			
NC_001135	101652	Y	YCL012C&	-	A	T	IN	INTRON		
NC_001135	101655	Y	YCL012C&	-	T	A	IN	INTRON		
NC_001135	143129	INTERGENIC	-	T	C			
NC_001135	152641	INTERGENIC	-	G	A			
NC_001135	162275	INTERGENIC	-	A	G			
NC_001135	162357	INTERGENIC	-	T	C			
NC_001135	162636	YCR024C-B&	-	T	G	NUC_position=226
NC_001135	162690	YCR024C-B&	-	G	A	NUC_position=172
NC_001135	163055	YCR024C-A&	PMP1	T	C	NUC_position=9
NC_001135	164596	YCR026C&	NPP1	A	G	NUC_position=1740
NC_001135	166577	INTERGENIC	-	A	G			
NC_001135	166644	INTERGENIC	-	A	G			
NC_001135	166709	INTERGENIC	-	A	G			
NC_001135	166944	INTERGENIC	-	C	T			
NC_001135	201185	YCR042C&	TAF2	A	C	NUC_position=4209
NC_001135	209937	YCR046C&	IMG1	G	C	NUC_position=483
NC_001135	244282	YCR073C&	SSK22	T	G	NUC_position=2299
NC_001135	244601	YCR073C&	SSK22	T	C	NUC_position=1980
NC_001135	244640	YCR073C&	SSK22	G	A	NUC_position=1941
NC_001135	245051	YCR073C&	SSK22	G	A	NUC_position=1530
NC_001135	245063	YCR073C&	SSK22	G	A	NUC_position=1518
NC_001135	245473	YCR073C&	SSK22	C	T	NUC_position=1108
NC_001135	245628	YCR073C&	SSK22	C	A	NUC_position=953
NC_001135	249307	YCR076C&	-	C	T	NUC_position=736
NC_001135	249538	YCR076C&	-	C	G	NUC_position=505
NC_001135	249895	YCR076C&	-	A	G	NUC_position=148
NC_001135	250063	INTERGENIC	-	A	T			
NC_001135	250182	INTERGENIC	-	T	A			
NC_001135	250250	YCR077C&	PAT1	T	A	NUC_position=2376
NC_001135	250433	YCR077C&	PAT1	G	A	NUC_position=2193
NC_001135	250563	YCR077C&	PAT1	A	T	NUC_position=2063
NC_001135	250852	YCR077C&	PAT1	A	G	NUC_position=1774
NC_001135	251291	YCR077C&	PAT1	G	A	NUC_position=1335
NC_001135	251320	YCR077C&	PAT1	A	G	NUC_position=1306
NC_001135	251654	YCR077C&	PAT1	T	C	NUC_position=972
NC_001135	251942	YCR077C&	PAT1	G	A	NUC_position=684
NC_001135	252266	YCR077C&	PAT1	A	G	NUC_position=360
NC_001135	252374	YCR077C&	PAT1	T	C	NUC_position=252
NC_001135	253137	YCR079W&	PTC6	A	G	NUC_position=296
NC_001135	253189	YCR079W&	PTC6	T	C	NUC_position=348
NC_001135	257957	YCR081W&	SRB8	T	C	NUC_position=3590
NC_001135	258777	INTERGENIC	-	T	G			
NC_001135	258825	INTERGENIC	-	G	C			
NC_001135	258912	YCR082W&	AHC2	G	A	NUC_position=33
NC_001135	259038	YCR082W&	AHC2	C	G	NUC_position=159
NC_001135	259648	YCR083W&	TRX3	C	A	NUC_position=74
NC_001135	259972	INTERGENIC	-	G	A			
NC_001135	260114	INTERGENIC	-	A	G			
NC_001135	261105	YCR084C&	TUP1	C	T	NUC_position=1345
NC_001135	261328	YCR084C&	TUP1	A	G	NUC_position=1122
NC_001135	261669	YCR084C&	TUP1	T	C	NUC_position=781
NC_001135	262151	YCR084C&	TUP1	C	T	NUC_position=299
NC_001135	262777	INTERGENIC	-	T	C			
NC_001135	262797	INTERGENIC	-	A	C			
NC_001135	263026	INTERGENIC	-	A	G			
NC_001135	263056	INTERGENIC	-	C	G			
NC_001135	263208	INTERGENIC	-	T	C			
NC_001135	263820	YCR086W&	CSM1	G	A	NUC_position=432
NC_001135	265237	YCR088W&	ABP1	T	C	NUC_position=173
NC_001135	265553	YCR088W&	ABP1	C	T	NUC_position=489
NC_001135	265718	YCR088W&	ABP1	G	A	NUC_position=654
NC_001135	266084	YCR088W&	ABP1	A	G	NUC_position=1020
NC_001135	266286	YCR088W&	ABP1	C	G	NUC_position=1222
NC_001135	266396	YCR088W&	ABP1	C	G	NUC_position=1332
NC_001135	266696	YCR088W&	ABP1	T	C	NUC_position=1632
NC_001135	266860	INTERGENIC	-	C	T			
NC_001135	266887	INTERGENIC	-	A	C			
NC_001135	267005	INTERGENIC	-	C	T			
NC_001135	267154	INTERGENIC	-	A	G			
NC_001135	267268	INTERGENIC	-	A	C			
NC_001135	267336	INTERGENIC	-	A	G			
NC_001135	267539	YCR089W&	FIG2	C	T	NUC_position=109
NC_001135	267679	YCR089W&	FIG2	T	C	NUC_position=249
NC_001135	267790	YCR089W&	FIG2	C	G	NUC_position=360
NC_001135	267913	YCR089W&	FIG2	G	T	NUC_position=483
NC_001135	267937	YCR089W&	FIG2	G	A	NUC_position=507
NC_001135	268009	YCR089W&	FIG2	T	A	NUC_position=579
NC_001135	268063	YCR089W&	FIG2	C	A	NUC_position=633
NC_001135	268446	YCR089W&	FIG2	G	A	NUC_position=1016
NC_001135	268654	YCR089W&	FIG2	G	A	NUC_position=1224
NC_001135	268861	YCR089W&	FIG2	T	G	NUC_position=1431
NC_001135	268981	YCR089W&	FIG2	G	A	NUC_position=1551
NC_001135	269165	YCR089W&	FIG2	G	A	NUC_position=1735
NC_001135	269201	YCR089W&	FIG2	C	G	NUC_position=1771
NC_001135	269299	YCR089W&	FIG2	C	T	NUC_position=1869
NC_001135	269366	YCR089W&	FIG2	T	A	NUC_position=1936
NC_001135	269392	YCR089W&	FIG2	T	C	NUC_position=1962
NC_001135	269716	YCR089W&	FIG2	G	C	NUC_position=2286
NC_001135	269741	YCR089W&	FIG2	T	A	NUC_position=2311
NC_001135	269839	YCR089W&	FIG2	T	C	NUC_position=2409
NC_001135	269871	YCR089W&	FIG2	T	C	NUC_position=2441
NC_001135	269918	YCR089W&	FIG2	G	A	NUC_position=2488
NC_001135	269949	YCR089W&	FIG2	T	C	NUC_position=2519
NC_001135	270015	YCR089W&	FIG2	C	T	NUC_position=2585
NC_001135	270127	YCR089W&	FIG2	G	A	NUC_position=2697
NC_001135	270292	YCR089W&	FIG2	G	A	NUC_position=2862
NC_001135	270364	YCR089W&	FIG2	T	C	NUC_position=2934
NC_001135	270579	YCR089W&	FIG2	A	G	NUC_position=3149
NC_001135	271103	YCR089W&	FIG2	G	A	NUC_position=3673
NC_001135	271177	YCR089W&	FIG2	C	T	NUC_position=3747
NC_001135	271178	YCR089W&	FIG2	C	A	NUC_position=3748
NC_001135	271223	YCR089W&	FIG2	G	A	NUC_position=3793
NC_001135	271300	YCR089W&	FIG2	A	C	NUC_position=3870
NC_001135	271310	YCR089W&	FIG2	T	A	NUC_position=3880
NC_001135	271337	YCR089W&	FIG2	G	A	NUC_position=3907
NC_001135	271509	YCR089W&	FIG2	T	C	NUC_position=4079
NC_001135	271591	YCR089W&	FIG2	A	G	NUC_position=4161
NC_001135	271741	YCR089W&	FIG2	T	C	NUC_position=4311
NC_001135	271772	YCR089W&	FIG2	T	C	NUC_position=4342
NC_001135	271903	YCR089W&	FIG2	G	C	NUC_position=4473
NC_001135	272069	YCR089W&	FIG2	G	A	NUC_position=4639
NC_001135	272122	YCR089W&	FIG2	G	A	NUC_position=4692
NC_001135	272345	YCR090C&	-	A	G	NUC_position=516
NC_001135	272972	INTERGENIC	-	A	C			
NC_001135	272985	INTERGENIC	-	A	G			
NC_001135	273069	INTERGENIC	-	T	C			
NC_001135	273142	INTERGENIC	-	A	C			
NC_001135	273247	INTERGENIC	-	A	G			
NC_001135	273257	INTERGENIC	-	C	T			
NC_001135	273344	INTERGENIC	-	A	G			
NC_001135	273345	INTERGENIC	-	A	T			
NC_001135	273720	INTERGENIC	-	T	G			
NC_001135	273784	INTERGENIC	-	G	A			
NC_001135	273825	INTERGENIC	-	C	T			
NC_001135	273832	INTERGENIC	-	T	G			
NC_001135	273877	INTERGENIC	-	T	C			
NC_001135	273878	INTERGENIC	-	G	A			
NC_001135	273931	INTERGENIC	-	C	G			
NC_001135	274066	INTERGENIC	-	G	C			
NC_001135	274088	INTERGENIC	-	G	A			
NC_001135	274119	INTERGENIC	-	A	C			
NC_001135	274121	INTERGENIC	-	T	A			
NC_001135	274170	INTERGENIC	-	G	A			
NC_001135	274247	INTERGENIC	-	C	T			
NC_001135	274318	INTERGENIC	-	A	G			
NC_001135	274507	YCR091W&	KIN82	C	G	NUC_position=107
NC_001135	274527	YCR091W&	KIN82	A	G	NUC_position=127
NC_001135	274676	YCR091W&	KIN82	T	C	NUC_position=276
NC_001135	275015	YCR091W&	KIN82	A	C	NUC_position=615
NC_001135	275421	YCR091W&	KIN82	A	G	NUC_position=1021
NC_001135	275762	YCR091W&	KIN82	C	T	NUC_position=1362
NC_001135	275999	YCR091W&	KIN82	C	T	NUC_position=1599
NC_001135	276327	YCR091W&	KIN82	G	A	NUC_position=1927
NC_001135	276583	INTERGENIC	-	A	G			
NC_001135	276614	INTERGENIC	-	C	T			
NC_001135	276735	INTERGENIC	-	C	T			
NC_001135	277184	YCR092C&	MSH3	C	T	NUC_position=2634
NC_001135	277274	YCR092C&	MSH3	T	C	NUC_position=2544
NC_001135	277307	YCR092C&	MSH3	G	A	NUC_position=2511
NC_001135	277310	YCR092C&	MSH3	C	T	NUC_position=2508
NC_001135	277508	YCR092C&	MSH3	A	G	NUC_position=2310
NC_001135	277868	YCR092C&	MSH3	T	C	NUC_position=1950
NC_001135	278150	YCR092C&	MSH3	A	G	NUC_position=1668
NC_001135	278425	YCR092C&	MSH3	C	T	NUC_position=1393
NC_001135	278459	YCR092C&	MSH3	T	A	NUC_position=1359
NC_001135	278480	YCR092C&	MSH3	A	G	NUC_position=1338
NC_001135	278522	YCR092C&	MSH3	G	A	NUC_position=1296
NC_001135	278555	YCR092C&	MSH3	A	G	NUC_position=1263
NC_001135	278560	YCR092C&	MSH3	G	C	NUC_position=1258
NC_001135	278769	YCR092C&	MSH3	A	G	NUC_position=1049
NC_001135	278818	YCR092C&	MSH3	C	T	NUC_position=1000
NC_001135	279146	YCR092C&	MSH3	T	C	NUC_position=672
NC_001135	279347	YCR092C&	MSH3	G	A	NUC_position=471
NC_001135	279624	YCR092C&	MSH3	C	T	NUC_position=194
NC_001135	279857	INTERGENIC	-	G	C			
NC_001135	279888	INTERGENIC	-	T	G			
NC_001135	280069	INTERGENIC	-	A	G			
NC_001135	280160	YCR093W&	CDC39	A	G	NUC_position=47
NC_001135	280239	YCR093W&	CDC39	T	C	NUC_position=126
NC_001135	280378	YCR093W&	CDC39	C	T	NUC_position=265
NC_001135	280968	YCR093W&	CDC39	G	A	NUC_position=855
NC_001135	281385	YCR093W&	CDC39	G	A	NUC_position=1272
NC_001135	281663	YCR093W&	CDC39	T	C	NUC_position=1550
NC_001135	281749	YCR093W&	CDC39	C	T	NUC_position=1636
NC_001135	281820	YCR093W&	CDC39	A	T	NUC_position=1707
NC_001135	282384	YCR093W&	CDC39	C	T	NUC_position=2271
NC_001135	282693	YCR093W&	CDC39	G	A	NUC_position=2580
NC_001135	282700	YCR093W&	CDC39	T	C	NUC_position=2587
NC_001135	282867	YCR093W&	CDC39	T	A	NUC_position=2754
NC_001135	282870	YCR093W&	CDC39	A	G	NUC_position=2757
NC_001135	282904	YCR093W&	CDC39	A	G	NUC_position=2791
NC_001135	283306	YCR093W&	CDC39	G	A	NUC_position=3193
NC_001135	283368	YCR093W&	CDC39	C	T	NUC_position=3255
NC_001135	283428	YCR093W&	CDC39	G	A	NUC_position=3315
NC_001135	283698	YCR093W&	CDC39	C	T	NUC_position=3585
NC_001135	283956	YCR093W&	CDC39	G	A	NUC_position=3843
NC_001135	284008	YCR093W&	CDC39	A	T	NUC_position=3895
NC_001135	284047	YCR093W&	CDC39	A	C	NUC_position=3934
NC_001135	284050	YCR093W&	CDC39	C	T	NUC_position=3937
NC_001135	284102	YCR093W&	CDC39	G	A	NUC_position=3989
NC_001135	284127	YCR093W&	CDC39	G	T	NUC_position=4014
NC_001135	284145	YCR093W&	CDC39	G	A	NUC_position=4032
NC_001135	284169	YCR093W&	CDC39	G	A	NUC_position=4056
NC_001135	284178	YCR093W&	CDC39	A	T	NUC_position=4065
NC_001135	284238	YCR093W&	CDC39	T	C	NUC_position=4125
NC_001135	284343	YCR093W&	CDC39	C	T	NUC_position=4230
NC_001135	284445	YCR093W&	CDC39	T	C	NUC_position=4332
NC_001135	284520	YCR093W&	CDC39	T	C	NUC_position=4407
NC_001135	284523	YCR093W&	CDC39	G	A	NUC_position=4410
NC_001135	284752	YCR093W&	CDC39	A	G	NUC_position=4639
NC_001135	284796	YCR093W&	CDC39	G	A	NUC_position=4683
NC_001135	284827	YCR093W&	CDC39	C	T	NUC_position=4714
NC_001135	285077	YCR093W&	CDC39	G	A	NUC_position=4964
NC_001135	285684	YCR093W&	CDC39	C	T	NUC_position=5571
NC_001135	285780	YCR093W&	CDC39	G	A	NUC_position=5667
NC_001135	286608	INTERGENIC	-	G	A			
NC_001135	286725	INTERGENIC	-	A	G			
NC_001135	287185	YCR094W&	CDC50	A	T	NUC_position=427
NC_001135	287415	YCR094W&	CDC50	C	T	NUC_position=657
NC_001135	287523	YCR094W&	CDC50	T	C	NUC_position=765
NC_001135	287611	YCR094W&	CDC50	A	G	NUC_position=853
NC_001135	289599	INTERGENIC	-	A	G			
NC_001135	289600	INTERGENIC	-	A	G			
NC_001135	289712	YCR095W-A&	-	A	G	NUC_position=77
NC_001135	289841	INTERGENIC	-	G	A			
NC_001135	289853	INTERGENIC	-	G	A			
NC_001135	289872	INTERGENIC	-	G	A			
NC_001135	289911	INTERGENIC	-	C	T			
NC_001135	290014	INTERGENIC	-	C	A			
NC_001135	290095	INTERGENIC	-	T	C			
NC_001135	290182	INTERGENIC	-	A	C			
NC_001135	290262	INTERGENIC	-	A	G			
NC_001135	290292	INTERGENIC	-	T	C			
NC_001135	290501	INTERGENIC	-	A	T			
NC_001135	290563	INTERGENIC	-	C	A			
NC_001135	297322	YCR098C&	GIT1	C	T	NUC_position=1281
NC_001135	297331	YCR098C&	GIT1	C	T	NUC_position=1272
NC_001138	4827	INTERGENIC	-	T	A			
NC_001138	58032	INTERGENIC	-	G	A			
NC_001138	58035	INTERGENIC	-	G	A			
NC_001138	66443	YFL034W&	-	C	A	NUC_position=969
NC_001138	76639	INTERGENIC	-	C	T			
NC_001138	83382	YFL026W&	STE2	G	A	NUC_position=805
NC_001138	95000	YFL022C&	FRS2	A	G	NUC_position=9
NC_001138	95410	INTERGENIC	-	T	C			
NC_001138	118584	INTERGENIC	-	G	A			
NC_001138	130732	YFL005W&	SEC4	G	A	NUC_position=404
NC_001138	173057	YFR014C&	CMK1	C	T	NUC_position=813
NC_001138	191312	YFR019W&	FAB1	T	A	NUC_position=6823
NC_001138	191388	INTERGENIC	-	G	T			
NC_001138	194784	INTERGENIC	-	T	C			
NC_001138	194785	INTERGENIC	-	C	T			
NC_001138	219387	YFR031C&	SMC2	A	G	NUC_position=708
NC_001138	236216	YFR040W&	SAP15	5  C	A	NUC_position=1988
NC_001138	241576	INTERGENIC	-	A	T			
NC_001138	248160	INTERGENIC	-	A	T			
NC_001138	252644	YFR052W&	RPN12	T	C	NUC_position=153
NC_001138	252765	YFR052W&	RPN12	A	T	NUC_position=274
NC_001138	253082	YFR052W&	RPN12	C	T	NUC_position=591
NC_001138	253121	YFR052W&	RPN12	T	C	NUC_position=630
NC_001138	253184	YFR052W&	RPN12	G	A	NUC_position=693
NC_001138	254388	YFR053C&	HXK1	T	C	NUC_position=649
NC_001138	263420	INTERGENIC	-	A	G			
NC_001138	265260	INTERGENIC	-	G	A			
NC_001138	268503	INTERGENIC	-	C	T			
NC_001138	269620	INTERGENIC	-	A	G			
NC_001138	269741	INTERGENIC	-	T	A			
NC_001138	269874	INTERGENIC	-	T	A			
NC_001138	269948	INTERGENIC	-	C	G			
NC_001141	41535	INTERGENIC	-	C	A			
NC_001141	51375	INTERGENIC	-	T	C			
NC_001141	51493	INTERGENIC	-	T	G			
NC_001141	51702	INTERGENIC	-	C	T			
NC_001141	51730	INTERGENIC	-	C	T			
NC_001141	52101	YIL155C&	GUT2	T	C	NUC_position=1608
NC_001141	52170	YIL155C&	GUT2	G	A	NUC_position=1539
NC_001141	52260	YIL155C&	GUT2	G	A	NUC_position=1449
NC_001141	53103	YIL155C&	GUT2	A	G	NUC_position=606
NC_001141	53238	YIL155C&	GUT2	T	C	NUC_position=471
NC_001141	53484	YIL155C&	GUT2	G	C	NUC_position=225
NC_001141	53815	INTERGENIC	-	C	T			
NC_001141	53832	INTERGENIC	-	G	A			
NC_001141	53859	INTERGENIC	-	T	C			
NC_001141	53860	INTERGENIC	-	T	C			
NC_001141	53965	INTERGENIC	-	G	C			
NC_001141	156708	YIL110W&	MNI1	G	T	NUC_position=667
NC_001141	156721	YIL110W&	MNI1	A	C	NUC_position=680
NC_001141	156749	YIL110W&	MNI1	T	C	NUC_position=708
NC_001141	156973	YIL110W&	MNI1	A	G	NUC_position=932
NC_001141	156987	YIL110W&	MNI1	G	A	NUC_position=946
NC_001141	157616	YIL109C&	SEC24	A	G	NUC_position=2547
NC_001141	157958	YIL109C&	SEC24	C	G	NUC_position=2205
NC_001141	157964	YIL109C&	SEC24	G	A	NUC_position=2199
NC_001141	158273	YIL109C&	SEC24	T	G	NUC_position=1890
NC_001141	158405	YIL109C&	SEC24	G	A	NUC_position=1758
NC_001141	158840	YIL109C&	SEC24	T	C	NUC_position=1323
NC_001141	159005	YIL109C&	SEC24	C	T	NUC_position=1158
NC_001141	159218	YIL109C&	SEC24	G	A	NUC_position=945
NC_001141	159302	YIL109C&	SEC24	C	G	NUC_position=861
NC_001141	159539	YIL109C&	SEC24	T	C	NUC_position=624
NC_001141	159839	YIL109C&	SEC24	A	G	NUC_position=324
NC_001141	160019	YIL109C&	SEC24	C	T	NUC_position=144
NC_001141	160167	INTERGENIC	-	C	T			
NC_001141	160242	INTERGENIC	-	T	G			
NC_001141	160277	INTERGENIC	-	C	T			
NC_001141	160450	INTERGENIC	-	G	A			
NC_001141	160454	INTERGENIC	-	G	A			
NC_001141	160511	INTERGENIC	-	T	C			
NC_001141	160557	INTERGENIC	-	T	C			
NC_001141	166295	INTERGENIC	-	C	A			
NC_001141	166380	INTERGENIC	-	A	G			
NC_001141	188626	YIL093C&	RSM25	G	A	NUC_position=156
NC_001141	188819	INTERGENIC	-	C	G			
NC_001141	188842	INTERGENIC	-	G	A			
NC_001141	188867	INTERGENIC	-	A	T			
NC_001141	188874	INTERGENIC	-	T	C			
NC_001141	188916	INTERGENIC	-	A	T			
NC_001141	189192	YIL092W&	-	G	A	NUC_position=130
NC_001141	189199	YIL092W&	-	T	C	NUC_position=137
NC_001141	189319	YIL092W&	-	A	G	NUC_position=257
NC_001141	189344	YIL092W&	-	T	C	NUC_position=282
NC_001141	189364	YIL092W&	-	T	C	NUC_position=302
NC_001141	189467	YIL092W&	-	C	T	NUC_position=405
NC_001141	189689	YIL092W&	-	A	G	NUC_position=627
NC_001141	189693	YIL092W&	-	T	C	NUC_position=631
NC_001141	189722	YIL092W&	-	C	T	NUC_position=660
NC_001141	189774	YIL092W&	-	A	G	NUC_position=712
NC_001141	189840	YIL092W&	-	A	G	NUC_position=778
NC_001141	189893	YIL092W&	-	G	A	NUC_position=831
NC_001141	190032	YIL092W&	-	A	C	NUC_position=970
NC_001141	190117	YIL092W&	-	G	A	NUC_position=1055
NC_001141	190139	YIL092W&	-	G	A	NUC_position=1077
NC_001141	190148	YIL092W&	-	A	G	NUC_position=1086
NC_001141	190171	YIL092W&	-	T	C	NUC_position=1109
NC_001141	190293	YIL092W&	-	G	A	NUC_position=1231
NC_001141	190370	YIL092W&	-	C	T	NUC_position=1308
NC_001141	190523	YIL092W&	-	C	T	NUC_position=1461
NC_001141	190785	YIL092W&	-	C	A	NUC_position=1723
NC_001141	190792	YIL092W&	-	C	G	NUC_position=1730
NC_001141	190864	YIL092W&	-	G	T	NUC_position=1802
NC_001141	190895	YIL092W&	-	G	A	NUC_position=1833
NC_001141	191060	YIL091C&	-	C	T	NUC_position=2133
NC_001141	191201	YIL091C&	-	A	G	NUC_position=1992
NC_001141	191429	YIL091C&	-	A	G	NUC_position=1764
NC_001141	191498	YIL091C&	-	G	A	NUC_position=1695
NC_001141	191570	YIL091C&	-	T	C	NUC_position=1623
NC_001141	191632	YIL091C&	-	C	T	NUC_position=1561
NC_001141	192110	YIL091C&	-	G	A	NUC_position=1083
NC_001141	192134	YIL091C&	-	C	T	NUC_position=1059
NC_001141	193741	YIL090W&	ICE2	A	G	NUC_position=150
NC_001141	193812	YIL090W&	ICE2	A	G	NUC_position=221
NC_001141	194023	YIL090W&	ICE2	A	G	NUC_position=432
NC_001141	194167	YIL090W&	ICE2	C	T	NUC_position=576
NC_001141	194264	YIL090W&	ICE2	C	T	NUC_position=673
NC_001141	194584	YIL090W&	ICE2	C	T	NUC_position=993
NC_001141	194683	YIL090W&	ICE2	T	C	NUC_position=1092
NC_001141	195069	INTERGENIC	-	G	A			
NC_001141	195079	INTERGENIC	-	T	C			
NC_001141	195271	INTERGENIC	-	C	G			
NC_001141	195518	INTERGENIC	-	T	A			
NC_001141	195529	INTERGENIC	-	C	T			
NC_001141	195631	YIL089W&	-	A	G	NUC_position=36
NC_001141	195658	YIL089W&	-	T	C	NUC_position=63
NC_001141	195784	YIL089W&	-	G	T	NUC_position=189
NC_001141	195858	YIL089W&	-	A	G	NUC_position=263
NC_001141	195958	YIL089W&	-	C	T	NUC_position=363
NC_001141	196030	YIL089W&	-	T	C	NUC_position=435
NC_001141	196064	YIL089W&	-	T	A	NUC_position=469
NC_001141	196198	YIL089W&	-	C	T	NUC_position=603
NC_001141	196225	INTERGENIC	-	T	G			
NC_001141	196318	INTERGENIC	-	C	G			
NC_001141	196363	INTERGENIC	-	G	A			
NC_001141	196404	INTERGENIC	-	T	C			
NC_001141	196456	INTERGENIC	-	C	G			
NC_001141	197089	INTERGENIC	-	G	A			
NC_001141	197374	INTERGENIC	-	C	T			
NC_001141	197555	INTERGENIC	-	A	G			
NC_001141	197557	INTERGENIC	-	C	T			
NC_001141	197570	INTERGENIC	-	T	A			
NC_001141	197779	INTERGENIC	-	G	T			
NC_001141	197820	INTERGENIC	-	C	T			
NC_001141	197946	YIL088C&	AVT7	G	A	NUC_position=1455
NC_001141	198070	YIL088C&	AVT7	A	G	NUC_position=1331
NC_001141	198253	YIL088C&	AVT7	T	A	NUC_position=1148
NC_001141	198408	YIL088C&	AVT7	C	G	NUC_position=993
NC_001141	198921	YIL088C&	AVT7	A	G	NUC_position=480
NC_001141	199230	YIL088C&	AVT7	C	T	NUC_position=171
NC_001141	199365	YIL088C&	AVT7	C	T	NUC_position=36
NC_001141	199442	INTERGENIC	-	T	C			
NC_001141	199574	INTERGENIC	-	G	T			
NC_001141	199620	INTERGENIC	-	T	A			
NC_001141	199625	INTERGENIC	-	C	T			
NC_001141	200210	INTERGENIC	-	C	T			
NC_001141	200295	INTERGENIC	-	G	A			
NC_001141	200323	INTERGENIC	-	C	T			
NC_001141	200332	INTERGENIC	-	C	T			
NC_001141	200454	INTERGENIC	-	T	C			
NC_001141	201024	YIL085C&	KTR7	T	C	NUC_position=1017
NC_001141	201054	YIL085C&	KTR7	T	C	NUC_position=987
NC_001141	201164	YIL085C&	KTR7	C	G	NUC_position=877
NC_001141	201522	YIL085C&	KTR7	T	C	NUC_position=519
NC_001141	201534	YIL085C&	KTR7	A	G	NUC_position=507
NC_001141	201552	YIL085C&	KTR7	A	G	NUC_position=489
NC_001141	201558	YIL085C&	KTR7	A	G	NUC_position=483
NC_001141	201604	YIL085C&	KTR7	G	C	NUC_position=437
NC_001141	201642	YIL085C&	KTR7	A	G	NUC_position=399
NC_001141	201726	YIL085C&	KTR7	C	T	NUC_position=315
NC_001141	201811	YIL085C&	KTR7	T	C	NUC_position=230
NC_001141	202083	INTERGENIC	-	G	A			
NC_001141	202268	INTERGENIC	-	A	G			
NC_001141	202390	YIL084C&	SDS3	G	A	NUC_position=867
NC_001141	202630	YIL084C&	SDS3	A	T	NUC_position=627
NC_001141	202692	YIL084C&	SDS3	T	G	NUC_position=565
NC_001141	202906	YIL084C&	SDS3	C	G	NUC_position=351
NC_001141	202960	YIL084C&	SDS3	A	G	NUC_position=297
NC_001141	203305	INTERGENIC	-	T	G			
NC_001141	203412	INTERGENIC	-	A	G			
NC_001141	203638	YIL083C&	-	A	C	NUC_position=1013
NC_001141	204153	YIL083C&	-	A	T	NUC_position=498
NC_001141	204366	YIL083C&	-	G	A	NUC_position=285
NC_001141	204606	YIL083C&	-	A	T	NUC_position=45
NC_001141	204743	INTERGENIC	-	C	T			
NC_001141	204888	INTERGENIC	-	A	G			
NC_001141	204905	INTERGENIC	-	T	C			
NC_001141	204973	INTERGENIC	-	G	A			
NC_001141	204987	INTERGENIC	-	C	T			
NC_001141	205052	INTERGENIC	-	T	G			
NC_001141	205153	INTERGENIC	-	A	C			
NC_001141	205156	INTERGENIC	-	A	G			
NC_001141	205189	INTERGENIC	-	G	A			
NC_001141	209088	INTERGENIC	-	C	T			
NC_001141	209163	INTERGENIC	-	C	T			
NC_001141	211061	YIL079C&	AIR1	A	G	NUC_position=942
NC_001141	211147	YIL079C&	AIR1	T	C	NUC_position=856
NC_001141	211176	YIL079C&	AIR1	T	C	NUC_position=827
NC_001141	211208	YIL079C&	AIR1	T	C	NUC_position=795
NC_001141	211516	YIL079C&	AIR1	C	T	NUC_position=487
NC_001141	211649	YIL079C&	AIR1	A	G	NUC_position=354
NC_001141	212168	INTERGENIC	-	A	G			
NC_001141	212197	INTERGENIC	-	A	G			
NC_001141	212307	INTERGENIC	-	G	A			
NC_001141	212520	YIL078W&	THS1	A	G	NUC_position=25
NC_001141	212549	YIL078W&	THS1	G	C	NUC_position=54
NC_001141	213119	YIL078W&	THS1	G	A	NUC_position=624
NC_001141	213296	YIL078W&	THS1	A	T	NUC_position=801
NC_001141	213602	YIL078W&	THS1	C	T	NUC_position=1107
NC_001141	213935	YIL078W&	THS1	G	A	NUC_position=1440
NC_001141	213950	YIL078W&	THS1	T	C	NUC_position=1455
NC_001141	214394	YIL078W&	THS1	G	A	NUC_position=1899
NC_001141	214481	YIL078W&	THS1	C	T	NUC_position=1986
NC_001141	214640	YIL078W&	THS1	A	G	NUC_position=2145
NC_001141	214887	INTERGENIC	-	A	T			
NC_001141	215254	YIL077C&	-	G	A	NUC_position=697
NC_001141	215729	YIL077C&	-	T	C	NUC_position=222
NC_001141	215990	INTERGENIC	-	C	T			
NC_001141	215994	INTERGENIC	-	A	G			
NC_001141	216126	INTERGENIC	-	A	G			
NC_001141	216323	INTERGENIC	-	A	G			
NC_001141	216332	INTERGENIC	-	C	T			
NC_001141	217386	YIL076W&	SEC28	A	G	NUC_position=732
NC_001141	217609	INTERGENIC	-	T	A			
NC_001141	219189	YIL075C&	RPN2	T	C	NUC_position=1509
NC_001141	222308	YIL074C&	SER33	A	T	NUC_position=180
NC_001141	224973	Y	YIL073C&	SPO22	G	A	NUC_position=889 AFTER INTRON
NC_001141	225882	Y	YIL073C&	SPO22	C	T	IN	INTRON		
NC_001141	226580	INTERGENIC	-	C	T			
NC_001141	227298	YIL072W&	HOP1	A	T	NUC_position=700
NC_001141	229342	YIL071C&	PCI8	T	C	NUC_position=650
NC_001141	266254	YIL047C&	SYG1	G	A	NUC_position=1569
NC_001141	266796	YIL047C&	SYG1	C	G	NUC_position=1027
NC_001141	267252	YIL047C&	SYG1	C	T	NUC_position=571
NC_001141	267286	YIL047C&	SYG1	A	G	NUC_position=537
NC_001141	267440	YIL047C&	SYG1	G	A	NUC_position=383
NC_001141	267667	YIL047C&	SYG1	A	T	NUC_position=156
NC_001141	267753	YIL047C&	SYG1	C	G	NUC_position=70
NC_001141	267763	YIL047C&	SYG1	A	G	NUC_position=60
NC_001141	267784	YIL047C&	SYG1	C	T	NUC_position=39
NC_001141	268175	INTERGENIC	-	G	A			
NC_001141	268187	INTERGENIC	-	T	A			
NC_001141	268261	INTERGENIC	-	G	T			
NC_001141	268277	INTERGENIC	-	C	G			
NC_001141	268398	YIL046W-A&	-	A	G	NUC_position=91
NC_001141	268465	YIL046W-A&	-	G	T	NUC_position=158
NC_001141	268482	INTERGENIC	-	G	C			
NC_001141	268689	YIL046W&	MET30	A	G	NUC_position=40
NC_001141	268895	YIL046W&	MET30	G	A	NUC_position=246
NC_001141	269522	YIL046W&	MET30	C	T	NUC_position=873
NC_001141	269579	YIL046W&	MET30	T	C	NUC_position=930
NC_001141	269762	YIL046W&	MET30	C	G	NUC_position=1113
NC_001141	269975	YIL046W&	MET30	T	C	NUC_position=1326
NC_001141	271273	YIL045W&	PIG2	T	C	NUC_position=114
NC_001141	271555	YIL045W&	PIG2	T	C	NUC_position=396
NC_001141	272279	YIL045W&	PIG2	A	G	NUC_position=1120
NC_001141	273182	YIL044C&	AGE2	A	C	NUC_position=664
NC_001141	273223	YIL044C&	AGE2	A	G	NUC_position=623
NC_001141	273419	YIL044C&	AGE2	G	A	NUC_position=427
NC_001141	273420	YIL044C&	AGE2	C	T	NUC_position=426
NC_001141	273468	YIL044C&	AGE2	G	C	NUC_position=378
NC_001141	273537	YIL044C&	AGE2	G	A	NUC_position=309
NC_001141	273546	YIL044C&	AGE2	C	T	NUC_position=300
NC_001141	273623	YIL044C&	AGE2	C	T	NUC_position=223
NC_001141	273675	YIL044C&	AGE2	G	A	NUC_position=171
NC_001141	273887	INTERGENIC	-	T	G			
NC_001141	274008	INTERGENIC	-	G	A			
NC_001141	274202	YIL043C&	CBR1	T	C	NUC_position=724
NC_001141	274262	YIL043C&	CBR1	T	C	NUC_position=664
NC_001141	274305	YIL043C&	CBR1	A	G	NUC_position=621
NC_001141	274515	YIL043C&	CBR1	C	T	NUC_position=411
NC_001141	274815	YIL043C&	CBR1	C	T	NUC_position=111
NC_001141	274829	YIL043C&	CBR1	G	A	NUC_position=97
NC_001141	274971	INTERGENIC	-	A	G			
NC_001141	275371	YIL042C&	PKP1	A	G	NUC_position=921
NC_001141	276103	YIL042C&	PKP1	T	C	NUC_position=189
NC_001141	276825	YIL041W&	GVP36	G	A	NUC_position=302
NC_001141	278370	INTERGENIC	-	G	A			
NC_001141	278877	YIL039W&	TED1	G	A	NUC_position=453
NC_001141	278889	YIL039W&	TED1	A	G	NUC_position=465
NC_001141	278997	YIL039W&	TED1	G	A	NUC_position=573
NC_001141	279162	YIL039W&	TED1	T	C	NUC_position=738
NC_001141	279198	YIL039W&	TED1	C	T	NUC_position=774
NC_001141	279276	YIL039W&	TED1	C	T	NUC_position=852
NC_001141	279525	YIL039W&	TED1	T	C	NUC_position=1101
NC_001141	279601	YIL039W&	TED1	A	G	NUC_position=1177
NC_001141	280478	YIL038C&	NOT3	T	C	NUC_position=2174
NC_001141	280876	YIL038C&	NOT3	A	G	NUC_position=1776
NC_001141	281794	YIL038C&	NOT3	T	C	NUC_position=858
NC_001141	282577	YIL038C&	NOT3	A	G	NUC_position=75
NC_001141	282797	INTERGENIC	-	A	G			
NC_001141	283113	YIL037C&	PRM2	T	C	NUC_position=1886
NC_001141	283757	YIL037C&	PRM2	T	A	NUC_position=1242
NC_001141	283773	YIL037C&	PRM2	T	C	NUC_position=1226
NC_001141	283802	YIL037C&	PRM2	A	C	NUC_position=1197
NC_001141	283817	YIL037C&	PRM2	G	T	NUC_position=1182
NC_001141	283855	YIL037C&	PRM2	T	C	NUC_position=1144
NC_001141	283913	YIL037C&	PRM2	G	A	NUC_position=1086
NC_001141	284091	YIL037C&	PRM2	A	G	NUC_position=908
NC_001141	284642	YIL037C&	PRM2	C	T	NUC_position=357
NC_001141	284714	YIL037C&	PRM2	A	G	NUC_position=285
NC_001141	284724	YIL037C&	PRM2	G	T	NUC_position=275
NC_001141	284728	YIL037C&	PRM2	G	T	NUC_position=271
NC_001141	285321	INTERGENIC	-	G	A			
NC_001141	285323	INTERGENIC	-	A	G			
NC_001141	285375	INTERGENIC	-	C	T			
NC_001141	285393	INTERGENIC	-	C	G			
NC_001141	285553	INTERGENIC	-	A	G			
NC_001141	285782	YIL036W&	CST6	G	A	NUC_position=118
NC_001141	285919	YIL036W&	CST6	T	C	NUC_position=255
NC_001141	285922	YIL036W&	CST6	C	G	NUC_position=258
NC_001141	286107	YIL036W&	CST6	G	A	NUC_position=443
NC_001141	286124	YIL036W&	CST6	T	C	NUC_position=460
NC_001141	286345	YIL036W&	CST6	G	A	NUC_position=681
NC_001141	286679	YIL036W&	CST6	G	A	NUC_position=1015
NC_001141	286695	YIL036W&	CST6	G	A	NUC_position=1031
NC_001141	286809	YIL036W&	CST6	G	A	NUC_position=1145
NC_001141	286868	YIL036W&	CST6	C	T	NUC_position=1204
NC_001141	287125	YIL036W&	CST6	T	C	NUC_position=1461
NC_001141	287155	YIL036W&	CST6	A	G	NUC_position=1491
NC_001141	287428	YIL036W&	CST6	A	G	NUC_position=1764
NC_001141	287903	YIL035C&	CKA1	T	C	NUC_position=1005
NC_001141	288083	YIL035C&	CKA1	C	T	NUC_position=825
NC_001141	288098	YIL035C&	CKA1	T	A	NUC_position=810
NC_001141	288209	YIL035C&	CKA1	C	G	NUC_position=699
NC_001141	288566	YIL035C&	CKA1	A	G	NUC_position=342
NC_001141	288824	YIL035C&	CKA1	A	G	NUC_position=84
NC_001141	289126	INTERGENIC	-	C	T			
NC_001141	289161	INTERGENIC	-	T	A			
NC_001141	289408	YIL034C&	CAP2	G	A	NUC_position=681
NC_001141	289539	YIL034C&	CAP2	G	A	NUC_position=550
NC_001141	289592	YIL034C&	CAP2	G	T	NUC_position=497
NC_001141	289642	YIL034C&	CAP2	G	A	NUC_position=447
NC_001141	290107	INTERGENIC	-	G	C			
NC_001141	290287	INTERGENIC	-	G	A			
NC_001141	290345	INTERGENIC	-	G	T			
NC_001141	290535	YIL033C&	BCY1	C	T	NUC_position=1134
NC_001141	290667	YIL033C&	BCY1	A	G	NUC_position=1002
NC_001141	290901	YIL033C&	BCY1	G	A	NUC_position=768
NC_001141	290955	YIL033C&	BCY1	G	A	NUC_position=714
NC_001141	291693	INTERGENIC	-	G	A			
NC_001141	291980	INTERGENIC	-	C	T			
NC_001141	292352	INTERGENIC	-	A	C			
NC_001141	296452	YIL030C&	SSM4	T	A	NUC_position=3557
NC_001141	296619	YIL030C&	SSM4	C	T	NUC_position=3390
NC_001141	296756	YIL030C&	SSM4	T	C	NUC_position=3253
NC_001141	297782	YIL030C&	SSM4	C	T	NUC_position=2227
NC_001141	298464	YIL030C&	SSM4	C	A	NUC_position=1545
NC_001141	298866	YIL030C&	SSM4	G	A	NUC_position=1143
NC_001141	299043	YIL030C&	SSM4	T	C	NUC_position=966
NC_001141	299046	YIL030C&	SSM4	G	A	NUC_position=963
NC_001141	299286	YIL030C&	SSM4	T	A	NUC_position=723
NC_001141	300208	INTERGENIC	-	T	A			
NC_001141	300209	INTERGENIC	-	T	A			
NC_001141	300323	INTERGENIC	-	T	A			
NC_001141	300369	INTERGENIC	-	T	C			
NC_001141	301546	INTERGENIC	-	T	A			
NC_001141	301650	INTERGENIC	-	T	C
NC_001141	301881	INTERGENIC	-	A	G
NC_001141	301891	INTERGENIC	-	T	C
NC_001141	301892	INTERGENIC	-	C	T
NC_001141	301968	INTERGENIC	-	T	A
NC_001141	301991	INTERGENIC	-	T	G
NC_001141	302005	INTERGENIC	-	C	G
NC_001141	302017	INTERGENIC	-	A	G
NC_001141	302124	INTERGENIC	-	C	T
NC_001141	302138	INTERGENIC	-	C	T
NC_001141	302221	INTERGENIC	-	C	T
NC_001141	302270	INTERGENIC	-	G	C
NC_001141	302273	INTERGENIC	-	C	T
NC_001141	302296	INTERGENIC	-	A	C
NC_001141	302409	INTERGENIC	-	A	T
NC_001141	302470	INTERGENIC	-	T	C
NC_001141	302648	INTERGENIC	-	G	C			
NC_001141	302869	INTERGENIC	-	T	G			
NC_001141	303290	INTERGENIC	-	A	G			
NC_001141	303359	INTERGENIC	-	A	G			
NC_001141	303433	INTERGENIC	-	A	G			
NC_001141	304229	INTERGENIC	-	C	G			
NC_001141	304471	INTERGENIC	-	T	C			
NC_001141	305087	YIL026C&	IRR1	T	C	NUC_position=2841
NC_001141	305099	YIL026C&	IRR1	T	G	NUC_position=2829
NC_001141	305566	YIL026C&	IRR1	T	C	NUC_position=2362
NC_001141	305618	YIL026C&	IRR1	A	G	NUC_position=2310
NC_001141	305774	YIL026C&	IRR1	T	C	NUC_position=2154
NC_001141	305975	YIL026C&	IRR1	A	T	NUC_position=1953
NC_001141	306035	YIL026C&	IRR1	C	A	NUC_position=1893
NC_001141	306074	YIL026C&	IRR1	T	C	NUC_position=1854
NC_001141	306521	YIL026C&	IRR1	A	G	NUC_position=1407
NC_001141	307118	YIL026C&	IRR1	A	G	NUC_position=810
NC_001141	307364	YIL026C&	IRR1	G	A	NUC_position=564
NC_001141	307777	YIL026C&	IRR1	T	G	NUC_position=151
NC_001141	307941	INTERGENIC	-	G	A			
NC_001141	307974	INTERGENIC	-	A	C			
NC_001141	308089	INTERGENIC	-	T	C			
NC_001141	308165	INTERGENIC	-	G	A			
NC_001141	308367	INTERGENIC	-	C	T			
NC_001141	308381	INTERGENIC	-	C	T			
NC_001141	309996	YIL023C&	YKE4	G	A	NUC_position=429
NC_001141	310221	YIL023C&	YKE4	A	G	NUC_position=204
NC_001141	310224	YIL023C&	YKE4	G	A	NUC_position=201
NC_001141	310381	YIL023C&	YKE4	G	T	NUC_position=44
NC_001141	310410	YIL023C&	YKE4	G	C	NUC_position=15
NC_001141	310543	INTERGENIC	-	T	C			
NC_001141	310669	INTERGENIC	-	A	G			
NC_001141	310730	INTERGENIC	-	T	G			
NC_001141	310767	INTERGENIC	-	G	A			
NC_001141	310805	INTERGENIC	-	C	T			
NC_001141	310814	INTERGENIC	-	A	T			
NC_001141	310872	INTERGENIC	-	A	G			
NC_001141	311137	INTERGENIC	-	T	C			
NC_001141	311270	YIL022W&	TIM44	C	T	NUC_position=108
NC_001141	311487	YIL022W&	TIM44	C	T	NUC_position=325
NC_001141	311516	YIL022W&	TIM44	T	C	NUC_position=354
NC_001141	311543	YIL022W&	TIM44	A	G	NUC_position=381
NC_001141	311951	YIL022W&	TIM44	T	G	NUC_position=789
NC_001141	312011	YIL022W&	TIM44	C	T	NUC_position=849
NC_001141	312023	YIL022W&	TIM44	A	G	NUC_position=861
NC_001141	312032	YIL022W&	TIM44	C	T	NUC_position=870
NC_001141	312472	INTERGENIC	-	A	G			
NC_001141	312589	INTERGENIC	-	A	T			
NC_001141	312611	INTERGENIC	-	A	T			
NC_001141	313550	YIL021W&	RPB3	T	C	NUC_position=648
NC_001141	313896	INTERGENIC	-	G	A			
NC_001141	314129	YIL020C&	HIS6	T	C	NUC_position=690
NC_001141	314693	YIL020C&	HIS6	T	C	NUC_position=126
NC_001141	314740	YIL020C&	HIS6	T	C	NUC_position=79
NC_001141	314765	YIL020C&	HIS6	A	T	NUC_position=54
NC_001141	314836	INTERGENIC	-	C	T			
NC_001141	315073	INTERGENIC	-	C	G			
NC_001141	315077	INTERGENIC	-	A	G			
NC_001141	315259	YIL019W&	FAF1	C	G	NUC_position=169
NC_001141	315277	YIL019W&	FAF1	G	A	NUC_position=187
NC_001141	315639	YIL019W&	FAF1	T	C	NUC_position=549
NC_001141	315781	YIL019W&	FAF1	C	T	NUC_position=691
NC_001141	315804	YIL019W&	FAF1	T	C	NUC_position=714
NC_001141	315829	YIL019W&	FAF1	G	C	NUC_position=739
NC_001141	315882	YIL019W&	FAF1	A	G	NUC_position=792
NC_001141	315921	YIL019W&	FAF1	T	C	NUC_position=831
NC_001141	315967	YIL019W&	FAF1	G	A	NUC_position=877
NC_001141	316017	YIL019W&	FAF1	T	C	NUC_position=927
NC_001141	316044	YIL019W&	FAF1	A	G	NUC_position=954
NC_001141	316053	YIL019W&	FAF1	A	C	NUC_position=963
NC_001141	316149	INTERGENIC	-	G	A			
NC_001141	316205	INTERGENIC	-	C	T			
NC_001141	316242	INTERGENIC	-	A	T			
NC_001141	316349	INTERGENIC	-	A	T			
NC_001141	316367	INTERGENIC	-	T	C			
NC_001141	316448	INTERGENIC	-	C	T			
NC_001141	316575	INTERGENIC	-	G	C			
NC_001141	316643	INTERGENIC	-	A	G			
NC_001141	316713	INTERGENIC	-	A	T			
NC_001141	316927	Y	YIL018W&	RPL2B	G	C	IN	INTRON		
NC_001141	316996	Y	YIL018W&	RPL2B	G	A	IN	INTRON		
NC_001141	317010	Y	YIL018W&	RPL2B	A	C	IN	INTRON		
NC_001141	317054	Y	YIL018W&	RPL2B	C	T	IN	INTRON		
NC_001141	317063	Y	YIL018W&	RPL2B	T	G	IN	INTRON		
NC_001141	317143	Y	YIL018W&	RPL2B	C	T	IN	INTRON		
NC_001141	318061	INTERGENIC	-	A	G			
NC_001141	318063	INTERGENIC	-	A	T			
NC_001141	318076	INTERGENIC	-	T	C			
NC_001141	318127	INTERGENIC	-	C	T			
NC_001141	318183	INTERGENIC	-	A	G			
NC_001141	318252	YIL017C&	VID28	C	T	NUC_position=2712
NC_001141	318286	YIL017C&	VID28	C	T	NUC_position=2678
NC_001141	318342	YIL017C&	VID28	A	C	NUC_position=2622
NC_001141	318366	YIL017C&	VID28	A	G	NUC_position=2598
NC_001141	318381	YIL017C&	VID28	C	G	NUC_position=2583
NC_001141	318390	YIL017C&	VID28	A	G	NUC_position=2574
NC_001141	318393	YIL017C&	VID28	G	A	NUC_position=2571
NC_001141	318648	YIL017C&	VID28	G	A	NUC_position=2316
NC_001141	318692	YIL017C&	VID28	T	A	NUC_position=2272
NC_001141	319104	YIL017C&	VID28	C	T	NUC_position=1860
NC_001141	319207	YIL017C&	VID28	T	C	NUC_position=1757
NC_001141	320607	YIL017C&	VID28	T	C	NUC_position=357
NC_001141	320710	YIL017C&	VID28	T	C	NUC_position=254
NC_001141	321419	INTERGENIC	-	A	G			
NC_001141	322200	INTERGENIC	-	T	C			
NC_001141	322435	YIL015W&	BAR1	C	T	NUC_position=96
NC_001141	322474	YIL015W&	BAR1	C	T	NUC_position=135
NC_001141	322618	YIL015W&	BAR1	T	C	NUC_position=279
NC_001141	322621	YIL015W&	BAR1	T	C	NUC_position=282
NC_001141	323341	YIL015W&	BAR1	T	C	NUC_position=1002
NC_001141	323485	YIL015W&	BAR1	A	C	NUC_position=1146
NC_001141	323805	YIL015W&	BAR1	G	A	NUC_position=1466
NC_001141	323881	YIL015W&	BAR1	A	G	NUC_position=1542
NC_001141	323883	YIL015W&	BAR1	A	G	NUC_position=1544
NC_001141	324388	INTERGENIC	-	T	C			
NC_001141	324406	INTERGENIC	-	C	G			
NC_001141	324422	INTERGENIC	-	C	A			
NC_001141	324595	INTERGENIC	-	C	T			
NC_001141	324625	INTERGENIC	-	G	T			
NC_001141	325045	INTERGENIC	-	C	T			
NC_001141	325448	YIL014C-A&	-	C	T	NUC_position=77
NC_001141	326247	YIL014W&	MNT3	A	G	NUC_position=147
NC_001141	326758	YIL014W&	MNT3	T	C	NUC_position=658
NC_001141	328165	INTERGENIC	-	G	A			
NC_001141	328451	YIL013C&	PDR11	G	A	NUC_position=3990
NC_001141	329072	YIL013C&	PDR11	A	G	NUC_position=3369
NC_001141	329132	YIL013C&	PDR11	T	A	NUC_position=3309
NC_001141	329597	YIL013C&	PDR11	G	A	NUC_position=2844
NC_001141	329645	YIL013C&	PDR11	A	G	NUC_position=2796
NC_001141	330695	YIL013C&	PDR11	A	G	NUC_position=1746
NC_001141	332246	YIL013C&	PDR11	C	T	NUC_position=195
NC_001141	332457	INTERGENIC	-	C	T			
NC_001141	332501	INTERGENIC	-	C	G			
NC_001141	333086	INTERGENIC	-	G	A			
NC_001141	333342	INTERGENIC	-	T	C			
NC_001141	333939	YIL011W&	TIR3	T	C	NUC_position=216
NC_001141	334197	YIL011W&	TIR3	A	T	NUC_position=474
NC_001141	334637	INTERGENIC	-	T	C			
NC_001141	334693	INTERGENIC	-	T	C			
NC_001141	334731	INTERGENIC	-	C	A			
NC_001141	334874	INTERGENIC	-	A	G			
NC_001141	334903	YIL010W&	DOT5	A	G	NUC_position=25
NC_001141	334916	YIL010W&	DOT5	T	C	NUC_position=38
NC_001141	334998	YIL010W&	DOT5	G	A	NUC_position=120
NC_001141	335019	YIL010W&	DOT5	T	A	NUC_position=141
NC_001141	335032	YIL010W&	DOT5	C	A	NUC_position=154
NC_001141	335049	YIL010W&	DOT5	A	G	NUC_position=171
NC_001141	335076	YIL010W&	DOT5	C	G	NUC_position=198
NC_001141	335538	INTERGENIC	-	C	T			
NC_001141	336153	YIL009C-A&	EST3	T	C	NUC_position=57
NC_001141	336220	INTERGENIC	-	T	C			
NC_001141	336483	INTERGENIC	-	G	A			
NC_001141	336516	INTERGENIC	-	C	G			
NC_001141	336592	INTERGENIC	-	T	G			
NC_001141	336670	INTERGENIC	-	A	C			
NC_001141	336726	INTERGENIC	-	T	C			
NC_001141	336728	INTERGENIC	-	T	G			
NC_001141	336866	INTERGENIC	-	A	G			
NC_001141	337080	INTERGENIC	-	A	T			
NC_001141	337124	INTERGENIC	-	C	G			
NC_001141	337179	INTERGENIC	-	G	A			
NC_001141	337318	INTERGENIC	-	C	A			
NC_001141	337387	INTERGENIC	-	G	A			
NC_001141	337422	INTERGENIC	-	G	C			
NC_001144	5741	YLL066W-B&	-	T	C	NUC_position=137
NC_001144	5757	YLL066W-B&	-	A	T	NUC_position=153
NC_001144	11250	INTERGENIC	-	A	C			
NC_001144	15573	YLL063C&	AYT1	A	G	NUC_position=500
NC_001144	97428	YLL024C&	SSA2	G	A	NUC_position=57
NC_001144	97558	INTERGENIC	-	T	C			
NC_001144	97598	INTERGENIC	-	C	T			
NC_001144	97653	INTERGENIC	-	A	C			
NC_001144	97827	INTERGENIC	-	C	T			
NC_001144	98055	YLL023C&	-	T	C	NUC_position=781
NC_001144	98470	YLL023C&	-	A	G	NUC_position=366
NC_001144	98568	YLL023C&	-	C	T	NUC_position=268
NC_001144	98654	YLL023C&	-	G	A	NUC_position=182
NC_001144	98837	INTERGENIC	-	A	G			
NC_001144	99055	YLL022C&	HIF1	A	G	NUC_position=1146
NC_001144	100125	YLL022C&	HIF1	C	T	NUC_position=76
NC_001144	100149	YLL022C&	HIF1	C	G	NUC_position=52
NC_001144	100409	INTERGENIC	-	C	T			
NC_001144	100582	INTERGENIC	-	T	G			
NC_001144	100681	INTERGENIC	-	A	G			
NC_001144	100781	INTERGENIC	-	C	A			
NC_001144	101023	YLL021W&	SPA2	C	T	NUC_position=78
NC_001144	101107	YLL021W&	SPA2	G	C	NUC_position=162
NC_001144	101320	YLL021W&	SPA2	T	C	NUC_position=375
NC_001144	101329	YLL021W&	SPA2	T	C	NUC_position=384
NC_001144	101381	YLL021W&	SPA2	G	A	NUC_position=436
NC_001144	101398	YLL021W&	SPA2	A	G	NUC_position=453
NC_001144	101559	YLL021W&	SPA2	T	C	NUC_position=614
NC_001144	101576	YLL021W&	SPA2	G	A	NUC_position=631
NC_001144	101591	YLL021W&	SPA2	A	G	NUC_position=646
NC_001144	101728	YLL021W&	SPA2	A	T	NUC_position=783
NC_001144	101802	YLL021W&	SPA2	A	G	NUC_position=857
NC_001144	101947	YLL021W&	SPA2	G	A	NUC_position=1002
NC_001144	101964	YLL021W&	SPA2	T	G	NUC_position=1019
NC_001144	102370	YLL021W&	SPA2	G	A	NUC_position=1425
NC_001144	102443	YLL021W&	SPA2	A	G	NUC_position=1498
NC_001144	102470	YLL021W&	SPA2	T	G	NUC_position=1525
NC_001144	103010	YLL021W&	SPA2	A	G	NUC_position=2065
NC_001144	103351	YLL021W&	SPA2	C	T	NUC_position=2406
NC_001144	103495	YLL021W&	SPA2	A	G	NUC_position=2550
NC_001144	103523	YLL021W&	SPA2	C	T	NUC_position=2578
NC_001144	103539	YLL021W&	SPA2	C	T	NUC_position=2594
NC_001144	103547	YLL021W&	SPA2	T	C	NUC_position=2602
NC_001144	103583	YLL021W&	SPA2	A	G	NUC_position=2638
NC_001144	103805	YLL021W&	SPA2	A	G	NUC_position=2860
NC_001144	104111	YLL021W&	SPA2	T	C	NUC_position=3166
NC_001144	104405	YLL021W&	SPA2	T	G	NUC_position=3460
NC_001144	104467	YLL021W&	SPA2	A	T	NUC_position=3522
NC_001144	105265	YLL021W&	SPA2	A	G	NUC_position=4320
NC_001144	106135	YLL019C&	KNS1	A	G	NUC_position=1764
NC_001144	106189	YLL019C&	KNS1	A	G	NUC_position=1710
NC_001144	185062	INTERGENIC	-	G	A			
NC_001144	192416	YLR024C&	UBR2	C	T	NUC_position=867
NC_001144	193483	INTERGENIC	-	A	C			
NC_001144	210771	YLR034C&	SMF3	A	T	NUC_position=1164
NC_001144	280199	YLR072W&	-	A	G	NUC_position=1337
NC_001144	280341	YLR072W&	-	G	A	NUC_position=1479
NC_001144	280413	YLR072W&	-	G	A	NUC_position=1551
NC_001144	281179	YLR073C&	-	A	C	NUC_position=444
NC_001144	281290	YLR073C&	-	A	G	NUC_position=333
NC_001144	282386	YLR074C&	BUD20	A	G	NUC_position=72
NC_001144	282623	INTERGENIC	-	T	G			
NC_001144	282688	INTERGENIC	-	T	C			
NC_001144	282742	INTERGENIC	-	G	A			
NC_001144	283720	INTERGENIC	-	G	A			
NC_001144	284109	YLR077W&	FMP25	G	A	NUC_position=237
NC_001144	284271	YLR077W&	FMP25	A	G	NUC_position=399
NC_001144	284460	YLR077W&	FMP25	C	T	NUC_position=588
NC_001144	284595	YLR077W&	FMP25	G	A	NUC_position=723
NC_001144	284628	YLR077W&	FMP25	A	T	NUC_position=756
NC_001144	284764	YLR077W&	FMP25	G	A	NUC_position=892
NC_001144	284778	YLR077W&	FMP25	T	C	NUC_position=906
NC_001144	284814	YLR077W&	FMP25	T	C	NUC_position=942
NC_001144	284979	YLR077W&	FMP25	C	T	NUC_position=1107
NC_001144	285139	YLR077W&	FMP25	C	T	NUC_position=1267
NC_001144	286334	Y	YLR078C&	BOS1	T	C	NUC_position=138 AFTER INTRON
NC_001144	286349	Y	YLR078C&	BOS1	C	T	NUC_position=123 AFTER INTRON
NC_001144	286351	Y	YLR078C&	BOS1	G	A	NUC_position=121 AFTER INTRON
NC_001144	286730	INTERGENIC	-	C	T			
NC_001144	286817	INTERGENIC	-	G	T			
NC_001144	286865	YLR079W&	SIC1	T	A	NUC_position=45
NC_001144	287006	YLR079W&	SIC1	T	C	NUC_position=186
NC_001144	287011	YLR079W&	SIC1	A	G	NUC_position=191
NC_001144	287398	YLR079W&	SIC1	A	G	NUC_position=578
NC_001144	287410	YLR079W&	SIC1	G	A	NUC_position=590
NC_001144	287936	YLR080W&	EMP46	C	G	NUC_position=20
NC_001144	288048	YLR080W&	EMP46	A	G	NUC_position=132
NC_001144	288348	YLR080W&	EMP46	A	G	NUC_position=432
NC_001144	288474	YLR080W&	EMP46	T	C	NUC_position=558
NC_001144	288479	YLR080W&	EMP46	A	G	NUC_position=563
NC_001144	288492	YLR080W&	EMP46	C	T	NUC_position=576
NC_001144	288615	YLR080W&	EMP46	A	G	NUC_position=699
NC_001144	289397	INTERGENIC	-	A	G			
NC_001144	289434	INTERGENIC	-	G	T			
NC_001144	289539	INTERGENIC	-	G	A			
NC_001144	289577	INTERGENIC	-	A	G			
NC_001144	289583	INTERGENIC	-	T	C			
NC_001144	289628	INTERGENIC	-	C	T			
NC_001144	289661	INTERGENIC	-	C	G			
NC_001144	289670	INTERGENIC	-	C	T			
NC_001144	289997	INTERGENIC	-	C	T			
NC_001144	289998	INTERGENIC	-	A	G			
NC_001144	290017	INTERGENIC	-	C	T			
NC_001144	290059	INTERGENIC	-	A	T			
NC_001144	290160	INTERGENIC	-	T	C			
NC_001144	290329	YLR081W&	GAL2	T	C	NUC_position=117
NC_001144	290360	YLR081W&	GAL2	T	C	NUC_position=148
NC_001144	290596	YLR081W&	GAL2	C	T	NUC_position=384
NC_001144	290719	YLR081W&	GAL2	T	C	NUC_position=507
NC_001144	290737	YLR081W&	GAL2	A	G	NUC_position=525
NC_001144	291217	YLR081W&	GAL2	G	A	NUC_position=1005
NC_001144	291385	YLR081W&	GAL2	A	G	NUC_position=1173
NC_001144	291387	YLR081W&	GAL2	A	G	NUC_position=1175
NC_001144	291460	YLR081W&	GAL2	T	C	NUC_position=1248
NC_001144	292022	INTERGENIC	-	T	C			
NC_001144	292043	INTERGENIC	-	T	A			
NC_001144	292699	YLR082C&	SRL2	T	C	NUC_position=875
NC_001144	292884	YLR082C&	SRL2	T	C	NUC_position=690
NC_001144	293840	INTERGENIC	-	C	T			
NC_001144	293883	INTERGENIC	-	A	G			
NC_001144	294068	INTERGENIC	-	A	G			
NC_001144	294290	YLR083C&	EMP70	G	A	NUC_position=1806
NC_001144	294566	YLR083C&	EMP70	G	C	NUC_position=1530
NC_001144	294638	YLR083C&	EMP70	G	A	NUC_position=1458
NC_001144	294656	YLR083C&	EMP70	T	G	NUC_position=1440
NC_001144	295046	YLR083C&	EMP70	C	T	NUC_position=1050
NC_001144	295064	YLR083C&	EMP70	A	G	NUC_position=1032
NC_001144	295223	YLR083C&	EMP70	C	T	NUC_position=873
NC_001144	295251	YLR083C&	EMP70	T	C	NUC_position=845
NC_001144	295293	YLR083C&	EMP70	C	T	NUC_position=803
NC_001144	295361	YLR083C&	EMP70	C	T	NUC_position=735
NC_001144	295403	YLR083C&	EMP70	A	G	NUC_position=693
NC_001144	295521	YLR083C&	EMP70	G	A	NUC_position=575
NC_001144	295931	YLR083C&	EMP70	T	C	NUC_position=165
NC_001144	296229	INTERGENIC	-	A	G			
NC_001144	296237	INTERGENIC	-	C	A			
NC_001144	296419	INTERGENIC	-	G	A			
NC_001144	296474	INTERGENIC	-	C	T			
NC_001144	296855	YLR084C&	RAX2	T	A	NUC_position=3398
NC_001144	297012	YLR084C&	RAX2	A	T	NUC_position=3241
NC_001144	297082	YLR084C&	RAX2	A	G	NUC_position=3171
NC_001144	297158	YLR084C&	RAX2	G	T	NUC_position=3095
NC_001144	297294	YLR084C&	RAX2	T	C	NUC_position=2959
NC_001144	297446	YLR084C&	RAX2	G	C	NUC_position=2807
NC_001144	297727	YLR084C&	RAX2	T	G	NUC_position=2526
NC_001144	297970	YLR084C&	RAX2	G	C	NUC_position=2283
NC_001144	298291	YLR084C&	RAX2	A	G	NUC_position=1962
NC_001144	298406	YLR084C&	RAX2	C	T	NUC_position=1847
NC_001144	298645	YLR084C&	RAX2	A	G	NUC_position=1608
NC_001144	298873	YLR084C&	RAX2	A	G	NUC_position=1380
NC_001144	298894	YLR084C&	RAX2	C	T	NUC_position=1359
NC_001144	299038	YLR084C&	RAX2	A	G	NUC_position=1215
NC_001144	299175	YLR084C&	RAX2	A	G	NUC_position=1078
NC_001144	299210	YLR084C&	RAX2	C	T	NUC_position=1043
NC_001144	299316	YLR084C&	RAX2	G	T	NUC_position=937
NC_001144	299527	YLR084C&	RAX2	A	C	NUC_position=726
NC_001144	299533	YLR084C&	RAX2	A	G	NUC_position=720
NC_001144	299735	YLR084C&	RAX2	G	A	NUC_position=518
NC_001144	300540	INTERGENIC	-	T	C			
NC_001144	300803	YLR085C&	ARP6	C	T	NUC_position=1188
NC_001144	300947	YLR085C&	ARP6	A	G	NUC_position=1044
NC_001144	301124	YLR085C&	ARP6	G	A	NUC_position=867
NC_001144	301292	YLR085C&	ARP6	G	A	NUC_position=699
NC_001144	301571	YLR085C&	ARP6	G	A	NUC_position=420
NC_001144	301700	YLR085C&	ARP6	A	G	NUC_position=291
NC_001144	302155	INTERGENIC	-	C	T			
NC_001144	302197	INTERGENIC	-	C	G			
NC_001144	302283	YLR086W&	SMC4	T	G	NUC_position=40
NC_001144	302333	YLR086W&	SMC4	T	A	NUC_position=90
NC_001144	302441	YLR086W&	SMC4	A	G	NUC_position=198
NC_001144	302672	YLR086W&	SMC4	G	C	NUC_position=429
NC_001144	302718	YLR086W&	SMC4	C	T	NUC_position=475
NC_001144	302720	YLR086W&	SMC4	A	G	NUC_position=477
NC_001144	302765	YLR086W&	SMC4	A	T	NUC_position=522
NC_001144	302945	YLR086W&	SMC4	A	G	NUC_position=702
NC_001144	303104	YLR086W&	SMC4	G	A	NUC_position=861
NC_001144	303359	YLR086W&	SMC4	G	A	NUC_position=1116
NC_001144	303517	YLR086W&	SMC4	A	G	NUC_position=1274
NC_001144	303602	YLR086W&	SMC4	C	T	NUC_position=1359
NC_001144	303605	YLR086W&	SMC4	G	A	NUC_position=1362
NC_001144	303879	YLR086W&	SMC4	A	G	NUC_position=1636
NC_001144	304244	YLR086W&	SMC4	G	A	NUC_position=2001
NC_001144	304333	YLR086W&	SMC4	T	C	NUC_position=2090
NC_001144	304353	YLR086W&	SMC4	G	A	NUC_position=2110
NC_001144	304382	YLR086W&	SMC4	A	G	NUC_position=2139
NC_001144	305201	YLR086W&	SMC4	G	A	NUC_position=2958
NC_001144	305325	YLR086W&	SMC4	G	A	NUC_position=3082
NC_001144	305398	YLR086W&	SMC4	A	C	NUC_position=3155
NC_001144	305615	YLR086W&	SMC4	C	T	NUC_position=3372
NC_001144	305732	YLR086W&	SMC4	A	G	NUC_position=3489
NC_001144	305737	YLR086W&	SMC4	C	A	NUC_position=3494
NC_001144	305772	YLR086W&	SMC4	A	G	NUC_position=3529
NC_001144	306416	YLR086W&	SMC4	A	G	NUC_position=4173
NC_001144	306620	INTERGENIC	-	A	T			
NC_001144	306621	INTERGENIC	-	T	A			
NC_001144	306666	INTERGENIC	-	C	T			
NC_001144	307504	YLR087C&	CSF1	G	T	NUC_position=8229
NC_001144	307602	YLR087C&	CSF1	A	G	NUC_position=8131
NC_001144	308631	YLR087C&	CSF1	G	A	NUC_position=7102
NC_001144	308704	YLR087C&	CSF1	T	C	NUC_position=7029
NC_001144	308803	YLR087C&	CSF1	C	T	NUC_position=6930
NC_001144	309239	YLR087C&	CSF1	A	C	NUC_position=6494
NC_001144	310007	YLR087C&	CSF1	G	T	NUC_position=5726
NC_001144	310405	YLR087C&	CSF1	A	G	NUC_position=5328
NC_001144	310614	YLR087C&	CSF1	C	T	NUC_position=5119
NC_001144	310771	YLR087C&	CSF1	C	T	NUC_position=4962
NC_001144	310984	YLR087C&	CSF1	T	C	NUC_position=4749
NC_001144	311266	YLR087C&	CSF1	A	C	NUC_position=4467
NC_001144	311785	YLR087C&	CSF1	T	C	NUC_position=3948
NC_001144	311890	YLR087C&	CSF1	G	A	NUC_position=3843
NC_001144	311938	YLR087C&	CSF1	G	A	NUC_position=3795
NC_001144	312136	YLR087C&	CSF1	G	A	NUC_position=3597
NC_001144	312164	YLR087C&	CSF1	T	C	NUC_position=3569
NC_001144	312169	YLR087C&	CSF1	G	C	NUC_position=3564
NC_001144	312400	YLR087C&	CSF1	G	A	NUC_position=3333
NC_001144	312574	YLR087C&	CSF1	T	C	NUC_position=3159
NC_001144	312733	YLR087C&	CSF1	G	A	NUC_position=3000
NC_001144	312985	YLR087C&	CSF1	T	A	NUC_position=2748
NC_001144	313108	YLR087C&	CSF1	T	G	NUC_position=2625
NC_001144	313321	YLR087C&	CSF1	T	C	NUC_position=2412
NC_001144	313375	YLR087C&	CSF1	T	C	NUC_position=2358
NC_001144	313810	YLR087C&	CSF1	A	G	NUC_position=1923
NC_001144	313813	YLR087C&	CSF1	G	A	NUC_position=1920
NC_001144	313849	YLR087C&	CSF1	G	A	NUC_position=1884
NC_001144	313879	YLR087C&	CSF1	A	G	NUC_position=1854
NC_001144	315349	YLR087C&	CSF1	G	C	NUC_position=384
NC_001144	315384	YLR087C&	CSF1	T	C	NUC_position=349
NC_001144	315460	YLR087C&	CSF1	T	C	NUC_position=273
NC_001144	315522	YLR087C&	CSF1	C	T	NUC_position=211
NC_001144	315643	YLR087C&	CSF1	T	C	NUC_position=90
NC_001144	316224	YLR088W&	GAA1	A	C	NUC_position=117
NC_001144	316491	YLR088W&	GAA1	G	A	NUC_position=384
NC_001144	316629	YLR088W&	GAA1	T	C	NUC_position=522
NC_001144	316992	YLR088W&	GAA1	T	C	NUC_position=885
NC_001144	317118	YLR088W&	GAA1	C	T	NUC_position=1011
NC_001144	317316	YLR088W&	GAA1	G	A	NUC_position=1209
NC_001144	317499	YLR088W&	GAA1	G	A	NUC_position=1392
NC_001144	317535	YLR088W&	GAA1	C	T	NUC_position=1428
NC_001144	317550	YLR088W&	GAA1	T	C	NUC_position=1443
NC_001144	318012	INTERGENIC	-	C	T			
NC_001144	318349	YLR089C&	ALT1	A	G	NUC_position=1668
NC_001144	318499	YLR089C&	ALT1	A	G	NUC_position=1518
NC_001144	319561	YLR089C&	ALT1	G	A	NUC_position=456
NC_001144	319636	YLR089C&	ALT1	A	G	NUC_position=381
NC_001144	319860	YLR089C&	ALT1	C	T	NUC_position=157
NC_001144	320193	INTERGENIC	-	T	C			
NC_001144	320466	INTERGENIC	-	C	T			
NC_001144	320692	INTERGENIC	-	G	A			
NC_001144	320710	YLR090W&	XDJ1	C	T	NUC_position=9
NC_001144	320800	YLR090W&	XDJ1	C	T	NUC_position=99
NC_001144	321058	YLR090W&	XDJ1	T	G	NUC_position=357
NC_001144	321082	YLR090W&	XDJ1	A	G	NUC_position=381
NC_001144	321085	YLR090W&	XDJ1	C	T	NUC_position=384
NC_001144	321556	YLR090W&	XDJ1	C	T	NUC_position=855
NC_001144	321586	YLR090W&	XDJ1	C	T	NUC_position=885
NC_001144	321773	YLR090W&	XDJ1	T	C	NUC_position=1072
NC_001144	322043	YLR090W&	XDJ1	C	T	NUC_position=1342
NC_001144	325224	YLR092W&	SUL2	C	A	NUC_position=1680
NC_001144	325352	YLR092W&	SUL2	T	C	NUC_position=1808
NC_001144	325551	YLR092W&	SUL2	C	T	NUC_position=2007
NC_001144	326214	YLR092W&	SUL2	A	G	NUC_position=2670
NC_001144	326409	INTERGENIC	-	T	C			
NC_001144	326976	Y	YLR093C&	NYV1	C	T	NUC_position=300 AFTER INTRON
NC_001144	326982	Y	YLR093C&	NYV1	T	C	NUC_position=294 AFTER INTRON
NC_001144	327113	Y	YLR093C&	NYV1	A	G	NUC_position=163 AFTER INTRON
NC_001144	327374	Y	YLR093C&	NYV1	T	C	IN	INTRON		
NC_001144	327507	INTERGENIC	-	C	A			
NC_001144	327515	INTERGENIC	-	A	T			
NC_001144	328169	YLR094C&	GIS3	G	A	NUC_position=1071
NC_001144	328472	YLR094C&	GIS3	C	T	NUC_position=768
NC_001144	328529	YLR094C&	GIS3	A	G	NUC_position=711
NC_001144	328636	YLR094C&	GIS3	C	T	NUC_position=604
NC_001144	328990	YLR094C&	GIS3	T	C	NUC_position=250
NC_001144	328991	YLR094C&	GIS3	A	G	NUC_position=249
NC_001144	330266	YLR095C&	IOC2	C	G	NUC_position=1851
NC_001144	330527	YLR095C&	IOC2	A	G	NUC_position=1590
NC_001144	330833	YLR095C&	IOC2	C	T	NUC_position=1284
NC_001144	331042	YLR095C&	IOC2	T	G	NUC_position=1075
NC_001144	331045	YLR095C&	IOC2	C	T	NUC_position=1072
NC_001144	331076	YLR095C&	IOC2	G	C	NUC_position=1041
NC_001144	331079	YLR095C&	IOC2	A	G	NUC_position=1038
NC_001144	331091	YLR095C&	IOC2	T	C	NUC_position=1026
NC_001144	331274	YLR095C&	IOC2	T	C	NUC_position=843
NC_001144	331396	YLR095C&	IOC2	C	A	NUC_position=721
NC_001144	331938	YLR095C&	IOC2	T	G	NUC_position=179
NC_001144	331985	YLR095C&	IOC2	C	T	NUC_position=132
NC_001144	332095	YLR095C&	IOC2	C	T	NUC_position=22
NC_001144	332158	INTERGENIC	-	A	T			
NC_001144	332458	INTERGENIC	-	T	C			
NC_001144	332528	INTERGENIC	-	A	G			
NC_001144	332567	INTERGENIC	-	G	A			
NC_001144	335530	YLR096W&	KIN2	G	T	NUC_position=2940
NC_001144	335836	YLR096W&	KIN2	A	G	NUC_position=3246
NC_001144	336922	YLR097C&	HRT3	A	T	NUC_position=345
NC_001144	336976	YLR097C&	HRT3	G	A	NUC_position=291
NC_001144	337004	YLR097C&	HRT3	A	G	NUC_position=263
NC_001144	338263	YLR098C&	CHA4	G	A	NUC_position=1212
NC_001144	338296	YLR098C&	CHA4	C	T	NUC_position=1179
NC_001144	338893	YLR098C&	CHA4	A	G	NUC_position=582
NC_001144	339112	YLR098C&	CHA4	G	A	NUC_position=363
NC_001144	339378	YLR098C&	CHA4	T	C	NUC_position=97
NC_001144	339394	YLR098C&	CHA4	T	C	NUC_position=81
NC_001144	339497	INTERGENIC	-	G	A			
NC_001144	339568	INTERGENIC	-	G	A			
NC_001144	339778	YLR099C&	ICT1	A	G	NUC_position=1152
NC_001144	339831	YLR099C&	ICT1	C	T	NUC_position=1099
NC_001144	340366	YLR099C&	ICT1	A	G	NUC_position=564
NC_001144	528751	YLR188W&	MDL1	T	A	NUC_position=450
NC_001144	566517	INTERGENIC	-	G	A			
NC_001144	566617	INTERGENIC	-	T	C			
NC_001144	566884	YLR213C&	CRR1	T	C	NUC_position=1041
NC_001144	567367	YLR213C&	CRR1	C	T	NUC_position=558
NC_001144	576882	YLR220W&	CCC1	G	A	NUC_position=56
NC_001144	577075	YLR220W&	CCC1	G	A	NUC_position=249
NC_001144	577537	YLR220W&	CCC1	C	T	NUC_position=711
NC_001144	577609	YLR220W&	CCC1	C	G	NUC_position=783
NC_001144	578433	YLR221C&	RSA3	C	T	NUC_position=594
NC_001144	578798	YLR221C&	RSA3	C	T	NUC_position=229
NC_001144	578876	YLR221C&	RSA3	C	T	NUC_position=151
NC_001144	578915	YLR221C&	RSA3	G	A	NUC_position=112
NC_001144	579318	INTERGENIC	-	G	A			
NC_001144	579751	YLR222C&	UTP13	T	G	NUC_position=2023
NC_001144	580247	YLR222C&	UTP13	T	C	NUC_position=1527
NC_001144	580385	YLR222C&	UTP13	A	G	NUC_position=1389
NC_001144	580438	YLR222C&	UTP13	C	T	NUC_position=1336
NC_001144	580657	YLR222C&	UTP13	G	A	NUC_position=1117
NC_001144	580743	YLR222C&	UTP13	C	A	NUC_position=1031
NC_001144	580844	YLR222C&	UTP13	T	C	NUC_position=930
NC_001144	580946	YLR222C&	UTP13	G	A	NUC_position=828
NC_001144	581072	YLR222C&	UTP13	C	T	NUC_position=702
NC_001144	581225	YLR222C&	UTP13	C	T	NUC_position=549
NC_001144	581600	YLR222C&	UTP13	A	G	NUC_position=174
NC_001144	581795	INTERGENIC	-	T	C			
NC_001144	581797	INTERGENIC	-	C	A			
NC_001144	582035	INTERGENIC	-	C	T			
NC_001144	582376	YLR223C&	IFH1	C	T	NUC_position=3117
NC_001144	582522	YLR223C&	IFH1	A	G	NUC_position=2971
NC_001144	583231	YLR223C&	IFH1	C	T	NUC_position=2262
NC_001144	583699	YLR223C&	IFH1	T	C	NUC_position=1794
NC_001144	583765	YLR223C&	IFH1	T	G	NUC_position=1728
NC_001144	584167	YLR223C&	IFH1	G	A	NUC_position=1326
NC_001144	584203	YLR223C&	IFH1	A	G	NUC_position=1290
NC_001144	584342	YLR223C&	IFH1	G	A	NUC_position=1151
NC_001144	584677	YLR223C&	IFH1	G	A	NUC_position=816
NC_001144	584737	YLR223C&	IFH1	C	A	NUC_position=756
NC_001144	585085	YLR223C&	IFH1	T	A	NUC_position=408
NC_001144	585610	INTERGENIC	-	T	G			
NC_001144	585711	INTERGENIC	-	A	T			
NC_001144	585894	INTERGENIC	-	G	C			
NC_001144	585944	INTERGENIC	-	A	T			
NC_001144	586056	INTERGENIC	-	A	G			
NC_001144	586126	INTERGENIC	-	G	A			
NC_001144	586165	INTERGENIC	-	T	C			
NC_001144	586257	INTERGENIC	-	T	C			
NC_001144	586286	INTERGENIC	-	C	T			
NC_001144	586857	YLR224W&	-	C	T	NUC_position=392
NC_001144	586956	YLR224W&	-	G	A	NUC_position=491
NC_001144	587249	YLR224W&	-	G	A	NUC_position=784
NC_001144	587299	YLR224W&	-	G	A	NUC_position=834
NC_001144	587521	YLR224W&	-	T	C	NUC_position=1056
NC_001144	587826	YLR225C&	-	C	T	NUC_position=1095
NC_001144	588165	YLR225C&	-	C	T	NUC_position=756
NC_001144	588396	YLR225C&	-	T	C	NUC_position=525
NC_001144	588423	YLR225C&	-	C	T	NUC_position=498
NC_001144	588606	YLR225C&	-	A	G	NUC_position=315
NC_001144	589026	INTERGENIC	-	A	G			
NC_001144	589171	INTERGENIC	-	C	A			
NC_001144	589179	INTERGENIC	-	C	A			
NC_001144	589341	INTERGENIC	-	T	C			
NC_001144	589565	YLR226W&	BUR2	A	G	NUC_position=210
NC_001144	590030	YLR226W&	BUR2	T	C	NUC_position=675
NC_001144	590162	YLR226W&	BUR2	T	C	NUC_position=807
NC_001144	590507	YLR226W&	BUR2	T	G	NUC_position=1152
NC_001144	591235	YLR227C&	ADY4	G	A	NUC_position=811
NC_001144	591440	YLR227C&	ADY4	A	G	NUC_position=606
NC_001144	591467	YLR227C&	ADY4	A	T	NUC_position=579
NC_001144	591570	YLR227C&	ADY4	G	T	NUC_position=476
NC_001144	591957	YLR227C&	ADY4	G	T	NUC_position=89
NC_001144	591975	YLR227C&	ADY4	G	A	NUC_position=71
NC_001144	592137	INTERGENIC	-	T	C			
NC_001144	592200	INTERGENIC	-	T	G
NC_001144	592201	INTERGENIC	-	T	A
NC_001144	592317	INTERGENIC	-	A	G
NC_001144	592355	INTERGENIC	-	G	A
NC_001144	592470	INTERGENIC	-	C	A
NC_001144	592688	INTERGENIC	-	C	T
NC_001144	592762	INTERGENIC	-	T	C
NC_001144	592874	INTERGENIC	-	A	G
NC_001144	593089	INTERGENIC	-	C	A
NC_001144	599113	INTERGENIC	-	T	G
NC_001144	599208	INTERGENIC	-	A	C
NC_001144	599234	INTERGENIC	-	T	A
NC_001144	599335	INTERGENIC	-	G	A
NC_001144	599408	INTERGENIC	-	G	A
NC_001144	599439	INTERGENIC	-	A	G
NC_001144	599531	INTERGENIC	-	A	G
NC_001144	599560	INTERGENIC	-	A	C			
NC_001144	599679	INTERGENIC	-	T	C			
NC_001144	599693	INTERGENIC	-	A	G			
NC_001144	599720	INTERGENIC	-	T	C			
NC_001144	599907	INTERGENIC	-	G	A			
NC_001144	600171	YLR228C&	ECM22	C	T	NUC_position=2295
NC_001144	600240	YLR228C&	ECM22	G	A	NUC_position=2226
NC_001144	600447	YLR228C&	ECM22	T	G	NUC_position=2019
NC_001144	600549	YLR228C&	ECM22	C	T	NUC_position=1917
NC_001144	600678	YLR228C&	ECM22	A	G	NUC_position=1788
NC_001144	601082	YLR228C&	ECM22	C	T	NUC_position=1384
NC_001144	601309	YLR228C&	ECM22	A	G	NUC_position=1157
NC_001144	601491	YLR228C&	ECM22	A	G	NUC_position=975
NC_001144	601626	YLR228C&	ECM22	G	A	NUC_position=840
NC_001144	601890	YLR228C&	ECM22	A	G	NUC_position=576
NC_001144	601936	YLR228C&	ECM22	C	T	NUC_position=530
NC_001144	602109	YLR228C&	ECM22	T	C	NUC_position=357
NC_001144	602188	YLR228C&	ECM22	A	G	NUC_position=278
NC_001144	602340	YLR228C&	ECM22	G	A	NUC_position=126
NC_001144	604801	INTERGENIC	-	G	C			
NC_001144	604827	INTERGENIC	-	A	G			
NC_001144	604999	INTERGENIC	-	G	A			
NC_001144	605170	INTERGENIC	-	G	T			
NC_001144	605252	INTERGENIC	-	A	T			
NC_001144	605285	INTERGENIC	-	A	T			
NC_001144	605539	INTERGENIC	-	C	A			
NC_001144	605640	INTERGENIC	-	A	C			
NC_001144	605832	YLR231C&	BNA5	A	G	NUC_position=1290
NC_001144	605964	YLR231C&	BNA5	G	A	NUC_position=1158
NC_001144	606027	YLR231C&	BNA5	C	T	NUC_position=1095
NC_001144	606090	YLR231C&	BNA5	C	T	NUC_position=1032
NC_001144	606114	YLR231C&	BNA5	A	G	NUC_position=1008
NC_001144	606222	YLR231C&	BNA5	T	C	NUC_position=900
NC_001144	606240	YLR231C&	BNA5	T	C	NUC_position=882
NC_001144	606564	YLR231C&	BNA5	A	G	NUC_position=558
NC_001144	606801	YLR231C&	BNA5	T	C	NUC_position=321
NC_001144	606828	YLR231C&	BNA5	C	T	NUC_position=294
NC_001144	606930	YLR231C&	BNA5	A	G	NUC_position=192
NC_001144	606947	YLR231C&	BNA5	G	A	NUC_position=175
NC_001144	607029	YLR231C&	BNA5	G	T	NUC_position=93
NC_001144	607077	YLR231C&	BNA5	C	A	NUC_position=45
NC_001144	607130	INTERGENIC	-	G	A			
NC_001144	607136	INTERGENIC	-	T	C			
NC_001144	607533	YLR233C&	EST1	C	T	NUC_position=1994
NC_001144	607639	YLR233C&	EST1	G	A	NUC_position=1888
NC_001144	607682	YLR233C&	EST1	A	G	NUC_position=1845
NC_001144	607709	YLR233C&	EST1	A	G	NUC_position=1818
NC_001144	607724	YLR233C&	EST1	C	T	NUC_position=1803
NC_001144	607739	YLR233C&	EST1	A	G	NUC_position=1788
NC_001144	607781	YLR233C&	EST1	T	C	NUC_position=1746
NC_001144	607816	YLR233C&	EST1	A	G	NUC_position=1711
NC_001144	607924	YLR233C&	EST1	C	T	NUC_position=1603
NC_001144	607925	YLR233C&	EST1	T	C	NUC_position=1602
NC_001144	608000	YLR233C&	EST1	T	G	NUC_position=1527
NC_001144	608024	YLR233C&	EST1	A	G	NUC_position=1503
NC_001144	608104	YLR233C&	EST1	G	A	NUC_position=1423
NC_001144	608138	YLR233C&	EST1	G	A	NUC_position=1389
NC_001144	608474	YLR233C&	EST1	C	T	NUC_position=1053
NC_001144	608668	YLR233C&	EST1	C	T	NUC_position=859
NC_001144	608675	YLR233C&	EST1	C	T	NUC_position=852
NC_001144	608687	YLR233C&	EST1	T	C	NUC_position=840
NC_001144	608711	YLR233C&	EST1	A	G	NUC_position=816
NC_001144	608726	YLR233C&	EST1	C	T	NUC_position=801
NC_001144	608750	YLR233C&	EST1	G	A	NUC_position=777
NC_001144	608957	YLR233C&	EST1	T	C	NUC_position=570
NC_001144	609041	YLR233C&	EST1	T	C	NUC_position=486
NC_001144	609089	YLR233C&	EST1	G	A	NUC_position=438
NC_001144	609128	YLR233C&	EST1	C	T	NUC_position=399
NC_001144	609179	YLR233C&	EST1	A	C	NUC_position=348
NC_001144	609196	YLR233C&	EST1	T	G	NUC_position=331
NC_001144	609215	YLR233C&	EST1	A	G	NUC_position=312
NC_001144	609382	YLR233C&	EST1	G	A	NUC_position=145
NC_001144	609557	INTERGENIC	-	A	G			
NC_001144	609561	INTERGENIC	-	A	G			
NC_001144	609574	INTERGENIC	-	A	G			
NC_001144	609664	INTERGENIC	-	C	G			
NC_001144	609901	YLR234W&	TOP3	T	C	NUC_position=117
NC_001144	610063	YLR234W&	TOP3	T	C	NUC_position=279
NC_001144	610111	YLR234W&	TOP3	G	A	NUC_position=327
NC_001144	610432	YLR234W&	TOP3	A	G	NUC_position=648
NC_001144	610546	YLR234W&	TOP3	C	T	NUC_position=762
NC_001144	610549	YLR234W&	TOP3	A	G	NUC_position=765
NC_001144	610621	YLR234W&	TOP3	G	A	NUC_position=837
NC_001144	610642	YLR234W&	TOP3	G	A	NUC_position=858
NC_001144	610831	YLR234W&	TOP3	C	T	NUC_position=1047
NC_001144	610922	YLR234W&	TOP3	T	C	NUC_position=1138
NC_001144	610936	YLR234W&	TOP3	T	C	NUC_position=1152
NC_001144	611020	YLR234W&	TOP3	T	C	NUC_position=1236
NC_001144	611032	YLR234W&	TOP3	C	G	NUC_position=1248
NC_001144	611047	YLR234W&	TOP3	A	G	NUC_position=1263
NC_001144	611080	YLR234W&	TOP3	G	A	NUC_position=1296
NC_001144	611181	YLR234W&	TOP3	T	C	NUC_position=1397
NC_001144	611203	YLR234W&	TOP3	C	T	NUC_position=1419
NC_001144	611205	YLR234W&	TOP3	T	C	NUC_position=1421
NC_001144	611771	INTERGENIC	-	C	T			
NC_001144	611781	INTERGENIC	-	A	G			
NC_001144	611814	INTERGENIC	-	T	A			
NC_001144	611895	INTERGENIC	-	C	T			
NC_001144	656893	INTERGENIC	-	G	A			
NC_001144	656914	INTERGENIC	-	G	A			
NC_001144	657024	INTERGENIC	-	T	C			
NC_001144	657043	INTERGENIC	-	G	A			
NC_001144	657051	INTERGENIC	-	G	A			
NC_001144	657305	INTERGENIC	-	A	T			
NC_001144	657334	INTERGENIC	-	G	C			
NC_001144	657494	INTERGENIC	-	C	G			
NC_001144	657531	INTERGENIC	-	G	A			
NC_001144	658106	INTERGENIC	-	G	A			
NC_001144	658160	INTERGENIC	-	G	C			
NC_001144	658601	INTERGENIC	-	G	T			
NC_001144	659352	YLR257W&	-	C	T	NUC_position=525
NC_001144	659472	YLR257W&	-	A	T	NUC_position=645
NC_001144	659918	INTERGENIC	-	T	C			
NC_001144	659921	INTERGENIC	-	G	A			
NC_001144	660048	INTERGENIC	-	T	C			
NC_001144	660196	INTERGENIC	-	A	G			
NC_001144	660359	INTERGENIC	-	C	T			
NC_001144	660373	INTERGENIC	-	C	T			
NC_001144	660474	INTERGENIC	-	G	A			
NC_001144	660624	INTERGENIC	-	A	T			
NC_001144	660918	YLR258W&	GSY2	A	G	NUC_position=201
NC_001144	661446	YLR258W&	GSY2	G	A	NUC_position=729
NC_001144	661752	YLR258W&	GSY2	C	T	NUC_position=1035
NC_001144	661866	YLR258W&	GSY2	T	C	NUC_position=1149
NC_001144	661929	YLR258W&	GSY2	A	G	NUC_position=1212
NC_001144	662313	YLR258W&	GSY2	T	C	NUC_position=1596
NC_001144	662320	YLR258W&	GSY2	G	T	NUC_position=1603
NC_001144	662355	YLR258W&	GSY2	G	A	NUC_position=1638
NC_001144	662496	YLR258W&	GSY2	C	G	NUC_position=1779
NC_001144	662517	YLR258W&	GSY2	G	A	NUC_position=1800
NC_001144	662629	YLR258W&	GSY2	T	C	NUC_position=1912
NC_001144	662866	INTERGENIC	-	A	T			
NC_001144	662980	INTERGENIC	-	G	A			
NC_001144	663019	INTERGENIC	-	T	C			
NC_001144	663334	YLR259C&	HSP60	G	A	NUC_position=1671
NC_001144	663370	YLR259C&	HSP60	A	G	NUC_position=1635
NC_001144	663892	YLR259C&	HSP60	T	C	NUC_position=1113
NC_001144	664141	YLR259C&	HSP60	C	T	NUC_position=864
NC_001144	664159	YLR259C&	HSP60	A	G	NUC_position=846
NC_001144	664660	YLR259C&	HSP60	G	A	NUC_position=345
NC_001144	665161	INTERGENIC	-	G	A			
NC_001144	665218	INTERGENIC	-	G	A			
NC_001144	665436	INTERGENIC	-	G	A			
NC_001144	665758	INTERGENIC	-	T	G			
NC_001144	666397	YLR260W&	LCB5	T	C	NUC_position=552
NC_001144	666937	YLR260W&	LCB5	A	G	NUC_position=1092
NC_001144	667461	YLR260W&	LCB5	A	G	NUC_position=1616
NC_001144	667633	YLR260W&	LCB5	T	A	NUC_position=1788
NC_001144	667775	YLR260W&	LCB5	C	T	NUC_position=1930
NC_001144	667879	YLR260W&	LCB5	T	C	NUC_position=2034
NC_001144	668209	INTERGENIC	-	G	C			
NC_001144	668243	INTERGENIC	-	G	A			
NC_001144	668246	YLR262C&	YPT6	C	T	NUC_position=648
NC_001144	668552	YLR262C&	YPT6	G	A	NUC_position=342
NC_001144	668901	INTERGENIC	-	C	T			
NC_001144	669015	INTERGENIC	-	T	C			
NC_001144	669045	INTERGENIC	-	C	T			
NC_001144	669055	INTERGENIC	-	G	A			
NC_001144	669238	INTERGENIC	-	C	A			
NC_001144	669292	INTERGENIC	-	T	A			
NC_001144	669295	INTERGENIC	-	G	C			
NC_001144	669899	INTERGENIC	-	C	A			
NC_001144	669922	INTERGENIC	-	G	T			
NC_001144	669992	INTERGENIC	-	T	A			
NC_001144	669996	INTERGENIC	-	G	A			
NC_001144	670011	INTERGENIC	-	T	A			
NC_001144	670063	INTERGENIC	-	C	G			
NC_001144	670293	INTERGENIC	-	T	A			
NC_001144	670462	YLR263W&	RED1	C	G	NUC_position=121
NC_001144	670866	YLR263W&	RED1	A	G	NUC_position=525
NC_001144	670935	YLR263W&	RED1	G	A	NUC_position=594
NC_001144	671001	YLR263W&	RED1	C	T	NUC_position=660
NC_001144	671034	YLR263W&	RED1	T	C	NUC_position=693
NC_001144	671169	YLR263W&	RED1	A	G	NUC_position=828
NC_001144	671259	YLR263W&	RED1	T	C	NUC_position=918
NC_001144	671312	YLR263W&	RED1	A	G	NUC_position=971
NC_001144	671325	YLR263W&	RED1	G	C	NUC_position=984
NC_001144	671465	YLR263W&	RED1	T	C	NUC_position=1124
NC_001144	671467	YLR263W&	RED1	G	A	NUC_position=1126
NC_001144	671557	YLR263W&	RED1	C	T	NUC_position=1216
NC_001144	671565	YLR263W&	RED1	T	C	NUC_position=1224
NC_001144	671671	YLR263W&	RED1	G	A	NUC_position=1330
NC_001144	671705	YLR263W&	RED1	A	G	NUC_position=1364
NC_001144	671823	YLR263W&	RED1	T	C	NUC_position=1482
NC_001144	671958	YLR263W&	RED1	A	C	NUC_position=1617
NC_001144	672244	YLR263W&	RED1	G	A	NUC_position=1903
NC_001144	672267	YLR263W&	RED1	A	G	NUC_position=1926
NC_001144	672295	YLR263W&	RED1	A	G	NUC_position=1954
NC_001144	672319	YLR263W&	RED1	T	C	NUC_position=1978
NC_001144	672357	YLR263W&	RED1	G	C	NUC_position=2016
NC_001144	672396	YLR263W&	RED1	C	T	NUC_position=2055
NC_001144	672507	YLR263W&	RED1	G	C	NUC_position=2166
NC_001144	672558	YLR263W&	RED1	T	G	NUC_position=2217
NC_001144	672639	YLR263W&	RED1	T	C	NUC_position=2298
NC_001144	672685	YLR263W&	RED1	T	G	NUC_position=2344
NC_001144	672780	YLR263W&	RED1	C	A	NUC_position=2439
NC_001144	673082	INTERGENIC	-	T	C			
NC_001144	673092	INTERGENIC	-	T	C			
NC_001144	673113	INTERGENIC	-	A	G			
NC_001144	673276	YLR264W&	RPS28	B  T	C	NUC_position=144
NC_001144	673438	INTERGENIC	-	T	C			
NC_001144	673535	INTERGENIC	-	A	G			
NC_001144	673541	INTERGENIC	-	G	A			
NC_001144	673888	YLR264C-A&	-	G	A	NUC_position=59
NC_001144	674081	INTERGENIC	-	A	C			
NC_001144	674125	INTERGENIC	-	G	A			
NC_001144	674154	INTERGENIC	-	A	G			
NC_001144	674201	INTERGENIC	-	A	G			
NC_001144	674617	YLR265C&	NEJ1	G	A	NUC_position=841
NC_001144	674649	YLR265C&	NEJ1	G	A	NUC_position=809
NC_001144	674701	YLR265C&	NEJ1	C	T	NUC_position=757
NC_001144	674713	YLR265C&	NEJ1	T	C	NUC_position=745
NC_001144	674765	YLR265C&	NEJ1	T	A	NUC_position=693
NC_001144	674783	YLR265C&	NEJ1	T	C	NUC_position=675
NC_001144	674879	YLR265C&	NEJ1	A	G	NUC_position=579
NC_001144	674977	YLR265C&	NEJ1	C	G	NUC_position=481
NC_001144	675044	YLR265C&	NEJ1	G	A	NUC_position=414
NC_001144	675112	YLR265C&	NEJ1	C	T	NUC_position=346
NC_001144	699963	INTERGENIC	-	G	A			
NC_001144	725938	INTERGENIC	-	G	A			
NC_001144	750224	YLR309C&	IMH1	C	T	NUC_position=1548
NC_001144	762846	YLR314C&	CDC3	A	T	NUC_position=1292
NC_001144	767026	YLR318W&	EST2	T	C	NUC_position=485
NC_001144	767027	YLR318W&	EST2	C	T	NUC_position=486
NC_001144	828902	YLR350W&	ORM2	C	T	NUC_position=174
NC_001144	920398	YLR399C&	BDF1	C	T	NUC_position=1199
NC_001144	947331	YLR411W&	CTR3	T	C	NUC_position=81
NC_001144	947400	YLR411W&	CTR3	C	T	NUC_position=150
NC_001144	947517	YLR411W&	CTR3	C	T	NUC_position=267
NC_001144	947535	YLR411W&	CTR3	A	T	NUC_position=285
NC_001144	947907	YLR411W&	CTR3	T	C	NUC_position=657
NC_001144	947952	YLR411W&	CTR3	T	C	NUC_position=702
NC_001144	948184	INTERGENIC	-	C	T			
NC_001144	948222	INTERGENIC	-	A	G			
NC_001144	948297	INTERGENIC	-	G	A			
NC_001144	948317	INTERGENIC	-	G	T			
NC_001144	948416	YLR412W&	-	A	T	NUC_position=51
NC_001144	948610	YLR412W&	-	C	T	NUC_position=245
NC_001144	948674	YLR412W&	-	T	C	NUC_position=309
NC_001144	948711	YLR412W&	-	A	G	NUC_position=346
NC_001144	948731	YLR412W&	-	A	G	NUC_position=366
NC_001144	948912	YLR412W&	-	A	G	NUC_position=547
NC_001144	949246	INTERGENIC	-	A	G			
NC_001144	949328	INTERGENIC	-	A	G			
NC_001144	949354	INTERGENIC	-	A	G			
NC_001144	949366	INTERGENIC	-	G	A			
NC_001144	949426	INTERGENIC	-	C	T			
NC_001144	949486	INTERGENIC	-	C	T			
NC_001144	949840	INTERGENIC	-	G	A			
NC_001144	950044	INTERGENIC	-	C	T			
NC_001144	950209	INTERGENIC	-	T	C			
NC_001144	950613	INTERGENIC	-	G	A			
NC_001144	950785	INTERGENIC	-	T	C			
NC_001144	950803	INTERGENIC	-	C	T			
NC_001144	951029	INTERGENIC	-	C	T			
NC_001144	103943	3 N	YLR452C&	SST2	T	A	NUC_position=1932
NC_001147	35765	INTERGENIC	-	G	C			
NC_001147	36013	INTERGENIC	-	T	A			
NC_001147	36056	INTERGENIC	-	G	A			
NC_001147	36119	INTERGENIC	-	G	C			
NC_001147	36149	INTERGENIC	-	G	A			
NC_001147	49829	YOL145C&	CTR9	G	T	NUC_position=2959
NC_001147	49912	YOL145C&	CTR9	A	T	NUC_position=2876
NC_001147	49941	YOL145C&	CTR9	G	T	NUC_position=2847
NC_001147	50001	YOL145C&	CTR9	C	T	NUC_position=2787
NC_001147	50009	YOL145C&	CTR9	A	T	NUC_position=2779
NC_001147	50011	YOL145C&	CTR9	C	T	NUC_position=2777
NC_001147	50069	YOL145C&	CTR9	G	T	NUC_position=2719
NC_001147	50081	YOL145C&	CTR9	T	C	NUC_position=2707
NC_001147	50430	YOL145C&	CTR9	G	C	NUC_position=2358
NC_001147	50431	YOL145C&	CTR9	G	C	NUC_position=2357
NC_001147	50767	YOL145C&	CTR9	C	T	NUC_position=2021
NC_001147	52199	YOL145C&	CTR9	C	T	NUC_position=589
NC_001147	56036	YOL142W&	RRP40	C	G	NUC_position=480
NC_001147	57699	YOL141W&	PPM2	A	T	NUC_position=1249
NC_001147	58601	INTERGENIC	-	C	G			
NC_001147	60173	INTERGENIC	-	A	G			
NC_001147	60240	INTERGENIC	-	C	T			
NC_001147	61985	YOL138C&	-	A	T	NUC_position=3366
NC_001147	63708	YOL138C&	-	C	T	NUC_position=1643
NC_001147	64173	YOL138C&	-	G	C	NUC_position=1178
NC_001147	69084	INTERGENIC	-	C	T			
NC_001147	79304	YOL128C&	YGK3	A	T	NUC_position=176
NC_001147	79305	YOL128C&	YGK3	T	A	NUC_position=175
NC_001147	84121	YOL125W&	TRM13	T	C	NUC_position=288
NC_001147	177083	YOL081W&	IRA2	C	T	NUC_position=6014
NC_001147	186243	YOL077C&	BRX1	A	C	NUC_position=481
NC_001147	186978	INTERGENIC	-	C	G			
NC_001147	186979	INTERGENIC	-	G	C			
NC_001147	190052	YOL075C&	-	C	G	NUC_position=3491
NC_001147	190053	YOL075C&	-	G	C	NUC_position=3490
NC_001147	203132	YOL066C&	RIB2	C	T	NUC_position=1340
NC_001147	203233	YOL066C&	RIB2	A	G	NUC_position=1239
NC_001147	203284	YOL066C&	RIB2	A	G	NUC_position=1188
NC_001147	203386	YOL066C&	RIB2	A	C	NUC_position=1086
NC_001147	203947	YOL066C&	RIB2	T	C	NUC_position=525
NC_001147	204903	YOL065C&	INP54	G	A	NUC_position=983
NC_001147	205095	YOL065C&	INP54	T	A	NUC_position=791
NC_001147	205106	YOL065C&	INP54	T	A	NUC_position=780
NC_001147	205126	YOL065C&	INP54	T	C	NUC_position=760
NC_001147	205234	YOL065C&	INP54	T	C	NUC_position=652
NC_001147	205237	YOL065C&	INP54	T	A	NUC_position=649
NC_001147	205475	YOL065C&	INP54	C	T	NUC_position=411
NC_001147	205496	YOL065C&	INP54	G	A	NUC_position=390
NC_001147	205541	YOL065C&	INP54	A	T	NUC_position=345
NC_001147	205574	YOL065C&	INP54	C	T	NUC_position=312
NC_001147	205723	YOL065C&	INP54	C	G	NUC_position=163
NC_001147	205739	YOL065C&	INP54	C	T	NUC_position=147
NC_001147	205799	YOL065C&	INP54	C	T	NUC_position=87
NC_001147	205904	INTERGENIC	-	T	A			
NC_001147	205985	INTERGENIC	-	T	C			
NC_001147	206166	YOL064C&	MET22	T	A	NUC_position=1011
NC_001147	206259	YOL064C&	MET22	T	A	NUC_position=918
NC_001147	206268	YOL064C&	MET22	A	G	NUC_position=909
NC_001147	206718	YOL064C&	MET22	A	G	NUC_position=459
NC_001147	206970	YOL064C&	MET22	T	C	NUC_position=207
NC_001147	206985	YOL064C&	MET22	A	G	NUC_position=192
NC_001147	207058	YOL064C&	MET22	T	C	NUC_position=119
NC_001147	207353	INTERGENIC	-	G	C			
NC_001147	207397	YOL063C&	CRT10	G	A	NUC_position=2869
NC_001147	207408	YOL063C&	CRT10	C	T	NUC_position=2858
NC_001147	208002	YOL063C&	CRT10	G	A	NUC_position=2264
NC_001147	208010	YOL063C&	CRT10	T	C	NUC_position=2256
NC_001147	210453	INTERGENIC	-	A	C			
NC_001147	210454	INTERGENIC	-	C	A			
NC_001147	210486	INTERGENIC	-	A	C			
NC_001147	210487	INTERGENIC	-	C	A			
NC_001147	213801	INTERGENIC	-	A	G			
NC_001147	216661	INTERGENIC	-	A	T			
NC_001147	216757	INTERGENIC	-	T	C			
NC_001147	220115	YOL058W&	ARG1	T	G	NUC_position=906
NC_001147	220334	YOL058W&	ARG1	C	T	NUC_position=1125
NC_001147	220340	YOL058W&	ARG1	G	A	NUC_position=1131
NC_001147	220370	YOL058W&	ARG1	T	A	NUC_position=1161
NC_001147	220632	INTERGENIC	-	T	A			
NC_001147	220879	YOL057W&	-	G	A	NUC_position=114
NC_001147	220973	YOL057W&	-	A	G	NUC_position=208
NC_001147	221074	YOL057W&	-	G	C	NUC_position=309
NC_001147	221111	YOL057W&	-	A	G	NUC_position=346
NC_001147	221191	YOL057W&	-	C	A	NUC_position=426
NC_001147	221205	YOL057W&	-	C	T	NUC_position=440
NC_001147	221575	YOL057W&	-	T	C	NUC_position=810
NC_001147	221840	YOL057W&	-	G	T	NUC_position=1075
NC_001147	221857	YOL057W&	-	C	T	NUC_position=1092
NC_001147	221861	YOL057W&	-	C	T	NUC_position=1096
NC_001147	221899	YOL057W&	-	T	C	NUC_position=1134
NC_001147	222313	YOL057W&	-	A	G	NUC_position=1548
NC_001147	222652	YOL057W&	-	C	T	NUC_position=1887
NC_001147	222851	YOL057W&	-	G	A	NUC_position=2086
NC_001147	222859	YOL057W&	-	C	T	NUC_position=2094
NC_001147	222868	YOL057W&	-	T	C	NUC_position=2103
NC_001147	223191	INTERGENIC	-	A	G			
NC_001147	223206	INTERGENIC	-	T	A			
NC_001147	223437	YOL056W&	GPM3	C	T	NUC_position=171
NC_001147	223453	YOL056W&	GPM3	G	T	NUC_position=187
NC_001147	223662	YOL056W&	GPM3	A	G	NUC_position=396
NC_001147	223728	YOL056W&	GPM3	C	T	NUC_position=462
NC_001147	224525	YOL055C&	THI20	A	G	NUC_position=1550
NC_001147	224653	YOL055C&	THI20	T	C	NUC_position=1422
NC_001147	225904	YOL055C&	THI20	A	G	NUC_position=171
NC_001147	226332	INTERGENIC	-	T	G			
NC_001147	226459	INTERGENIC	-	G	A			
NC_001147	226467	INTERGENIC	-	G	A			
NC_001147	226490	INTERGENIC	-	G	A			
NC_001147	226511	INTERGENIC	-	G	A			
NC_001147	226515	INTERGENIC	-	G	C			
NC_001147	226584	INTERGENIC	-	A	G			
NC_001147	226595	INTERGENIC	-	A	T			
NC_001147	226597	INTERGENIC	-	T	C			
NC_001147	226693	INTERGENIC	-	T	C			
NC_001147	226709	INTERGENIC	-	G	A			
NC_001147	226771	INTERGENIC	-	A	G			
NC_001147	226816	INTERGENIC	-	G	T			
NC_001147	227512	INTERGENIC	-	T	A			
NC_001147	227537	INTERGENIC	-	G	T			
NC_001147	227559	INTERGENIC	-	T	A			
NC_001147	227571	INTERGENIC	-	T	A			
NC_001147	227701	INTERGENIC	-	T	C			
NC_001147	227758	INTERGENIC	-	T	G			
NC_001147	228000	INTERGENIC	-	A	C			
NC_001147	228046	INTERGENIC	-	T	A			
NC_001147	228290	INTERGENIC	-	T	A			
NC_001147	229234	YOL054W&	PSH1	A	G	NUC_position=622
NC_001147	229538	YOL054W&	PSH1	T	C	NUC_position=926
NC_001147	229673	YOL054W&	PSH1	G	A	NUC_position=1061
NC_001147	229702	YOL054W&	PSH1	C	T	NUC_position=1090
NC_001147	229703	YOL054W&	PSH1	G	A	NUC_position=1091
NC_001147	229850	INTERGENIC	-	A	G			
NC_001147	230044	INTERGENIC	-	C	T			
NC_001147	230065	INTERGENIC	-	C	T			
NC_001147	230104	YOL053W&	AIM39	G	T	NUC_position=21
NC_001147	230281	YOL053W&	AIM39	C	T	NUC_position=198
NC_001147	230360	YOL053W&	AIM39	A	T	NUC_position=277
NC_001147	230378	YOL053W&	AIM39	A	G	NUC_position=295
NC_001147	230473	YOL053W&	AIM39	C	T	NUC_position=390
NC_001147	230498	YOL053W&	AIM39	T	G	NUC_position=415
NC_001147	230591	YOL053W&	AIM39	T	A	NUC_position=508
NC_001147	230613	YOL053W&	AIM39	G	A	NUC_position=530
NC_001147	230705	YOL053W&	AIM39	G	A	NUC_position=622
NC_001147	230791	YOL053W&	AIM39	A	T	NUC_position=708
NC_001147	230851	YOL053W&	AIM39	T	C	NUC_position=768
NC_001147	231023	YOL053W&	AIM39	T	C	NUC_position=940
NC_001147	231040	YOL053W&	AIM39	G	A	NUC_position=957
NC_001147	231088	YOL053W&	AIM39	G	C	NUC_position=1005
NC_001147	231230	YOL053W&	AIM39	A	G	NUC_position=1147
NC_001147	231459	INTERGENIC	-	C	T			
NC_001147	231540	INTERGENIC	-	C	T			
NC_001147	231662	YOL052C-A&	DDR2	G	A	NUC_position=93
NC_001147	231809	INTERGENIC	-	A	G			
NC_001147	232192	INTERGENIC	-	A	G			
NC_001147	232664	YOL052C&	SPE2	T	C	NUC_position=972
NC_001147	232709	YOL052C&	SPE2	A	G	NUC_position=927
NC_001147	232796	YOL052C&	SPE2	C	T	NUC_position=840
NC_001147	233125	YOL052C&	SPE2	C	A	NUC_position=511
NC_001147	233141	YOL052C&	SPE2	A	G	NUC_position=495
NC_001147	233423	YOL052C&	SPE2	A	G	NUC_position=213
NC_001147	233543	YOL052C&	SPE2	G	C	NUC_position=93
NC_001147	233741	INTERGENIC	-	A	G			
NC_001147	234019	INTERGENIC	-	T	C			
NC_001147	234123	INTERGENIC	-	G	T			
NC_001147	234578	INTERGENIC	-	A	G			
NC_001147	234672	INTERGENIC	-	G	A			
NC_001147	234730	INTERGENIC	-	A	G			
NC_001147	235142	YOL051W&	GAL11	C	T	NUC_position=204
NC_001147	235232	YOL051W&	GAL11	A	C	NUC_position=294
NC_001147	235238	YOL051W&	GAL11	G	A	NUC_position=300
NC_001147	235270	YOL051W&	GAL11	C	A	NUC_position=332
NC_001147	235373	YOL051W&	GAL11	A	G	NUC_position=435
NC_001147	235397	YOL051W&	GAL11	G	A	NUC_position=459
NC_001147	235424	YOL051W&	GAL11	G	A	NUC_position=486
NC_001147	235949	YOL051W&	GAL11	T	C	NUC_position=1011
NC_001147	235958	YOL051W&	GAL11	C	T	NUC_position=1020
NC_001147	236243	YOL051W&	GAL11	T	C	NUC_position=1305
NC_001147	236984	YOL051W&	GAL11	A	G	NUC_position=2046
NC_001147	237011	YOL051W&	GAL11	A	G	NUC_position=2073
NC_001147	237470	YOL051W&	GAL11	A	C	NUC_position=2532
NC_001147	237768	YOL051W&	GAL11	G	C	NUC_position=2830
NC_001147	237834	YOL051W&	GAL11	A	G	NUC_position=2896
NC_001147	238431	INTERGENIC	-	C	T			
NC_001147	238439	INTERGENIC	-	G	C			
NC_001147	238503	INTERGENIC	-	C	A			
NC_001147	238506	INTERGENIC	-	T	A			
NC_001147	238553	INTERGENIC	-	T	C			
NC_001147	238589	INTERGENIC	-	A	G			
NC_001147	238752	YOL049W&	GSH2	A	G	NUC_position=135
NC_001147	238923	YOL049W&	GSH2	A	C	NUC_position=306
NC_001147	238979	YOL049W&	GSH2	A	C	NUC_position=362
NC_001147	239040	YOL049W&	GSH2	G	T	NUC_position=423
NC_001147	239052	YOL049W&	GSH2	C	T	NUC_position=435
NC_001147	239352	YOL049W&	GSH2	C	T	NUC_position=735
NC_001147	239846	YOL049W&	GSH2	A	G	NUC_position=1229
NC_001147	240088	YOL049W&	GSH2	T	C	NUC_position=1471
NC_001147	240093	YOL049W&	GSH2	G	A	NUC_position=1476
NC_001147	240193	INTERGENIC	-	T	A			
NC_001147	240238	Y	YOL048C&	-	T	A	NUC_position=994 AFTER INTRON
NC_001147	240518	Y	YOL048C&	-	A	T	NUC_position=714 AFTER INTRON
NC_001147	240537	Y	YOL048C&	-	C	T	NUC_position=695 AFTER INTRON
NC_001147	241146	Y	YOL048C&	-	A	C	NUC_position=164 BEFORE INTRON
NC_001147	241189	Y	YOL048C&	-	A	C	NUC_position=121 BEFORE INTRON
NC_001147	241206	Y	YOL048C&	-	T	G	NUC_position=104 BEFORE INTRON
NC_001147	241258	Y	YOL048C&	-	A	G	NUC_position=52 BEFORE INTRON
NC_001147	241437	INTERGENIC	-	G	A			
NC_001147	241441	INTERGENIC	-	C	G			
NC_001147	241533	INTERGENIC	-	T	A			
NC_001147	241585	INTERGENIC	-	A	C			
NC_001147	241631	Y	YOL047C&	-	A	G	NUC_position=1053 AFTER INTRON
NC_001147	241703	Y	YOL047C&	-	A	G	NUC_position=981 AFTER INTRON
NC_001147	241709	Y	YOL047C&	-	G	A	NUC_position=975 AFTER INTRON
NC_001147	242266	Y	YOL047C&	-	T	C	NUC_position=418 AFTER INTRON
NC_001147	242487	Y	YOL047C&	-	T	C	IN	INTRON		
NC_001147	242557	Y	YOL047C&	-	T	C	NUC_position=190 BEFORE INTRON
NC_001147	242597	Y	YOL047C&	-	C	T	NUC_position=150 BEFORE INTRON
NC_001147	242640	Y	YOL047C&	-	C	G	NUC_position=107 BEFORE INTRON
NC_001147	242765	INTERGENIC	-	C	G			
NC_001147	242785	INTERGENIC	-	C	T			
NC_001147	243024	INTERGENIC	-	C	A			
NC_001147	243032	INTERGENIC	-	G	A			
NC_001147	243127	INTERGENIC	-	T	C			
NC_001147	243210	INTERGENIC	-	A	G			
NC_001147	243258	INTERGENIC	-	C	A			
NC_001147	243302	INTERGENIC	-	T	C			
NC_001147	243334	INTERGENIC	-	C	G			
NC_001147	243830	YOL045W&	PSK2	G	A	NUC_position=335
NC_001147	244392	YOL045W&	PSK2	C	T	NUC_position=897
NC_001147	244782	YOL045W&	PSK2	G	A	NUC_position=1287
NC_001147	244802	YOL045W&	PSK2	T	C	NUC_position=1307
NC_001147	245152	YOL045W&	PSK2	T	C	NUC_position=1657
NC_001147	245301	YOL045W&	PSK2	A	G	NUC_position=1806
NC_001147	245874	YOL045W&	PSK2	G	C	NUC_position=2379
NC_001147	245955	YOL045W&	PSK2	G	A	NUC_position=2460
NC_001147	246021	YOL045W&	PSK2	T	C	NUC_position=2526
NC_001147	246177	YOL045W&	PSK2	G	A	NUC_position=2682
NC_001147	246678	YOL045W&	PSK2	G	A	NUC_position=3183
NC_001147	247070	INTERGENIC	-	G	A			
NC_001147	247116	INTERGENIC	-	C	A			
NC_001147	247340	YOL044W&	PEX15	A	G	NUC_position=192
NC_001147	247461	YOL044W&	PEX15	A	G	NUC_position=313
NC_001147	248323	INTERGENIC	-	A	T			
NC_001147	248364	INTERGENIC	-	C	G			
NC_001147	248979	YOL043C&	NTG2	C	T	NUC_position=555
NC_001147	249135	YOL043C&	NTG2	A	G	NUC_position=399
NC_001147	249245	YOL043C&	NTG2	C	T	NUC_position=289
NC_001147	249249	YOL043C&	NTG2	C	T	NUC_position=285
NC_001147	249390	YOL043C&	NTG2	A	C	NUC_position=144
NC_001147	249477	YOL043C&	NTG2	C	T	NUC_position=57
NC_001147	249515	YOL043C&	NTG2	A	G	NUC_position=19
NC_001147	249587	INTERGENIC	-	C	T			
NC_001147	249800	INTERGENIC	-	G	A			
NC_001147	249940	YOL042W&	NGL1	T	C	NUC_position=117
NC_001147	249979	YOL042W&	NGL1	C	T	NUC_position=156
NC_001147	250042	YOL042W&	NGL1	T	C	NUC_position=219
NC_001147	250138	YOL042W&	NGL1	C	T	NUC_position=315
NC_001147	250258	YOL042W&	NGL1	G	A	NUC_position=435
NC_001147	250526	YOL042W&	NGL1	C	T	NUC_position=703
NC_001147	251242	INTERGENIC	-	G	A			
NC_001147	251788	YOL041C&	NOP12	C	T	NUC_position=858
NC_001147	252484	YOL041C&	NOP12	A	G	NUC_position=162
NC_001147	252640	YOL041C&	NOP12	G	A	NUC_position=6
NC_001147	252890	INTERGENIC	-	T	C			
NC_001147	253881	INTERGENIC	-	G	A			
NC_001147	253882	INTERGENIC	-	C	T			
NC_001147	253928	INTERGENIC	-	C	A			
NC_001147	253929	INTERGENIC	-	A	C			
NC_001147	253965	INTERGENIC	-	A	C			
NC_001147	253991	INTERGENIC	-	A	C			
NC_001147	254015	INTERGENIC	-	C	T			
NC_001147	254202	INTERGENIC	-	T	A			
NC_001147	254412	YOL039W&	RPP2A	C	A	NUC_position=117
NC_001147	254618	INTERGENIC	-	G	T			
NC_001147	254821	INTERGENIC	-	T	A			
NC_001147	254822	INTERGENIC	-	A	T			
NC_001147	254856	INTERGENIC	-	C	G			
NC_001147	254961	YOL038C-A&	-	T	C	NUC_position=60
NC_001147	254965	YOL038C-A&	-	C	T	NUC_position=56
NC_001147	255017	YOL038C-A&	-	T	C	NUC_position=4
NC_001147	255030	INTERGENIC	-	T	C			
NC_001147	255069	INTERGENIC	-	A	G			
NC_001147	255070	INTERGENIC	-	T	C			
NC_001147	255162	INTERGENIC	-	G	A			
NC_001147	255180	INTERGENIC	-	A	G			
NC_001147	255267	INTERGENIC	-	G	A			
NC_001147	256234	INTERGENIC	-	C	A			
NC_001147	256321	INTERGENIC	-	A	C			
NC_001147	256342	INTERGENIC	-	T	C			
NC_001147	256394	INTERGENIC	-	C	T			
NC_001147	256411	INTERGENIC	-	A	G			
NC_001147	256445	INTERGENIC	-	C	T			
NC_001147	256456	INTERGENIC	-	A	G			
NC_001147	256962	YOL036W&	-	G	A	NUC_position=219
NC_001147	257251	YOL036W&	-	A	G	NUC_position=508
NC_001147	257395	YOL036W&	-	A	C	NUC_position=652
NC_001147	257553	YOL036W&	-	C	T	NUC_position=810
NC_001147	257614	YOL036W&	-	A	G	NUC_position=871
NC_001147	257862	YOL036W&	-	G	T	NUC_position=1119
NC_001147	257953	YOL036W&	-	T	C	NUC_position=1210
NC_001147	257985	YOL036W&	-	A	G	NUC_position=1242
NC_001147	258042	YOL036W&	-	C	T	NUC_position=1299
NC_001147	258407	YOL036W&	-	G	A	NUC_position=1664
NC_001147	258435	YOL036W&	-	A	T	NUC_position=1692
NC_001147	258469	YOL036W&	-	T	A	NUC_position=1726
NC_001147	258538	YOL036W&	-	G	C	NUC_position=1795
NC_001147	258714	YOL036W&	-	T	C	NUC_position=1971
NC_001147	258735	YOL036W&	-	G	A	NUC_position=1992
NC_001147	258793	YOL036W&	-	A	G	NUC_position=2050
NC_001147	259316	INTERGENIC	-	C	T			
NC_001147	259645	INTERGENIC	-	T	G			
NC_001147	259707	INTERGENIC	-	A	G			
NC_001147	259708	INTERGENIC	-	A	G			
NC_001147	259722	INTERGENIC	-	C	T			
NC_001147	259780	INTERGENIC	-	G	A			
NC_001147	259781	INTERGENIC	-	G	A			
NC_001147	259798	INTERGENIC	-	G	A			
NC_001147	259800	INTERGENIC	-	A	G			
NC_001147	259826	INTERGENIC	-	G	A			
NC_001147	259842	INTERGENIC	-	T	A			
NC_001147	259968	YOL034W&	SMC5	T	C	NUC_position=45
NC_001147	260184	YOL034W&	SMC5	T	A	NUC_position=261
NC_001147	260577	YOL034W&	SMC5	A	G	NUC_position=654
NC_001147	260614	YOL034W&	SMC5	T	G	NUC_position=691
NC_001147	260678	YOL034W&	SMC5	C	G	NUC_position=755
NC_001147	260760	YOL034W&	SMC5	A	G	NUC_position=837
NC_001147	260838	YOL034W&	SMC5	A	G	NUC_position=915
NC_001147	260865	YOL034W&	SMC5	A	G	NUC_position=942
NC_001147	260907	YOL034W&	SMC5	T	A	NUC_position=984
NC_001147	261195	YOL034W&	SMC5	G	A	NUC_position=1272
NC_001147	261300	YOL034W&	SMC5	C	T	NUC_position=1377
NC_001147	261490	YOL034W&	SMC5	C	T	NUC_position=1567
NC_001147	261557	YOL034W&	SMC5	C	A	NUC_position=1634
NC_001147	261584	YOL034W&	SMC5	G	A	NUC_position=1661
NC_001147	261666	YOL034W&	SMC5	A	G	NUC_position=1743
NC_001147	261789	YOL034W&	SMC5	T	C	NUC_position=1866
NC_001147	261916	YOL034W&	SMC5	A	G	NUC_position=1993
NC_001147	261960	YOL034W&	SMC5	A	C	NUC_position=2037
NC_001147	262003	YOL034W&	SMC5	T	C	NUC_position=2080
NC_001147	262204	YOL034W&	SMC5	T	C	NUC_position=2281
NC_001147	262767	YOL034W&	SMC5	G	A	NUC_position=2844
NC_001147	263031	YOL034W&	SMC5	G	T	NUC_position=3108
NC_001147	263882	YOL033W&	MSE1	A	T	NUC_position=407
NC_001147	264295	YOL033W&	MSE1	G	A	NUC_position=820
NC_001147	264517	YOL033W&	MSE1	T	C	NUC_position=1042
NC_001147	264549	YOL033W&	MSE1	C	T	NUC_position=1074
NC_001147	264558	YOL033W&	MSE1	A	G	NUC_position=1083
NC_001147	264610	YOL033W&	MSE1	T	A	NUC_position=1135
NC_001147	264753	YOL033W&	MSE1	A	G	NUC_position=1278
NC_001147	264889	YOL033W&	MSE1	G	A	NUC_position=1414
NC_001147	264925	YOL033W&	MSE1	A	C	NUC_position=1450
NC_001147	264972	YOL033W&	MSE1	T	G	NUC_position=1497
NC_001147	265233	INTERGENIC	-	T	A			
NC_001147	265984	YOL032W&	OPI10	A	G	NUC_position=555
NC_001147	266198	INTERGENIC	-	A	G			
NC_001147	266235	INTERGENIC	-	T	C			
NC_001147	266280	YOL031C&	SIL1	G	A	NUC_position=1251
NC_001147	266697	YOL031C&	SIL1	C	T	NUC_position=834
NC_001147	266760	YOL031C&	SIL1	T	G	NUC_position=771
NC_001147	266964	YOL031C&	SIL1	C	T	NUC_position=567
NC_001147	266967	YOL031C&	SIL1	C	T	NUC_position=564
NC_001147	267105	YOL031C&	SIL1	A	G	NUC_position=426
NC_001147	267166	YOL031C&	SIL1	C	T	NUC_position=365
NC_001147	267321	YOL031C&	SIL1	G	C	NUC_position=210
NC_001147	267578	INTERGENIC	-	G	A			
NC_001147	267757	INTERGENIC	-	G	A			
NC_001147	267890	INTERGENIC	-	A	G			
NC_001147	267907	INTERGENIC	-	G	C			
NC_001147	267913	INTERGENIC	-	T	C			
NC_001147	267951	INTERGENIC	-	T	C			
NC_001147	268223	YOL030W&	GAS5	A	G	NUC_position=36
NC_001147	268331	YOL030W&	GAS5	C	T	NUC_position=144
NC_001147	269478	YOL030W&	GAS5	G	A	NUC_position=1291
NC_001147	269942	YOL029C&	-	C	T	NUC_position=480
NC_001147	270008	YOL029C&	-	G	A	NUC_position=414
NC_001147	270071	YOL029C&	-	A	G	NUC_position=351
NC_001147	270104	YOL029C&	-	T	C	NUC_position=318
NC_001147	270371	YOL029C&	-	T	C	NUC_position=51
NC_001147	270436	INTERGENIC	-	T	C			
NC_001147	270527	INTERGENIC	-	C	G			
NC_001147	270623	INTERGENIC	-	C	A			
NC_001147	270688	YOL028C&	YAP7	A	G	NUC_position=684
NC_001147	270736	YOL028C&	YAP7	T	C	NUC_position=636
NC_001147	270907	YOL028C&	YAP7	C	T	NUC_position=465
NC_001147	271048	YOL028C&	YAP7	A	G	NUC_position=324
NC_001147	271133	YOL028C&	YAP7	G	A	NUC_position=239
NC_001147	271366	YOL028C&	YAP7	T	A	NUC_position=6
NC_001147	271389	INTERGENIC	-	C	T			
NC_001147	271728	INTERGENIC	-	G	A			
NC_001147	271759	INTERGENIC	-	T	C			
NC_001147	271823	INTERGENIC	-	C	T			
NC_001147	271975	INTERGENIC	-	T	C			
NC_001147	271989	INTERGENIC	-	G	A			
NC_001147	272023	YOL027C&	MDM38	A	G	NUC_position=1703
NC_001147	272127	YOL027C&	MDM38	C	T	NUC_position=1599
NC_001147	272187	YOL027C&	MDM38	G	A	NUC_position=1539
NC_001147	272202	YOL027C&	MDM38	G	A	NUC_position=1524
NC_001147	272232	YOL027C&	MDM38	T	C	NUC_position=1494
NC_001147	272256	YOL027C&	MDM38	G	C	NUC_position=1470
NC_001147	272276	YOL027C&	MDM38	T	C	NUC_position=1450
NC_001147	272366	YOL027C&	MDM38	T	C	NUC_position=1360
NC_001147	272574	YOL027C&	MDM38	A	G	NUC_position=1152
NC_001147	272727	YOL027C&	MDM38	A	G	NUC_position=999
NC_001147	274355	INTERGENIC	-	A	C			
NC_001147	274547	INTERGENIC	-	G	T			
NC_001147	274551	INTERGENIC	-	T	G			
NC_001147	274609	INTERGENIC	-	C	T			
NC_001147	274652	INTERGENIC	-	G	C			
NC_001147	274658	INTERGENIC	-	C	T			
NC_001147	274963	YOL025W&	LAG2	C	T	NUC_position=6
NC_001147	275074	YOL025W&	LAG2	T	C	NUC_position=117
NC_001147	275864	YOL025W&	LAG2	A	T	NUC_position=907
NC_001147	276153	YOL025W&	LAG2	A	G	NUC_position=1196
NC_001147	276154	YOL025W&	LAG2	T	C	NUC_position=1197
NC_001147	276437	YOL025W&	LAG2	T	C	NUC_position=1480
NC_001147	276472	YOL025W&	LAG2	A	G	NUC_position=1515
NC_001147	276506	YOL025W&	LAG2	A	G	NUC_position=1549
NC_001147	276680	YOL025W&	LAG2	T	C	NUC_position=1723
NC_001147	276747	YOL025W&	LAG2	A	G	NUC_position=1790
NC_001147	276775	YOL025W&	LAG2	C	G	NUC_position=1818
NC_001147	277028	INTERGENIC	-	T	C			
NC_001147	277037	INTERGENIC	-	C	T			
NC_001147	277086	INTERGENIC	-	G	A			
NC_001147	277468	YOL024W&	-	C	G	NUC_position=382
NC_001147	277572	YOL024W&	-	A	G	NUC_position=486
NC_001147	277668	INTERGENIC	-	C	T			
NC_001147	277669	INTERGENIC	-	A	T			
NC_001147	277706	INTERGENIC	-	T	C			
NC_001147	277733	INTERGENIC	-	A	G			
NC_001147	277820	INTERGENIC	-	T	A			
NC_001147	277841	INTERGENIC	-	G	C			
NC_001147	277877	INTERGENIC	-	C	T			
NC_001147	277906	INTERGENIC	-	T	C			
NC_001147	277942	INTERGENIC	-	G	A			
NC_001147	278143	YOL023W&	IFM1	G	A	NUC_position=87
NC_001147	278260	YOL023W&	IFM1	G	A	NUC_position=204
NC_001147	278269	YOL023W&	IFM1	G	A	NUC_position=213
NC_001147	278359	YOL023W&	IFM1	A	G	NUC_position=303
NC_001147	278902	YOL023W&	IFM1	A	G	NUC_position=846
NC_001147	279325	YOL023W&	IFM1	T	C	NUC_position=1269
NC_001147	279502	YOL023W&	IFM1	A	G	NUC_position=1446
NC_001147	279808	YOL023W&	IFM1	T	C	NUC_position=1752
NC_001147	279820	YOL023W&	IFM1	G	A	NUC_position=1764
NC_001147	279840	YOL023W&	IFM1	G	A	NUC_position=1784
NC_001147	279880	YOL023W&	IFM1	G	A	NUC_position=1824
NC_001147	279943	YOL023W&	IFM1	T	A	NUC_position=1887
NC_001147	280172	INTERGENIC	-	C	T			
NC_001147	280393	YOL022C&	TSR4	A	G	NUC_position=1107
NC_001147	280790	YOL022C&	TSR4	C	T	NUC_position=710
NC_001147	280903	YOL022C&	TSR4	G	A	NUC_position=597
NC_001147	281035	YOL022C&	TSR4	G	A	NUC_position=465
NC_001147	281329	YOL022C&	TSR4	G	A	NUC_position=171
NC_001147	281494	YOL022C&	TSR4	G	A	NUC_position=6
NC_001147	281672	INTERGENIC	-	C	G			
NC_001147	281681	INTERGENIC	-	C	T			
NC_001147	281785	INTERGENIC	-	G	C			
NC_001147	281821	INTERGENIC	-	G	C			
NC_001147	281855	INTERGENIC	-	C	T			
NC_001147	281916	INTERGENIC	-	C	T			
NC_001147	281946	INTERGENIC	-	A	C			
NC_001147	282039	INTERGENIC	-	A	G			
NC_001147	282102	INTERGENIC	-	A	G			
NC_001147	282315	INTERGENIC	-	C	G			
NC_001147	282550	YOL021C&	DIS3	A	G	NUC_position=2878
NC_001147	282734	YOL021C&	DIS3	G	A	NUC_position=2694
NC_001147	282974	YOL021C&	DIS3	G	A	NUC_position=2454
NC_001147	282977	YOL021C&	DIS3	T	C	NUC_position=2451
NC_001147	283055	YOL021C&	DIS3	G	A	NUC_position=2373
NC_001147	283316	YOL021C&	DIS3	A	G	NUC_position=2112
NC_001147	283745	YOL021C&	DIS3	G	A	NUC_position=1683
NC_001147	284522	YOL021C&	DIS3	A	T	NUC_position=906
NC_001147	284755	YOL021C&	DIS3	G	A	NUC_position=673
NC_001147	284879	YOL021C&	DIS3	C	G	NUC_position=549
NC_001147	284984	YOL021C&	DIS3	A	G	NUC_position=444
NC_001147	285092	YOL021C&	DIS3	A	G	NUC_position=336
NC_001147	285418	YOL021C&	DIS3	G	A	NUC_position=10
NC_001147	285558	INTERGENIC	-	C	A			
NC_001147	285664	INTERGENIC	-	A	G			
NC_001147	286243	YOL020W&	TAT2	G	A	NUC_position=71
NC_001147	286320	YOL020W&	TAT2	A	C	NUC_position=148
NC_001147	286371	YOL020W&	TAT2	T	C	NUC_position=199
NC_001147	286415	YOL020W&	TAT2	T	C	NUC_position=243
NC_001147	286505	YOL020W&	TAT2	T	A	NUC_position=333
NC_001147	286529	YOL020W&	TAT2	T	C	NUC_position=357
NC_001147	286586	YOL020W&	TAT2	G	C	NUC_position=414
NC_001147	286631	YOL020W&	TAT2	G	A	NUC_position=459
NC_001147	286760	YOL020W&	TAT2	A	G	NUC_position=588
NC_001147	286904	YOL020W&	TAT2	C	T	NUC_position=732
NC_001147	286976	YOL020W&	TAT2	C	T	NUC_position=804
NC_001147	287387	YOL020W&	TAT2	A	G	NUC_position=1215
NC_001147	288024	INTERGENIC	-	A	T			
NC_001147	288114	INTERGENIC	-	G	A			
NC_001147	288165	INTERGENIC	-	C	T			
NC_001147	288645	INTERGENIC	-	G	A			
NC_001147	288782	INTERGENIC	-	G	A			
NC_001147	288814	INTERGENIC	-	A	T			
NC_001147	288919	YOL019W&	-	A	G	NUC_position=21
NC_001147	289219	YOL019W&	-	C	T	NUC_position=321
NC_001147	289276	YOL019W&	-	T	C	NUC_position=378
NC_001147	289537	YOL019W&	-	G	A	NUC_position=639
NC_001147	289708	YOL019W&	-	G	T	NUC_position=810
NC_001147	289729	YOL019W&	-	T	C	NUC_position=831
NC_001147	289798	YOL019W&	-	C	A	NUC_position=900
NC_001147	290027	YOL019W&	-	C	T	NUC_position=1129
NC_001147	290145	YOL019W&	-	C	T	NUC_position=1247
NC_001147	290260	YOL019W&	-	A	G	NUC_position=1362
NC_001147	290269	YOL019W&	-	G	A	NUC_position=1371
NC_001147	290682	INTERGENIC	-	T	C			
NC_001147	290724	INTERGENIC	-	T	A			
NC_001147	290791	INTERGENIC	-	C	T			
NC_001147	290823	INTERGENIC	-	T	G			
NC_001147	290827	INTERGENIC	-	C	T			
NC_001147	290903	YOL018C&	TLG2	A	T	NUC_position=1173
NC_001147	290909	YOL018C&	TLG2	C	T	NUC_position=1167
NC_001147	290923	YOL018C&	TLG2	C	G	NUC_position=1153
NC_001147	290924	YOL018C&	TLG2	T	C	NUC_position=1152
NC_001147	291011	YOL018C&	TLG2	A	G	NUC_position=1065
NC_001147	291073	YOL018C&	TLG2	A	G	NUC_position=1003
NC_001147	291395	YOL018C&	TLG2	A	G	NUC_position=681
NC_001147	291398	YOL018C&	TLG2	G	A	NUC_position=678
NC_001147	291473	YOL018C&	TLG2	T	G	NUC_position=603
NC_001147	291518	YOL018C&	TLG2	G	A	NUC_position=558
NC_001147	291533	YOL018C&	TLG2	A	G	NUC_position=543
NC_001147	291563	YOL018C&	TLG2	A	G	NUC_position=513
NC_001147	291584	YOL018C&	TLG2	G	A	NUC_position=492
NC_001147	291595	YOL018C&	TLG2	G	A	NUC_position=481
NC_001147	291608	YOL018C&	TLG2	A	G	NUC_position=468
NC_001147	291800	YOL018C&	TLG2	C	T	NUC_position=276
NC_001147	291911	YOL018C&	TLG2	A	G	NUC_position=165
NC_001147	292265	INTERGENIC	-	G	A			
NC_001147	292303	INTERGENIC	-	A	G			
NC_001147	292357	INTERGENIC	-	T	C			
NC_001147	292449	INTERGENIC	-	A	C			
NC_001147	292494	INTERGENIC	-	C	T			
NC_001147	292643	YOL017W&	ESC8	C	G	NUC_position=114
NC_001147	292745	YOL017W&	ESC8	A	T	NUC_position=216
NC_001147	292884	YOL017W&	ESC8	A	G	NUC_position=355
NC_001147	293133	YOL017W&	ESC8	A	G	NUC_position=604
NC_001147	293201	YOL017W&	ESC8	T	C	NUC_position=672
NC_001147	294179	YOL017W&	ESC8	C	T	NUC_position=1650
NC_001147	294331	YOL017W&	ESC8	G	A	NUC_position=1802
NC_001147	294383	YOL017W&	ESC8	G	A	NUC_position=1854
NC_001147	294530	YOL017W&	ESC8	T	C	NUC_position=2001
NC_001147	294548	YOL017W&	ESC8	C	T	NUC_position=2019
NC_001147	294554	YOL017W&	ESC8	C	T	NUC_position=2025
NC_001147	294637	YOL017W&	ESC8	A	G	NUC_position=2108
NC_001147	294724	INTERGENIC	-	T	C			
NC_001147	294841	YOL016C&	CMK2	A	G	NUC_position=1281
NC_001147	294883	YOL016C&	CMK2	A	G	NUC_position=1239
NC_001147	295276	YOL016C&	CMK2	A	G	NUC_position=846
NC_001147	295277	YOL016C&	CMK2	A	G	NUC_position=845
NC_001147	295612	YOL016C&	CMK2	C	T	NUC_position=510
NC_001147	299708	YOL014W&	-	T	C	NUC_position=15
NC_001147	299809	YOL014W&	-	C	A	NUC_position=116
NC_001147	299840	YOL014W&	-	A	G	NUC_position=147
NC_001147	299856	YOL014W&	-	G	A	NUC_position=163
NC_001147	299877	YOL014W&	-	C	T	NUC_position=184
NC_001147	299880	YOL014W&	-	G	A	NUC_position=187
NC_001147	299932	YOL014W&	-	G	A	NUC_position=239
NC_001147	299936	YOL014W&	-	G	A	NUC_position=243
NC_001147	299977	YOL014W&	-	A	G	NUC_position=284
NC_001147	300005	YOL014W&	-	G	A	NUC_position=312
NC_001147	300056	YOL014W&	-	C	T	NUC_position=363
NC_001147	300098	INTERGENIC	-	A	G			
NC_001147	300302	INTERGENIC	-	G	T			
NC_001147	300581	INTERGENIC	-	G	A			
NC_001147	300671	INTERGENIC	-	A	G			
NC_001147	300832	INTERGENIC	-	G	A			
NC_001147	300866	INTERGENIC	-	T	C			
NC_001147	300888	INTERGENIC	-	C	T			
NC_001147	300896	INTERGENIC	-	T	A			
NC_001147	301025	INTERGENIC	-	A	G			
NC_001147	301154	YOL013W-A&	-	G	A	NUC_position=107
NC_001147	301305	INTERGENIC	-	A	G			
NC_001147	301494	YOL013C&	HRD1	T	G	NUC_position=1543
NC_001147	301498	YOL013C&	HRD1	A	G	NUC_position=1539
NC_001147	301569	YOL013C&	HRD1	C	T	NUC_position=1468
NC_001147	301622	YOL013C&	HRD1	C	G	NUC_position=1415
NC_001147	301632	YOL013C&	HRD1	T	C	NUC_position=1405
NC_001147	301639	YOL013C&	HRD1	T	C	NUC_position=1398
NC_001147	301659	YOL013C&	HRD1	G	A	NUC_position=1378
NC_001147	301738	YOL013C&	HRD1	T	G	NUC_position=1299
NC_001147	302185	YOL013C&	HRD1	T	C	NUC_position=852
NC_001147	302515	YOL013C&	HRD1	T	C	NUC_position=522
NC_001147	302731	YOL013C&	HRD1	T	C	NUC_position=306
NC_001147	302845	YOL013C&	HRD1	T	C	NUC_position=192
NC_001147	302884	YOL013C&	HRD1	C	T	NUC_position=153
NC_001147	303067	INTERGENIC	-	A	T			
NC_001147	303068	INTERGENIC	-	C	T			
NC_001147	303119	INTERGENIC	-	C	T			
NC_001147	303177	INTERGENIC	-	T	G			
NC_001147	303223	INTERGENIC	-	A	G			
NC_001147	303786	YOL012C&	HTZ1	A	G	NUC_position=199
NC_001147	303925	YOL012C&	HTZ1	C	T	NUC_position=60
NC_001147	303992	INTERGENIC	-	A	T			
NC_001147	304269	INTERGENIC	-	T	C			
NC_001147	304270	INTERGENIC	-	G	A			
NC_001147	304526	INTERGENIC	-	C	G			
NC_001147	304797	INTERGENIC	-	T	C			
NC_001147	304894	INTERGENIC	-	C	T			
NC_001147	304913	INTERGENIC	-	T	A			
NC_001147	305297	INTERGENIC	-	G	A			
NC_001147	305376	YOL011W&	PLB3	T	C	NUC_position=27
NC_001147	305532	YOL011W&	PLB3	G	A	NUC_position=183
NC_001147	305541	YOL011W&	PLB3	G	A	NUC_position=192
NC_001147	305754	YOL011W&	PLB3	T	C	NUC_position=405
NC_001147	306276	YOL011W&	PLB3	C	T	NUC_position=927
NC_001147	306428	YOL011W&	PLB3	C	T	NUC_position=1079
NC_001147	307050	YOL011W&	PLB3	A	G	NUC_position=1701
NC_001147	307850	INTERGENIC	-	A	T			
NC_001147	307995	YOL010W&	RCL1	A	G	NUC_position=57
NC_001147	308125	YOL010W&	RCL1	A	G	NUC_position=187
NC_001147	308213	YOL010W&	RCL1	G	A	NUC_position=275
NC_001147	308388	YOL010W&	RCL1	C	T	NUC_position=450
NC_001147	308421	YOL010W&	RCL1	A	C	NUC_position=483
NC_001147	308514	YOL010W&	RCL1	C	T	NUC_position=576
NC_001147	308646	YOL010W&	RCL1	G	A	NUC_position=708
NC_001147	308793	YOL010W&	RCL1	G	A	NUC_position=855
NC_001147	308877	YOL010W&	RCL1	T	C	NUC_position=939
NC_001147	308970	YOL010W&	RCL1	G	A	NUC_position=1032
NC_001147	309145	INTERGENIC	-	A	G			
NC_001147	309238	INTERGENIC	-	A	G			
NC_001147	309248	INTERGENIC	-	A	C			
NC_001147	309335	YOL009C&	MDM12	C	T	NUC_position=806
NC_001147	309616	YOL009C&	MDM12	T	C	NUC_position=525
NC_001147	309870	YOL009C&	MDM12	T	C	NUC_position=271
NC_001147	310071	YOL009C&	MDM12	A	G	NUC_position=70
NC_001147	310258	INTERGENIC	-	A	G			
NC_001147	310259	INTERGENIC	-	A	G			
NC_001147	310927	YOL008W&	COQ10	C	T	NUC_position=615
NC_001147	311158	INTERGENIC	-	A	G			
NC_001147	311313	INTERGENIC	-	T	C			
NC_001147	311430	YOL007C&	CSI2	A	C	NUC_position=939
NC_001147	311451	YOL007C&	CSI2	G	A	NUC_position=918
NC_001147	311490	YOL007C&	CSI2	G	A	NUC_position=879
NC_001147	311719	YOL007C&	CSI2	C	T	NUC_position=650
NC_001147	312221	YOL007C&	CSI2	A	G	NUC_position=148
NC_001147	312455	INTERGENIC	-	A	G			
NC_001147	312535	INTERGENIC	-	T	C			
NC_001147	312576	INTERGENIC	-	C	A			
NC_001147	312920	INTERGENIC	-	A	G			
NC_001147	313127	YOL006C&	TOP1	T	C	NUC_position=2262
NC_001147	313430	YOL006C&	TOP1	T	C	NUC_position=1959
NC_001147	313925	YOL006C&	TOP1	T	G	NUC_position=1464
NC_001147	313949	YOL006C&	TOP1	A	G	NUC_position=1440
NC_001147	314042	YOL006C&	TOP1	A	G	NUC_position=1347
NC_001147	314074	YOL006C&	TOP1	G	T	NUC_position=1315
NC_001147	314396	YOL006C&	TOP1	G	A	NUC_position=993
NC_001147	314515	YOL006C&	TOP1	G	A	NUC_position=874
NC_001147	315049	YOL006C&	TOP1	G	T	NUC_position=340
NC_001147	315192	YOL006C&	TOP1	G	C	NUC_position=197
NC_001147	315628	INTERGENIC	-	T	A			
NC_001147	315692	INTERGENIC	-	A	G			
NC_001147	315749	INTERGENIC	-	T	C			
NC_001147	315838	YOL005C&	RPB11	A	G	NUC_position=339
NC_001147	315973	YOL005C&	RPB11	G	A	NUC_position=204
NC_001147	316039	YOL005C&	RPB11	A	G	NUC_position=138
NC_001147	316313	INTERGENIC	-	C	A			
NC_001147	316328	INTERGENIC	-	A	C			
NC_001147	316354	INTERGENIC	-	T	C			
NC_001147	316362	INTERGENIC	-	T	A			
NC_001147	316413	INTERGENIC	-	C	T			
NC_001147	316444	INTERGENIC	-	C	T			
NC_001147	316445	INTERGENIC	-	T	A			
NC_001147	316592	INTERGENIC	-	A	T			
NC_001147	316612	INTERGENIC	-	A	G			
NC_001147	316883	INTERGENIC	-	G	A			
NC_001147	317035	YOL004W&	SIN3	T	A	NUC_position=97
NC_001147	317484	YOL004W&	SIN3	T	C	NUC_position=546
NC_001147	317790	YOL004W&	SIN3	A	T	NUC_position=852
NC_001147	317799	YOL004W&	SIN3	C	T	NUC_position=861
NC_001147	317859	YOL004W&	SIN3	T	C	NUC_position=921
NC_001147	318078	YOL004W&	SIN3	T	A	NUC_position=1140
NC_001147	318085	YOL004W&	SIN3	C	T	NUC_position=1147
NC_001147	318137	YOL004W&	SIN3	C	T	NUC_position=1199
NC_001147	318669	YOL004W&	SIN3	C	G	NUC_position=1731
NC_001147	318819	YOL004W&	SIN3	T	C	NUC_position=1881
NC_001147	319506	YOL004W&	SIN3	C	T	NUC_position=2568
NC_001147	319629	YOL004W&	SIN3	G	A	NUC_position=2691
NC_001147	320016	YOL004W&	SIN3	C	G	NUC_position=3078
NC_001147	320175	YOL004W&	SIN3	T	G	NUC_position=3237
NC_001147	320438	YOL004W&	SIN3	G	A	NUC_position=3500
NC_001147	320591	YOL004W&	SIN3	A	G	NUC_position=3653
NC_001147	320727	YOL004W&	SIN3	G	A	NUC_position=3789
NC_001147	320826	YOL004W&	SIN3	C	T	NUC_position=3888
NC_001147	321353	YOL004W&	SIN3	C	T	NUC_position=4415
NC_001147	321369	YOL004W&	SIN3	A	C	NUC_position=4431
NC_001147	321656	INTERGENIC	-	C	G			
NC_001147	321767	INTERGENIC	-	C	T			
NC_001147	321973	YOL003C&	PFA4	T	C	NUC_position=1023
NC_001147	322109	YOL003C&	PFA4	C	T	NUC_position=887
NC_001147	322139	YOL003C&	PFA4	G	T	NUC_position=857
NC_001147	322264	YOL003C&	PFA4	G	A	NUC_position=732
NC_001147	322342	YOL003C&	PFA4	A	G	NUC_position=654
NC_001147	322692	YOL003C&	PFA4	G	A	NUC_position=304
NC_001147	322693	YOL003C&	PFA4	G	A	NUC_position=303
NC_001147	322742	YOL003C&	PFA4	C	T	NUC_position=254
NC_001147	322820	YOL003C&	PFA4	C	T	NUC_position=176
NC_001147	323131	INTERGENIC	-	A	G			
NC_001147	323285	INTERGENIC	-	C	T			
NC_001147	323553	YOL002C&	IZH2	G	A	NUC_position=813
NC_001147	323814	YOL002C&	IZH2	C	G	NUC_position=552
NC_001147	323975	YOL002C&	IZH2	A	G	NUC_position=391
NC_001147	324303	YOL002C&	IZH2	T	G	NUC_position=63
NC_001147	324680	INTERGENIC	-	T	C			
NC_001147	325270	YOL001W&	PHO80	A	C	NUC_position=21
NC_001147	325360	YOL001W&	PHO80	G	A	NUC_position=111
NC_001147	325988	YOL001W&	PHO80	C	T	NUC_position=739
NC_001147	326268	INTERGENIC	-	T	C			
NC_001147	326370	INTERGENIC	-	A	G			
NC_001147	326394	INTERGENIC	-	A	G			
NC_001147	326414	INTERGENIC	-	A	G			
NC_001147	326419	INTERGENIC	-	T	C			
NC_001147	326489	INTERGENIC	-	C	A			
NC_001147	326559	INTERGENIC	-	G	A			
NC_001147	326568	INTERGENIC	-	A	C			
NC_001147	326584	INTERGENIC	-	T	A			
NC_001147	326880	YOR001W&	RRP6	G	A	NUC_position=48
NC_001147	326916	YOR001W&	RRP6	A	G	NUC_position=84
NC_001147	326919	YOR001W&	RRP6	C	G	NUC_position=87
NC_001147	327003	YOR001W&	RRP6	C	T	NUC_position=171
NC_001147	327004	YOR001W&	RRP6	C	T	NUC_position=172
NC_001147	327021	YOR001W&	RRP6	T	C	NUC_position=189
NC_001147	327198	YOR001W&	RRP6	T	C	NUC_position=366
NC_001147	327918	YOR001W&	RRP6	T	C	NUC_position=1086
NC_001147	328030	YOR001W&	RRP6	A	C	NUC_position=1198
NC_001147	328050	YOR001W&	RRP6	C	T	NUC_position=1218
NC_001147	328186	YOR001W&	RRP6	A	G	NUC_position=1354
NC_001147	328374	YOR001W&	RRP6	C	T	NUC_position=1542
NC_001147	328458	YOR001W&	RRP6	C	T	NUC_position=1626
NC_001147	328465	YOR001W&	RRP6	G	A	NUC_position=1633
NC_001147	328715	YOR001W&	RRP6	T	C	NUC_position=1883
NC_001147	328720	YOR001W&	RRP6	C	G	NUC_position=1888
NC_001147	328736	YOR001W&	RRP6	C	T	NUC_position=1904
NC_001147	328748	YOR001W&	RRP6	C	T	NUC_position=1916
NC_001147	328792	YOR001W&	RRP6	C	A	NUC_position=1960
NC_001147	329047	INTERGENIC	-	A	T			
NC_001147	329562	YOR002W&	ALG6	C	G	NUC_position=145
NC_001147	330218	YOR002W&	ALG6	T	C	NUC_position=801
NC_001147	330567	YOR002W&	ALG6	A	G	NUC_position=1150
NC_001147	331120	INTERGENIC	-	A	T			
NC_001147	331263	INTERGENIC	-	T	C			
NC_001147	331266	INTERGENIC	-	C	T			
NC_001147	331410	INTERGENIC	-	G	A			
NC_001147	331521	YOR003W&	YSP3	T	A	NUC_position=66
NC_001147	331656	YOR003W&	YSP3	T	A	NUC_position=201
NC_001147	331768	YOR003W&	YSP3	A	G	NUC_position=313
NC_001147	331896	YOR003W&	YSP3	T	C	NUC_position=441
NC_001147	332035	YOR003W&	YSP3	G	T	NUC_position=580
NC_001147	332097	YOR003W&	YSP3	A	T	NUC_position=642
NC_001147	332112	YOR003W&	YSP3	G	A	NUC_position=657
NC_001147	332286	YOR003W&	YSP3	A	G	NUC_position=831
NC_001147	332379	YOR003W&	YSP3	G	A	NUC_position=924
NC_001147	332900	INTERGENIC	-	T	C			
NC_001147	332917	INTERGENIC	-	C	T			
NC_001147	332924	INTERGENIC	-	A	G			
NC_001147	333274	INTERGENIC	-	C	T			
NC_001147	333312	INTERGENIC	-	A	G			
NC_001147	333365	INTERGENIC	-	C	G			
NC_001147	333392	INTERGENIC	-	G	C			
NC_001147	333404	INTERGENIC	-	T	G			
NC_001147	333898	YOR004W&	UTP23	C	T	NUC_position=306
NC_001147	334300	YOR004W&	UTP23	G	A	NUC_position=708
NC_001147	334727	YOR005C&	DNL4	T	C	NUC_position=2618
NC_001147	334870	YOR005C&	DNL4	C	G	NUC_position=2475
NC_001147	335002	YOR005C&	DNL4	A	G	NUC_position=2343
NC_001147	335414	YOR005C&	DNL4	A	G	NUC_position=1931
NC_001147	336580	YOR005C&	DNL4	G	C	NUC_position=765
NC_001147	336630	YOR005C&	DNL4	C	T	NUC_position=715
NC_001147	336659	YOR005C&	DNL4	A	G	NUC_position=686
NC_001147	336822	YOR005C&	DNL4	T	C	NUC_position=523
NC_001147	337297	YOR005C&	DNL4	A	G	NUC_position=48
NC_001147	337465	INTERGENIC	-	T	C			
NC_001147	337466	INTERGENIC	-	G	A			
NC_001147	337547	INTERGENIC	-	A	G			
NC_001147	337636	INTERGENIC	-	C	T			
NC_001147	337724	YOR006C&	TSR3	C	T	NUC_position=899
NC_001147	337773	YOR006C&	TSR3	C	T	NUC_position=850
NC_001147	338128	YOR006C&	TSR3	T	C	NUC_position=495
NC_001147	338176	YOR006C&	TSR3	C	T	NUC_position=447
NC_001147	338260	YOR006C&	TSR3	G	A	NUC_position=363
NC_001147	338407	YOR006C&	TSR3	A	G	NUC_position=216
NC_001147	338413	YOR006C&	TSR3	G	A	NUC_position=210
NC_001147	339098	YOR007C&	SGT2	A	G	NUC_position=882
NC_001147	339179	YOR007C&	SGT2	T	C	NUC_position=801
NC_001147	339569	YOR007C&	SGT2	A	G	NUC_position=411
NC_001147	339638	YOR007C&	SGT2	G	A	NUC_position=342
NC_001147	340282	INTERGENIC	-	T	C			
NC_001147	340388	INTERGENIC	-	T	C			
NC_001147	340402	INTERGENIC	-	C	A			
NC_001147	340588	INTERGENIC	-	T	G			
NC_001147	340589	INTERGENIC	-	T	G			
NC_001147	340626	INTERGENIC	-	T	C			
NC_001147	340737	INTERGENIC	-	A	G			
NC_001147	340857	INTERGENIC	-	T	G			
NC_001147	340868	INTERGENIC	-	T	C			
NC_001147	340898	INTERGENIC	-	A	G			
NC_001147	340970	INTERGENIC	-	G	A			
NC_001147	341166	INTERGENIC	-	G	A			
NC_001147	341822	YOR008C&	SLG1	C	A	NUC_position=594
NC_001147	343170	INTERGENIC	-	C	A			
NC_001147	343173	INTERGENIC	-	A	G			
NC_001147	343202	INTERGENIC	-	A	G			
NC_001147	343216	INTERGENIC	-	C	A			
NC_001147	343222	INTERGENIC	-	A	C			
NC_001147	343319	INTERGENIC	-	T	C			
NC_001147	343484	INTERGENIC	-	G	T			
NC_001147	343550	INTERGENIC	-	A	G			
NC_001147	343770	INTERGENIC	-	G	A			
NC_001147	344523	YOR009W&	TIR4	T	C	NUC_position=189
NC_001147	344777	YOR009W&	TIR4	T	C	NUC_position=443
NC_001147	345111	YOR009W&	TIR4	C	T	NUC_position=777
NC_001147	345165	YOR009W&	TIR4	C	T	NUC_position=831
NC_001147	345183	YOR009W&	TIR4	C	T	NUC_position=849
NC_001147	345678	YOR009W&	TIR4	C	T	NUC_position=1344
NC_001147	345689	YOR009W&	TIR4	T	C	NUC_position=1355
NC_001147	345964	INTERGENIC	-	T	C			
NC_001147	346267	YOR010C&	TIR2	A	G	NUC_position=684
NC_001147	346309	YOR010C&	TIR2	A	G	NUC_position=642
NC_001147	346376	YOR010C&	TIR2	G	A	NUC_position=575
NC_001147	346416	YOR010C&	TIR2	T	C	NUC_position=535
NC_001147	346564	YOR010C&	TIR2	G	A	NUC_position=387
NC_001147	347064	INTERGENIC	-	A	G			
NC_001147	347117	INTERGENIC	-	T	A			
NC_001147	347325	INTERGENIC	-	A	G			
NC_001147	347552	INTERGENIC	-	C	G			
NC_001147	347788	INTERGENIC	-	T	C			
NC_001147	347793	INTERGENIC	-	A	G			
NC_001147	347863	INTERGENIC	-	G	T			
NC_001147	347921	INTERGENIC	-	A	G			
NC_001147	347922	INTERGENIC	-	C	T			
NC_001147	348030	INTERGENIC	-	A	G			
NC_001147	348098	INTERGENIC	-	T	C			
NC_001147	348149	INTERGENIC	-	C	T			
NC_001147	348182	INTERGENIC	-	A	G			
NC_001147	348210	INTERGENIC	-	G	A			
NC_001147	348325	INTERGENIC	-	G	A			
NC_001147	348346	INTERGENIC	-	C	T			
NC_001147	348389	INTERGENIC	-	A	G			
NC_001147	348459	INTERGENIC	-	T	C			
NC_001147	348559	INTERGENIC	-	C	T			
NC_001147	348588	INTERGENIC	-	C	T			
NC_001147	348597	INTERGENIC	-	T	A			
NC_001147	348744	INTERGENIC	-	A	G			
NC_001147	349164	INTERGENIC	-	T	C			
NC_001147	351607	YOR011W&	AUS1	C	T	NUC_position=1929
NC_001147	351721	YOR011W&	AUS1	A	G	NUC_position=2043
NC_001147	351780	YOR011W&	AUS1	T	C	NUC_position=2102
NC_001147	351787	YOR011W&	AUS1	C	T	NUC_position=2109
NC_001147	351979	YOR011W&	AUS1	T	C	NUC_position=2301
NC_001147	352012	YOR011W&	AUS1	C	T	NUC_position=2334
NC_001147	352075	YOR011W&	AUS1	T	C	NUC_position=2397
NC_001147	352138	YOR011W&	AUS1	G	A	NUC_position=2460
NC_001147	352379	YOR011W&	AUS1	C	T	NUC_position=2701
NC_001147	352665	YOR011W&	AUS1	A	G	NUC_position=2987
NC_001147	352775	YOR011W&	AUS1	A	G	NUC_position=3097
NC_001147	353226	YOR011W&	AUS1	C	G	NUC_position=3548
NC_001147	353491	YOR011W&	AUS1	T	C	NUC_position=3813
NC_001147	353662	YOR011W&	AUS1	C	T	NUC_position=3984
NC_001147	353934	INTERGENIC	-	C	T			
NC_001147	354230	INTERGENIC	-	C	G			
NC_001147	354233	INTERGENIC	-	A	G			
NC_001147	359260	YOR014W&	RTS1	A	T	NUC_position=1587
NC_001147	367673	INTERGENIC	-	A	G			
NC_001147	389237	YOR031W&	CRS5	T	G	NUC_position=25
NC_001147	398634	YOR035C&	SHE4	C	T	NUC_position=1471
NC_001147	492721	YOR090C&	PTC5	G	A	NUC_position=123
NC_001147	492751	YOR090C&	PTC5	G	T	NUC_position=93
NC_001147	492848	INTERGENIC	-	A	G			
NC_001147	492853	INTERGENIC	-	G	A			
NC_001147	493332	INTERGENIC	-	A	G			
NC_001147	493378	INTERGENIC	-	T	G			
NC_001147	493685	YOR091W&	TMA46	G	A	NUC_position=252
NC_001147	493847	YOR091W&	TMA46	C	T	NUC_position=414
NC_001147	493976	YOR091W&	TMA46	T	C	NUC_position=543
NC_001147	494572	INTERGENIC	-	A	G			
NC_001147	494591	INTERGENIC	-	C	T			
NC_001147	494670	INTERGENIC	-	T	C			
NC_001147	494729	INTERGENIC	-	G	A			
NC_001147	495046	INTERGENIC	-	C	T			
NC_001147	556871	YOR124C&	UBP2	T	G	NUC_position=1773
NC_001147	557022	YOR124C&	UBP2	T	A	NUC_position=1622
NC_001147	557195	YOR124C&	UBP2	T	G	NUC_position=1449
NC_001147	557624	YOR124C&	UBP2	T	C	NUC_position=1020
NC_001147	557723	YOR124C&	UBP2	T	C	NUC_position=921
NC_001147	557759	YOR124C&	UBP2	A	G	NUC_position=885
NC_001147	558498	YOR124C&	UBP2	G	A	NUC_position=146
NC_001147	559460	YOR125C&	CAT5	T	C	NUC_position=273
NC_001147	560187	YOR126C&	IAH1	A	G	NUC_position=492
NC_001147	560190	YOR126C&	IAH1	T	A	NUC_position=489
NC_001147	560586	YOR126C&	IAH1	A	G	NUC_position=93
NC_001147	560611	YOR126C&	IAH1	A	G	NUC_position=68
NC_001147	560808	INTERGENIC	-	A	G			
NC_001147	560858	INTERGENIC	-	G	A			
NC_001147	561116	INTERGENIC	-	A	T			
NC_001147	561512	YOR127W&	RGA1	G	A	NUC_position=342
NC_001147	562083	YOR127W&	RGA1	C	T	NUC_position=913
NC_001147	562163	YOR127W&	RGA1	C	T	NUC_position=993
NC_001147	562358	YOR127W&	RGA1	G	A	NUC_position=1188
NC_001147	562469	YOR127W&	RGA1	A	G	NUC_position=1299
NC_001147	562541	YOR127W&	RGA1	T	G	NUC_position=1371
NC_001147	562568	YOR127W&	RGA1	C	T	NUC_position=1398
NC_001147	562673	YOR127W&	RGA1	G	C	NUC_position=1503
NC_001147	562689	YOR127W&	RGA1	A	C	NUC_position=1519
NC_001147	562829	YOR127W&	RGA1	G	A	NUC_position=1659
NC_001147	563009	YOR127W&	RGA1	G	A	NUC_position=1839
NC_001147	563767	YOR127W&	RGA1	T	C	NUC_position=2597
NC_001147	563863	YOR127W&	RGA1	A	G	NUC_position=2693
NC_001147	563918	YOR127W&	RGA1	G	A	NUC_position=2748
NC_001147	563946	YOR127W&	RGA1	A	G	NUC_position=2776
NC_001147	564208	INTERGENIC	-	T	G			
NC_001147	564209	INTERGENIC	-	C	A			
NC_001147	564259	INTERGENIC	-	C	T			
NC_001147	564300	INTERGENIC	-	G	C			
NC_001147	564576	YOR128C&	ADE2	C	T	NUC_position=1617
NC_001147	565821	YOR128C&	ADE2	A	G	NUC_position=372
NC_001147	565892	YOR128C&	ADE2	T	C	NUC_position=301
NC_001147	566003	YOR128C&	ADE2	C	A	NUC_position=190
NC_001147	566127	YOR128C&	ADE2	T	A	NUC_position=66
NC_001147	566166	YOR128C&	ADE2	T	C	NUC_position=27
NC_001147	566211	INTERGENIC	-	A	G			
NC_001147	566354	INTERGENIC	-	G	A			
NC_001147	566374	INTERGENIC	-	A	C			
NC_001147	566376	INTERGENIC	-	G	A			
NC_001147	566431	INTERGENIC	-	G	T			
NC_001147	566503	INTERGENIC	-	A	G			
NC_001147	566543	INTERGENIC	-	A	C			
NC_001147	566565	INTERGENIC	-	A	C			
NC_001147	566821	INTERGENIC	-	A	T			
NC_001147	566901	YOR129C&	-	C	A	NUC_position=2659
NC_001147	567086	YOR129C&	-	T	C	NUC_position=2474
NC_001147	567263	YOR129C&	-	G	A	NUC_position=2297
NC_001147	567268	YOR129C&	-	C	T	NUC_position=2292
NC_001147	567277	YOR129C&	-	A	G	NUC_position=2283
NC_001147	567368	YOR129C&	-	C	T	NUC_position=2192
NC_001147	568142	YOR129C&	-	T	C	NUC_position=1418
NC_001147	568708	YOR129C&	-	G	A	NUC_position=852
NC_001147	569059	YOR129C&	-	T	A	NUC_position=501
NC_001147	569260	YOR129C&	-	A	G	NUC_position=300
NC_001147	569681	INTERGENIC	-	G	T			
NC_001147	569771	INTERGENIC	-	C	T			
NC_001147	569788	INTERGENIC	-	A	G			
NC_001147	569804	INTERGENIC	-	T	A			
NC_001147	569826	INTERGENIC	-	C	T			
NC_001147	570374	YOR130C&	ORT1	A	T	NUC_position=435
NC_001147	570495	YOR130C&	ORT1	A	G	NUC_position=314
NC_001147	571257	INTERGENIC	-	A	C			
NC_001147	571301	INTERGENIC	-	G	T			
NC_001147	571407	INTERGENIC	-	A	G			
NC_001147	571446	INTERGENIC	-	G	C			
NC_001147	571488	INTERGENIC	-	G	A			
NC_001147	611023	YOR149C&	SMP3	G	T	NUC_position=367
NC_001147	611024	YOR149C&	SMP3	C	G	NUC_position=366
NC_001147	611036	YOR149C&	SMP3	A	G	NUC_position=354
NC_001147	809751	YOR256C&	TRE2	C	T	NUC_position=933
NC_001147	846445	YOR281C&	PLP2	T	C	NUC_position=684
NC_001147	846675	YOR281C&	PLP2	T	C	NUC_position=454
NC_001147	846730	YOR281C&	PLP2	G	C	NUC_position=399
NC_001147	846762	YOR281C&	PLP2	C	T	NUC_position=367
NC_001147	847381	INTERGENIC	-	A	C			
NC_001147	847715	YOR283W&	-	A	G	NUC_position=264
NC_001147	848375	INTERGENIC	-	C	G			
NC_001147	848405	INTERGENIC	-	G	A			
NC_001147	848613	YOR284W&	HUA2	G	A	NUC_position=137
NC_001147	848634	YOR284W&	HUA2	G	C	NUC_position=158
NC_001147	848656	YOR284W&	HUA2	A	G	NUC_position=180
NC_001147	848683	YOR284W&	HUA2	C	T	NUC_position=207
NC_001147	848739	YOR284W&	HUA2	G	A	NUC_position=263
NC_001147	848779	YOR284W&	HUA2	G	C	NUC_position=303
NC_001147	848935	YOR284W&	HUA2	G	A	NUC_position=459
NC_001147	849273	INTERGENIC	-	T	C			
NC_001147	849389	INTERGENIC	-	A	G			
NC_001147	849393	INTERGENIC	-	C	T			
NC_001147	849529	INTERGENIC	-	T	G			
NC_001147	849547	INTERGENIC	-	G	A			
NC_001147	849560	INTERGENIC	-	G	A			
NC_001147	849593	INTERGENIC	-	T	C			
NC_001147	849607	INTERGENIC	-	G	C			
NC_001147	849610	INTERGENIC	-	T	C			
NC_001147	849840	YOR285W&	-	T	C	NUC_position=207
NC_001147	874911	YOR297C&	TIM18	C	T	NUC_position=410
NC_001147	882932	YOR303W&	CPA1	C	T	NUC_position=36
NC_001147	889947	YOR306C&	MCH5	G	C	NUC_position=1484
NC_001147	101656	4 N	YOR361C&	PRT1	T	C	NUC_position=1087

##################################################################################
NON-synonymous substitutions for G600
YAL060W& BDH1	NC_001133	NO INTRON	AA_position=322	A->D
YAL059W& ECM1	NC_001133	NO INTRON	AA_position=102	D->A
YAL056W& GPB2	NC_001133	NO INTRON	AA_position=661	I->V
YAL056W& GPB2	NC_001133	NO INTRON	AA_position=802	F->C
YAL056W& GPB2	NC_001133	NO INTRON	AA_position=814	A->E
YAL056W& GPB2	NC_001133	NO INTRON	AA_position=815	A->D
YAL053W& FLC2	NC_001133	NO INTRON	AA_position=111	S->C
YAL053W& FLC2	NC_001133	NO INTRON	AA_position=312	D->N
YAL053W& FLC2	NC_001133	NO INTRON	AA_position=641	I->N
YAL053W& FLC2	NC_001133	NO INTRON	AA_position=643	P->S
YAL051W& OAF1	NC_001133	NO INTRON	AA_position=70	W->R
YAL051W& OAF1	NC_001133	NO INTRON	AA_position=447	P->Q
YAL051W& OAF1	NC_001133	NO INTRON	AA_position=588	T->K
YAL047C& SPC72	NC_001133	NO INTRON	AA_position=302	I->N
YAL044C& GCV3	NC_001133	NO INTRON	AA_position=14	A->T
YAL044C& GCV3	NC_001133	NO INTRON	AA_position=73	S->A
YAL044C& GCV3	NC_001133	NO INTRON	AA_position=90	S->A
YAL029C& MYO4	NC_001133	NO INTRON	AA_position=1146	V->M
YAL026C& DRS2	NC_001133	NO INTRON	AA_position=450	R->A
YAL026C& DRS2	NC_001133	NO INTRON	AA_position=674	G->P
YAL026C& DRS2	NC_001133	NO INTRON	AA_position=891	K->N
YAL026C& DRS2	NC_001133	NO INTRON	AA_position=892	S->T
YAL026C& DRS2	NC_001133	NO INTRON	AA_position=987	L->V
YAL025C& MAK16	NC_001133	NO INTRON	AA_position=250	Q->E
YAL021C& CCR4	NC_001133	NO INTRON	AA_position=12	V->L
YAL020C& ATS1	NC_001133	NO INTRON	AA_position=120	Q->E
YAL020C& ATS1	NC_001133	NO INTRON	AA_position=130	E->G
YAL020C& ATS1	NC_001133	NO INTRON	AA_position=172	V->I
YAL020C& ATS1	NC_001133	NO INTRON	AA_position=237	A->T
YAL020C& ATS1	NC_001133	NO INTRON	AA_position=276	T->I
YAL020C& ATS1	NC_001133	NO INTRON	AA_position=305	A->G
YAL019W& FUN30	NC_001133	NO INTRON	AA_position=4	S->P
YAL019W& FUN30	NC_001133	NO INTRON	AA_position=386	K->E
YAL019W& FUN30	NC_001133	NO INTRON	AA_position=470	I->T
YAL019W& FUN30	NC_001133	NO INTRON	AA_position=544	I->V
YAL019W& FUN30	NC_001133	NO INTRON	AA_position=561	G->D
YAL018C& -	NC_001133	NO INTRON	AA_position=182	A->V
YAL017W& PSK1	NC_001133	NO INTRON	AA_position=73	Q->E
YAL017W& PSK1	NC_001133	NO INTRON	AA_position=410	G->E
YAL017W& PSK1	NC_001133	NO INTRON	AA_position=575	D->E
YAL017W& PSK1	NC_001133	NO INTRON	AA_position=578	A->V
YAL017W& PSK1	NC_001133	NO INTRON	AA_position=645	G->R
YAL017W& PSK1	NC_001133	NO INTRON	AA_position=660	S->T
YAL017W& PSK1	NC_001133	NO INTRON	AA_position=1053	A->V
YAL017W& PSK1	NC_001133	NO INTRON	AA_position=1056	P->S
YAL017W& PSK1	NC_001133	NO INTRON	AA_position=1279	P->S
YAL016W& TPD3	NC_001133	NO INTRON	AA_position=22	S->P
YAL016W& TPD3	NC_001133	NO INTRON	AA_position=34	E->G
YAL015C& NTG1	NC_001133	NO INTRON	AA_position=363	G->R
YAL015C& NTG1	NC_001133	NO INTRON	AA_position=396	K->R
YAL010C& MDM10	NC_001133	NO INTRON	AA_position=272	Q->N
YAR014C& BUD14	NC_001133	NO INTRON	AA_position=439	A->G
YAR014C& BUD14	NC_001133	NO INTRON	AA_position=607	P->A
YAR019C& CDC15	NC_001133	NO INTRON	AA_position=316	R->A
YAR019C& CDC15	NC_001133	NO INTRON	AA_position=321	P->A
YAR023C& -	NC_001133	NO INTRON	AA_position=9	L->V
YAR023C& -	NC_001133	NO INTRON	AA_position=17	N->D
YAR023C& -	NC_001133	NO INTRON	AA_position=20	V->L
YAR023C& -	NC_001133	NO INTRON	AA_position=46	I->F
YBL107C& -	NC_001134	NO INTRON	AA_position=139	A->E
YBL106C& SRO77	NC_001134	NO INTRON	AA_position=130	F->I
YBL106C& SRO77	NC_001134	NO INTRON	AA_position=135	P->S
YBL106C& SRO77	NC_001134	NO INTRON	AA_position=231	N->D
YBL106C& SRO77	NC_001134	NO INTRON	AA_position=260	A->S
YBL106C& SRO77	NC_001134	NO INTRON	AA_position=273	H->Q
YBL106C& SRO77	NC_001134	NO INTRON	AA_position=339	G->D
YBL106C& SRO77	NC_001134	NO INTRON	AA_position=711	N->D
YBL106C& SRO77	NC_001134	NO INTRON	AA_position=779	I->V
YBL106C& SRO77	NC_001134	NO INTRON	AA_position=804	T->A
YBL106C& SRO77	NC_001134	NO INTRON	AA_position=834	V->G
YBL106C& SRO77	NC_001134	NO INTRON	AA_position=858	S->T
YBL106C& SRO77	NC_001134	NO INTRON	AA_position=943	K->E
YBL105C& PKC1	NC_001134	NO INTRON	AA_position=81	F->C
YBL105C& PKC1	NC_001134	NO INTRON	AA_position=621	K->R
YBL105C& PKC1	NC_001134	NO INTRON	AA_position=623	S->P
YBL105C& PKC1	NC_001134	NO INTRON	AA_position=789	P->A
YBL104C& -	NC_001134	NO INTRON	AA_position=443	I->V
YBL103C& RTG3	NC_001134	NO INTRON	AA_position=103	S->P
YBL103C& RTG3	NC_001134	NO INTRON	AA_position=163	P->S
YBL103C& RTG3	NC_001134	NO INTRON	AA_position=414	S->T
YBL101C& ECM21	NC_001134	NO INTRON	AA_position=38	L->F
YBL101C& ECM21	NC_001134	NO INTRON	AA_position=101	P->L
YBL101C& ECM21	NC_001134	NO INTRON	AA_position=493	P->L
YBL101C& ECM21	NC_001134	NO INTRON	AA_position=754	A->T
YBL101C& ECM21	NC_001134	NO INTRON	AA_position=874	V->L
YBL101C& ECM21	NC_001134	NO INTRON	AA_position=1081	D->N
YBL100W-C& -	NC_001134	NO INTRON	AA_position=38	K->E
YBL099W& ATP1	NC_001134	NO INTRON	AA_position=340	P->S
YBL098W& BNA4	NC_001134	NO INTRON	AA_position=155	T->A
YBL097W& BRN1	NC_001134	NO INTRON	AA_position=18	Y->H
YBL097W& BRN1	NC_001134	NO INTRON	AA_position=226	Q->K
YBL097W& BRN1	NC_001134	NO INTRON	AA_position=453	H->N
YBL097W& BRN1	NC_001134	NO INTRON	AA_position=517	A->G
YBL097W& BRN1	NC_001134	NO INTRON	AA_position=649	R->K
YBL097W& BRN1	NC_001134	NO INTRON	AA_position=669	K->R
YBL091C& MAP2	NC_001134	NO INTRON	AA_position=86	V->D
YBL088C& TEL1	NC_001134	NO INTRON	AA_position=1412	F->C
YBL084C& CDC27	NC_001134	NO INTRON	AA_position=430	Q->S
YBL080C& PET112	NC_001134	NO INTRON	AA_position=415	A->P
YBL068W& PRS4	NC_001134	NO INTRON	AA_position=90	Q->K
YBL067C& UBP13	NC_001134	NO INTRON	AA_position=180	H->Q
YBL056W& PTC3	NC_001134	NO INTRON	AA_position=369	D->G
YBL014C& RRN6	NC_001134	NO INTRON	AA_position=39	N->K
YBL014C& RRN6	NC_001134	NO INTRON	AA_position=558	S->F
YBL014C& RRN6	NC_001134	NO INTRON	AA_position=581	A->T
YBL014C& RRN6	NC_001134	NO INTRON	AA_position=663	L->V
YBL014C& RRN6	NC_001134	NO INTRON	AA_position=725	V->A
YBL014C& RRN6	NC_001134	NO INTRON	AA_position=787	N->D
YBL013W& FMT1	NC_001134	NO INTRON	AA_position=18	Y->F
YBL013W& FMT1	NC_001134	NO INTRON	AA_position=58	C->S
YBL013W& FMT1	NC_001134	NO INTRON	AA_position=119	G->E
YBL011W& SCT1	NC_001134	NO INTRON	AA_position=10	F->S
YBL011W& SCT1	NC_001134	NO INTRON	AA_position=125	P->A
YBL011W& SCT1	NC_001134	NO INTRON	AA_position=730	G->S
YBL008W& HIR1	NC_001134	NO INTRON	AA_position=59	T->N
YBL008W& HIR1	NC_001134	NO INTRON	AA_position=260	M->V
YBL008W& HIR1	NC_001134	NO INTRON	AA_position=441	L->P
YBL008W& HIR1	NC_001134	NO INTRON	AA_position=513	I->M
YBL007C& SLA1	NC_001134	NO INTRON	AA_position=134	T->I
YBL007C& SLA1	NC_001134	NO INTRON	AA_position=880	D->A
YBL007C& SLA1	NC_001134	NO INTRON	AA_position=1161	E->Q
YBL007C& SLA1	NC_001134	NO INTRON	AA_position=1162	L->P
YBL007C& SLA1	NC_001134	NO INTRON	AA_position=1186	D->G
YBL006C& LDB7	NC_001134	NO INTRON	AA_position=39	H->D
YBL006C& LDB7	NC_001134	NO INTRON	AA_position=167	S->P
YBL005W& PDR3	NC_001134	NO INTRON	AA_position=56	Q->R
YBL005W& PDR3	NC_001134	NO INTRON	AA_position=68	S->F
YBL005W& PDR3	NC_001134	NO INTRON	AA_position=308	K->N
YBL005W& PDR3	NC_001134	NO INTRON	AA_position=810	D->N
YBL005W& PDR3	NC_001134	NO INTRON	AA_position=865	N->K
YBL005W& PDR3	NC_001134	NO INTRON	AA_position=885	A->T
YBL005W& PDR3	NC_001134	NO INTRON	AA_position=916	N->S
YBL004W& UTP20	NC_001134	NO INTRON	AA_position=206	S->P
YBL004W& UTP20	NC_001134	NO INTRON	AA_position=306	L->F
YBL004W& UTP20	NC_001134	NO INTRON	AA_position=316	K->E
YBL004W& UTP20	NC_001134	NO INTRON	AA_position=337	T->I
YBL004W& UTP20	NC_001134	NO INTRON	AA_position=801	Y->F
YBL004W& UTP20	NC_001134	NO INTRON	AA_position=874	L->F
YBL004W& UTP20	NC_001134	NO INTRON	AA_position=981	S->G
YBL004W& UTP20	NC_001134	NO INTRON	AA_position=1072	T->A
YBL004W& UTP20	NC_001134	NO INTRON	AA_position=1327	T->A
YBL004W& UTP20	NC_001134	NO INTRON	AA_position=1357	N->D
YBL004W& UTP20	NC_001134	NO INTRON	AA_position=1401	N->S
YBL004W& UTP20	NC_001134	NO INTRON	AA_position=1618	N->I
YBL004W& UTP20	NC_001134	NO INTRON	AA_position=1830	I->M
YBL004W& UTP20	NC_001134	NO INTRON	AA_position=2326	D->E
YBL004W& UTP20	NC_001134	NO INTRON	AA_position=2493	A->V
YBR001C& NTH2	NC_001134	NO INTRON	AA_position=30	G->S
YBR001C& NTH2	NC_001134	NO INTRON	AA_position=248	G->S
YBR001C& NTH2	NC_001134	NO INTRON	AA_position=412	L->F
YBR001C& NTH2	NC_001134	NO INTRON	AA_position=445	S->P
YBR001C& NTH2	NC_001134	NO INTRON	AA_position=560	H->P
YBR001C& NTH2	NC_001134	NO INTRON	AA_position=563	E->K
YBR001C& NTH2	NC_001134	NO INTRON	AA_position=586	Y->D
YBR001C& NTH2	NC_001134	NO INTRON	AA_position=617	K->I
YBR002C& RER2	NC_001134	NO INTRON	AA_position=3	T->M
YBR002C& RER2	NC_001134	NO INTRON	AA_position=186	D->G
YBR003W& COQ1	NC_001134	NO INTRON	AA_position=210	A->T
YBR004C& GPI18	NC_001134	NO INTRON	AA_position=187	T->S
YBR004C& GPI18	NC_001134	NO INTRON	AA_position=199	S->P
YBR004C& GPI18	NC_001134	NO INTRON	AA_position=212	A->T
YBR005W& RCR1	NC_001134	NO INTRON	AA_position=41	I->R
YBR005W& RCR1	NC_001134	NO INTRON	AA_position=52	V->I
YBR005W& RCR1	NC_001134	NO INTRON	AA_position=130	K->E
YBR007C& DSF2	NC_001134	NO INTRON	AA_position=5	L->I
YBR007C& DSF2	NC_001134	NO INTRON	AA_position=205	R->S
YBR007C& DSF2	NC_001134	NO INTRON	AA_position=234	T->I
YBR007C& DSF2	NC_001134	NO INTRON	AA_position=327	T->P
YBR007C& DSF2	NC_001134	NO INTRON	AA_position=495	H->R
YBR007C& DSF2	NC_001134	NO INTRON	AA_position=700	R->K
YBR008C& FLR1	NC_001134	NO INTRON	AA_position=29	Q->R
YBR008C& FLR1	NC_001134	NO INTRON	AA_position=331	L->F
YBR008C& FLR1	NC_001134	NO INTRON	AA_position=372	S->N
YBR008C& FLR1	NC_001134	NO INTRON	AA_position=473	K->T
YBR008C& FLR1	NC_001134	NO INTRON	AA_position=502	D->E
YBR008C& FLR1	NC_001134	NO INTRON	AA_position=541	T->A
YBR011C& IPP1	NC_001134	NO INTRON	AA_position=267	P->L
YBR014C& GRX7	NC_001134	NO INTRON	AA_position=78	K->E
YBR015C& MNN2	NC_001134	NO INTRON	AA_position=287	T->K
YBR017C& KAP104	NC_001134	NO INTRON	AA_position=139	H->Y
YBR018C& GAL7	NC_001134	NO INTRON	AA_position=267	V->A
YBR018C& GAL7	NC_001134	NO INTRON	AA_position=345	T->I
YBR019C& GAL10	NC_001134	NO INTRON	AA_position=359	G->D
YBR019C& GAL10	NC_001134	NO INTRON	AA_position=518	M->I
YBR019C& GAL10	NC_001134	NO INTRON	AA_position=621	T->A
YBR020W& GAL1	NC_001134	NO INTRON	AA_position=48	A->S
YBR020W& GAL1	NC_001134	NO INTRON	AA_position=297	L->P
YBR020W& GAL1	NC_001134	NO INTRON	AA_position=415	S->G
YBR021W& FUR4	NC_001134	NO INTRON	AA_position=617	V->E
YBR023C& CHS3	NC_001134	NO INTRON	AA_position=1163	F->L
YBR043C& QDR3	NC_001134	NO INTRON	AA_position=37	T->S
YBR055C& PRP6	NC_001134	NO INTRON	AA_position=289	V->I
YBR055C& PRP6	NC_001134	NO INTRON	AA_position=449	E->D
YBR055C& PRP6	NC_001134	NO INTRON	AA_position=483	N->K
YBR055C& PRP6	NC_001134	NO INTRON	AA_position=485	V->F
YBR055C& PRP6	NC_001134	NO INTRON	AA_position=661	L->V
YBR055C& PRP6	NC_001134	NO INTRON	AA_position=751	G->D
YBR057C& MUM2	NC_001134	NO INTRON	AA_position=261	A->S
YBR058C& UBP14	NC_001134	NO INTRON	AA_position=34	L->V
YBR058C& UBP14	NC_001134	NO INTRON	AA_position=61	I->T
YBR058C& UBP14	NC_001134	NO INTRON	AA_position=90	E->D
YBR058C& UBP14	NC_001134	NO INTRON	AA_position=131	S->L
YBR058C& UBP14	NC_001134	NO INTRON	AA_position=562	L->F
YBR058C& UBP14	NC_001134	NO INTRON	AA_position=642	V->D
YBR058C& UBP14	NC_001134	NO INTRON	AA_position=696	F->L
YBR058C& UBP14	NC_001134	NO INTRON	AA_position=748	D->E
YBR059C& AKL1	NC_001134	NO INTRON	AA_position=176	S->P
YBR059C& AKL1	NC_001134	NO INTRON	AA_position=812	F->L
YBR059C& AKL1	NC_001134	NO INTRON	AA_position=997	S->P
YBR059C& AKL1	NC_001134	NO INTRON	AA_position=1090	S->G
YBR062C& -	NC_001134	**INTRON**	AA_position=66	M->L
YBR063C& -	NC_001134	NO INTRON	AA_position=31	S->N
YBR063C& -	NC_001134	NO INTRON	AA_position=95	W->C
YBR063C& -	NC_001134	NO INTRON	AA_position=137	D->E
YBR063C& -	NC_001134	NO INTRON	AA_position=191	N->H
YBR063C& -	NC_001134	NO INTRON	AA_position=228	N->G
YBR063C& -	NC_001134	NO INTRON	AA_position=247	N->K
YBR063C& -	NC_001134	NO INTRON	AA_position=326	I->V
YBR065C& ECM2	NC_001134	NO INTRON	AA_position=350	D->A
YBR066C& NRG2	NC_001134	NO INTRON	AA_position=147	A->T
YBR068C& BAP2	NC_001134	NO INTRON	AA_position=139	E->V
YBR068C& BAP2	NC_001134	NO INTRON	AA_position=203	G->W
YBR068C& BAP2	NC_001134	NO INTRON	AA_position=380	P->L
YBR068C& BAP2	NC_001134	NO INTRON	AA_position=573	D->E
YBR069C& TAT1	NC_001134	NO INTRON	AA_position=60	Q->R
YBR070C& ALG14	NC_001134	NO INTRON	AA_position=113	K->E
YBR070C& ALG14	NC_001134	NO INTRON	AA_position=135	I->T
YBR073W& RDH54	NC_001134	NO INTRON	AA_position=718	R->A
YBR074W& -	NC_001134	NO INTRON	AA_position=6	V->I
YBR074W& -	NC_001134	NO INTRON	AA_position=323	Q->X
YBR074W& -	NC_001134	NO INTRON	AA_position=832	F->N
YBR074W& -	NC_001134	NO INTRON	AA_position=890	E->K
YBR076W& ECM8	NC_001134	NO INTRON	AA_position=30	N->Y
YBR089C-A& NHP6B	NC_001134	NO INTRON	AA_position=30	R->G
YBR090C& -	NC_001134	**INTRON**	AA_position=101	G->A
YBR094W& PBY1	NC_001134	NO INTRON	AA_position=450	R->A
YBR097W& VPS15	NC_001134	NO INTRON	AA_position=134	T->A
YBR097W& VPS15	NC_001134	NO INTRON	AA_position=851	I->R
YBR105C& VID24	NC_001134	NO INTRON	AA_position=53	F->L
YBR107C& IML3	NC_001134	NO INTRON	AA_position=15	S->P
YBR107C& IML3	NC_001134	NO INTRON	AA_position=22	K->Q
YBR107C& IML3	NC_001134	NO INTRON	AA_position=44	P->A
YBR107C& IML3	NC_001134	NO INTRON	AA_position=137	I->V
YBR108W& AIM3	NC_001134	NO INTRON	AA_position=515	A->V
YBR137W& -	NC_001134	NO INTRON	AA_position=110	S->G
YBR138C& -	NC_001134	NO INTRON	AA_position=122	C->L
YBR141C& -	NC_001134	NO INTRON	AA_position=312	S->P
YBR202W& MCM7	NC_001134	NO INTRON	AA_position=552	V->G
YBR202W& MCM7	NC_001134	NO INTRON	AA_position=574	I->Y
YBR203W& COS111	NC_001134	NO INTRON	AA_position=917	S->N
YBR204C& -	NC_001134	NO INTRON	AA_position=63	E->V
YBR207W& FTH1	NC_001134	NO INTRON	AA_position=18	K->E
YBR207W& FTH1	NC_001134	NO INTRON	AA_position=36	D->G
YBR207W& FTH1	NC_001134	NO INTRON	AA_position=228	Q->E
YBR207W& FTH1	NC_001134	NO INTRON	AA_position=334	E->G
YBR207W& FTH1	NC_001134	NO INTRON	AA_position=399	G->E
YBR207W& FTH1	NC_001134	NO INTRON	AA_position=401	C->Y
YBR218C& PYC2	NC_001134	NO INTRON	AA_position=132	D->E
YBR220C& -	NC_001134	NO INTRON	AA_position=60	M->V
YBR220C& -	NC_001134	NO INTRON	AA_position=257	G->R
YBR223C& TDP1	NC_001134	NO INTRON	AA_position=72	E->G
YBR265W& TSC10	NC_001134	NO INTRON	AA_position=255	E->D
YBR267W& REI1	NC_001134	NO INTRON	AA_position=152	N->K
YBR267W& REI1	NC_001134	NO INTRON	AA_position=153	V->L
YBR270C& BIT2	NC_001134	NO INTRON	AA_position=152	R->S
YBR270C& BIT2	NC_001134	NO INTRON	AA_position=153	A->G
YBR275C& RIF1	NC_001134	NO INTRON	AA_position=732	T->A
YBR285W& -	NC_001134	NO INTRON	AA_position=55	H->D
YBR289W& SNF5	NC_001134	NO INTRON	AA_position=564	E->D
YBR295W& PCA1	NC_001134	NO INTRON	AA_position=382	T->H
YCR024C-B& -	NC_001135	NO INTRON	AA_position=76	S->R
YCR042C& TAF2	NC_001135	NO INTRON	AA_position=1403	N->K
YCR073C& SSK22	NC_001135	NO INTRON	AA_position=318	C->F
YCR073C& SSK22	NC_001135	NO INTRON	AA_position=370	V->I
YCR073C& SSK22	NC_001135	NO INTRON	AA_position=767	N->H
YCR076C& -	NC_001135	NO INTRON	AA_position=50	S->P
YCR076C& -	NC_001135	NO INTRON	AA_position=169	G->R
YCR076C& -	NC_001135	NO INTRON	AA_position=246	G->R
YCR077C& PAT1	NC_001135	NO INTRON	AA_position=436	S->P
YCR077C& PAT1	NC_001135	NO INTRON	AA_position=688	V->D
YCR079W& PTC6	NC_001135	NO INTRON	AA_position=99	Q->R
YCR081W& SRB8	NC_001135	NO INTRON	AA_position=1197	M->T
YCR082W& AHC2	NC_001135	NO INTRON	AA_position=53	F->L
YCR083W& TRX3	NC_001135	NO INTRON	AA_position=25	T->N
YCR084C& TUP1	NC_001135	NO INTRON	AA_position=100	R->Q
YCR084C& TUP1	NC_001135	NO INTRON	AA_position=261	T->A
YCR084C& TUP1	NC_001135	NO INTRON	AA_position=449	V->M
YCR088W& ABP1	NC_001135	NO INTRON	AA_position=58	L->S
YCR088W& ABP1	NC_001135	NO INTRON	AA_position=408	P->A
YCR088W& ABP1	NC_001135	NO INTRON	AA_position=444	D->E
YCR089W& FIG2	NC_001135	NO INTRON	AA_position=37	P->S
YCR089W& FIG2	NC_001135	NO INTRON	AA_position=193	D->E
YCR089W& FIG2	NC_001135	NO INTRON	AA_position=211	F->L
YCR089W& FIG2	NC_001135	NO INTRON	AA_position=339	R->Q
YCR089W& FIG2	NC_001135	NO INTRON	AA_position=477	I->M
YCR089W& FIG2	NC_001135	NO INTRON	AA_position=579	A->T
YCR089W& FIG2	NC_001135	NO INTRON	AA_position=591	Q->E
YCR089W& FIG2	NC_001135	NO INTRON	AA_position=646	C->S
YCR089W& FIG2	NC_001135	NO INTRON	AA_position=771	S->T
YCR089W& FIG2	NC_001135	NO INTRON	AA_position=814	L->S
YCR089W& FIG2	NC_001135	NO INTRON	AA_position=830	A->T
YCR089W& FIG2	NC_001135	NO INTRON	AA_position=840	I->T
YCR089W& FIG2	NC_001135	NO INTRON	AA_position=862	A->V
YCR089W& FIG2	NC_001135	NO INTRON	AA_position=1050	N->S
YCR089W& FIG2	NC_001135	NO INTRON	AA_position=1225	V->I
YCR089W& FIG2	NC_001135	NO INTRON	AA_position=1250	P->T
YCR089W& FIG2	NC_001135	NO INTRON	AA_position=1265	A->T
YCR089W& FIG2	NC_001135	NO INTRON	AA_position=1294	L->M
YCR089W& FIG2	NC_001135	NO INTRON	AA_position=1303	A->T
YCR089W& FIG2	NC_001135	NO INTRON	AA_position=1360	L->S
YCR089W& FIG2	NC_001135	NO INTRON	AA_position=1448	Y->H
YCR089W& FIG2	NC_001135	NO INTRON	AA_position=1547	A->T
YCR091W& KIN82	NC_001135	NO INTRON	AA_position=36	A->G
YCR091W& KIN82	NC_001135	NO INTRON	AA_position=43	N->D
YCR091W& KIN82	NC_001135	NO INTRON	AA_position=341	M->V
YCR091W& KIN82	NC_001135	NO INTRON	AA_position=643	V->M
YCR092C& MSH3	NC_001135	NO INTRON	AA_position=65	G->D
YCR092C& MSH3	NC_001135	NO INTRON	AA_position=334	V->I
YCR092C& MSH3	NC_001135	NO INTRON	AA_position=350	I->T
YCR092C& MSH3	NC_001135	NO INTRON	AA_position=420	L->V
YCR092C& MSH3	NC_001135	NO INTRON	AA_position=453	L->F
YCR092C& MSH3	NC_001135	NO INTRON	AA_position=465	V->I
YCR093W& CDC39	NC_001135	NO INTRON	AA_position=16	E->G
YCR093W& CDC39	NC_001135	NO INTRON	AA_position=517	V->A
YCR093W& CDC39	NC_001135	NO INTRON	AA_position=931	R->G
YCR093W& CDC39	NC_001135	NO INTRON	AA_position=1065	G->S
YCR093W& CDC39	NC_001135	NO INTRON	AA_position=1299	T->S
YCR093W& CDC39	NC_001135	NO INTRON	AA_position=1312	I->L
YCR093W& CDC39	NC_001135	NO INTRON	AA_position=1330	S->N
YCR093W& CDC39	NC_001135	NO INTRON	AA_position=1547	K->E
YCR093W& CDC39	NC_001135	NO INTRON	AA_position=1572	L->F
YCR093W& CDC39	NC_001135	NO INTRON	AA_position=1655	G->D
YCR094W& CDC50	NC_001135	NO INTRON	AA_position=143	I->L
YCR094W& CDC50	NC_001135	NO INTRON	AA_position=285	T->A
YCR095W-A& -	NC_001135	NO INTRON	AA_position=26	Y->C
YDL240W& LRG1	NC_001136	NO INTRON	AA_position=531	H->Q
YDL239C& ADY3	NC_001136	NO INTRON	AA_position=569	G->E
YDL237W& LRC1	NC_001136	NO INTRON	AA_position=44	D->N
YDL195W& SEC31	NC_001136	NO INTRON	AA_position=367	S->T
YDL190C& UFD2	NC_001136	NO INTRON	AA_position=102	S->L
YDL190C& UFD2	NC_001136	NO INTRON	AA_position=677	D->V
YDL102W& POL3	NC_001136	NO INTRON	AA_position=78	D->E
YDL102W& POL3	NC_001136	NO INTRON	AA_position=79	V->L
YDL031W& DBP10	NC_001136	NO INTRON	AA_position=741	W->L
YDL031W& DBP10	NC_001136	NO INTRON	AA_position=746	V->G
YDL031W& DBP10	NC_001136	NO INTRON	AA_position=764	H->D
YDL001W& RMD1	NC_001136	NO INTRON	AA_position=299	T->N
YDR178W& SDH4	NC_001136	NO INTRON	AA_position=103	V->A
YDR414C& ERD1	NC_001136	NO INTRON	AA_position=168	G->A
YDR429C& TIF35	NC_001136	NO INTRON	AA_position=254	D->G
YDR448W& ADA2	NC_001136	NO INTRON	AA_position=351	R->K
YDR470C& UGO1	NC_001136	NO INTRON	AA_position=114	G->E
YDR490C& PKH1	NC_001136	NO INTRON	AA_position=187	F->I
YDR505C& PSP1	NC_001136	NO INTRON	AA_position=732	E->K
YDR527W& RBA50	NC_001136	NO INTRON	AA_position=192	G->E
YDR527W& RBA50	NC_001136	NO INTRON	AA_position=194	G->A
YDR541C& -	NC_001136	NO INTRON	AA_position=341	E->Q
YEL023C& -	NC_001137	NO INTRON	AA_position=393	G->E
YER001W& MNN1	NC_001137	NO INTRON	AA_position=338	S->T
YER004W& FMP52	NC_001137	NO INTRON	AA_position=144	I->T
YER014W& HEM14	NC_001137	NO INTRON	AA_position=59	D->N
YER014W& HEM14	NC_001137	NO INTRON	AA_position=411	L->F
YER014W& HEM14	NC_001137	NO INTRON	AA_position=453	N->S
YER014C-A& BUD25	NC_001137	**INTRON**	AA_position=79	I->T
YER014C-A& BUD25	NC_001137	**INTRON**	AA_position=122	W->G
YER015W& FAA2	NC_001137	NO INTRON	AA_position=271	S->L
YER015W& FAA2	NC_001137	NO INTRON	AA_position=412	V->I
YER015W& FAA2	NC_001137	NO INTRON	AA_position=537	D->Y
YER041W& YEN1	NC_001137	NO INTRON	AA_position=59	P->A
YER061C& CEM1	NC_001137	NO INTRON	AA_position=367	R->A
YER073W& ALD5	NC_001137	NO INTRON	AA_position=411	G->E
YER075C& PTP3	NC_001137	NO INTRON	AA_position=717	P->A
YER075C& PTP3	NC_001137	NO INTRON	AA_position=738	Q->K
YER075C& PTP3	NC_001137	NO INTRON	AA_position=857	E->Q
YER096W& SHC1	NC_001137	NO INTRON	AA_position=233	K->E
YER162C& RAD4	NC_001137	NO INTRON	AA_position=223	E->V
YER165W& PAB1	NC_001137	NO INTRON	AA_position=329	L->V
YER168C& CCA1	NC_001137	NO INTRON	AA_position=304	E->D
YER168C& CCA1	NC_001137	NO INTRON	AA_position=305	E->K
YER172C& BRR2	NC_001137	NO INTRON	AA_position=1411	D->G
YFL034W& -	NC_001138	NO INTRON	AA_position=323	N->K
YFL026W& STE2	NC_001138	NO INTRON	AA_position=269	E->K
YFL005W& SEC4	NC_001138	NO INTRON	AA_position=135	S->N
YFR019W& FAB1	NC_001138	NO INTRON	AA_position=2275	W->R
YFR040W& SAP155	NC_001138	NO INTRON	AA_position=663	T->N
YFR052W& RPN12	NC_001138	NO INTRON	AA_position=92	N->Y
YFR053C& HXK1	NC_001138	NO INTRON	AA_position=217	I->V
YGL197W& MDS3	NC_001139	NO INTRON	AA_position=403	R->A
YGL197W& MDS3	NC_001139	NO INTRON	AA_position=620	G->R
YGL133W& ITC1	NC_001139	NO INTRON	AA_position=779	A->V
YGL127C& SOH1	NC_001139	NO INTRON	AA_position=30	I->V
YGL124C& MON1	NC_001139	NO INTRON	AA_position=76	S->Y
YGL124C& MON1	NC_001139	NO INTRON	AA_position=113	C->S
YGL122C& NAB2	NC_001139	NO INTRON	AA_position=130	Q->L
YGL063W& PUS2	NC_001139	NO INTRON	AA_position=136	S->C
YGL056C& SDS23	NC_001139	NO INTRON	AA_position=180	A->G
YGR040W& KSS1	NC_001139	NO INTRON	AA_position=37	I->M
YGR058W& PEF1	NC_001139	NO INTRON	AA_position=324	Y->D
YGR067C& -	NC_001139	NO INTRON	AA_position=795	X->K
YGR070W& ROM1	NC_001139	NO INTRON	AA_position=960	A->V
YGR111W& -	NC_001139	NO INTRON	AA_position=214	Y->C
YGR111W& -	NC_001139	NO INTRON	AA_position=334	L->I
YGR113W& DAM1	NC_001139	NO INTRON	AA_position=39	M->T
YGR113W& DAM1	NC_001139	NO INTRON	AA_position=43	D->G
YGR113W& DAM1	NC_001139	NO INTRON	AA_position=58	T->A
YGR113W& DAM1	NC_001139	NO INTRON	AA_position=83	R->H
YGR113W& DAM1	NC_001139	NO INTRON	AA_position=321	P->A
YGR116W& SPT6	NC_001139	NO INTRON	AA_position=29	E->D
YGR116W& SPT6	NC_001139	NO INTRON	AA_position=752	S->T
YGR116W& SPT6	NC_001139	NO INTRON	AA_position=1387	H->Y
YGR117C& -	NC_001139	NO INTRON	AA_position=73	R->Q
YGR117C& -	NC_001139	NO INTRON	AA_position=431	I->L
YGR117C& -	NC_001139	NO INTRON	AA_position=457	M->V
YGR119C& NUP57	NC_001139	NO INTRON	AA_position=100	T->A
YGR119C& NUP57	NC_001139	NO INTRON	AA_position=329	H->Q
YGR122W& -	NC_001139	NO INTRON	AA_position=245	N->I
YGR122W& -	NC_001139	NO INTRON	AA_position=280	T->N
YGR122W& -	NC_001139	NO INTRON	AA_position=332	V->I
YGR123C& PPT1	NC_001139	NO INTRON	AA_position=241	D->E
YGR123C& PPT1	NC_001139	NO INTRON	AA_position=339	A->S
YGR124W& ASN2	NC_001139	NO INTRON	AA_position=500	A->V
YGR125W& -	NC_001139	NO INTRON	AA_position=378	D->N
YGR125W& -	NC_001139	NO INTRON	AA_position=803	G->R
YGR127W& -	NC_001139	NO INTRON	AA_position=8	R->K
YGR127W& -	NC_001139	NO INTRON	AA_position=38	D->E
YGR127W& -	NC_001139	NO INTRON	AA_position=83	T->M
YGR127W& -	NC_001139	NO INTRON	AA_position=98	I->S
YGR127W& -	NC_001139	NO INTRON	AA_position=250	R->G
YGR128C& UTP8	NC_001139	NO INTRON	AA_position=92	E->K
YGR128C& UTP8	NC_001139	NO INTRON	AA_position=104	T->A
YGR128C& UTP8	NC_001139	NO INTRON	AA_position=693	F->S
YGR129W& SYF2	NC_001139	NO INTRON	AA_position=184	Q->E
YGR130C& -	NC_001139	NO INTRON	AA_position=287	G->D
YGR130C& -	NC_001139	NO INTRON	AA_position=334	A->T
YGR130C& -	NC_001139	NO INTRON	AA_position=431	I->V
YGR130C& -	NC_001139	NO INTRON	AA_position=456	E->D
YGR130C& -	NC_001139	NO INTRON	AA_position=612	Q->K
YGR130C& -	NC_001139	NO INTRON	AA_position=640	V->M
YGR130C& -	NC_001139	NO INTRON	AA_position=729	T->A
YGR130C& -	NC_001139	NO INTRON	AA_position=742	T->M
YGR133W& PEX4	NC_001139	NO INTRON	AA_position=76	H->Y
YGR133W& PEX4	NC_001139	NO INTRON	AA_position=145	V->I
YGR134W& CAF130	NC_001139	NO INTRON	AA_position=89	R->Q
YGR134W& CAF130	NC_001139	NO INTRON	AA_position=140	A->T
YGR134W& CAF130	NC_001139	NO INTRON	AA_position=274	G->S
YGR134W& CAF130	NC_001139	NO INTRON	AA_position=423	R->K
YGR134W& CAF130	NC_001139	NO INTRON	AA_position=622	A->T
YGR134W& CAF130	NC_001139	NO INTRON	AA_position=664	A->T
YGR134W& CAF130	NC_001139	NO INTRON	AA_position=1042	S->F
YGR140W& CBF2	NC_001139	NO INTRON	AA_position=225	N->D
YGR140W& CBF2	NC_001139	NO INTRON	AA_position=246	R->K
YGR140W& CBF2	NC_001139	NO INTRON	AA_position=375	R->K
YGR140W& CBF2	NC_001139	NO INTRON	AA_position=549	P->L
YGR140W& CBF2	NC_001139	NO INTRON	AA_position=626	I->N
YGR140W& CBF2	NC_001139	NO INTRON	AA_position=644	I->M
YGR140W& CBF2	NC_001139	NO INTRON	AA_position=656	I->T
YGR140W& CBF2	NC_001139	NO INTRON	AA_position=768	L->F
YGR140W& CBF2	NC_001139	NO INTRON	AA_position=774	K->Q
YGR141W& VPS62	NC_001139	NO INTRON	AA_position=167	G->D
YGR142W& BTN2	NC_001139	NO INTRON	AA_position=22	H->N
YGR142W& BTN2	NC_001139	NO INTRON	AA_position=49	R->G
YGR142W& BTN2	NC_001139	NO INTRON	AA_position=226	P->S
YGR142W& BTN2	NC_001139	NO INTRON	AA_position=249	K->E
YGR142W& BTN2	NC_001139	NO INTRON	AA_position=317	T->A
YGR142W& BTN2	NC_001139	NO INTRON	AA_position=347	S->A
YGR142W& BTN2	NC_001139	NO INTRON	AA_position=381	L->V
YGR142W& BTN2	NC_001139	NO INTRON	AA_position=402	K->R
YGR143W& SKN1	NC_001139	NO INTRON	AA_position=2	S->F
YGR143W& SKN1	NC_001139	NO INTRON	AA_position=37	S->P
YGR143W& SKN1	NC_001139	NO INTRON	AA_position=437	R->K
YGR143W& SKN1	NC_001139	NO INTRON	AA_position=645	R->L
YGR145W& ENP2	NC_001139	NO INTRON	AA_position=496	D->E
YGR145W& ENP2	NC_001139	NO INTRON	AA_position=677	I->V
YGR145W& ENP2	NC_001139	NO INTRON	AA_position=678	E->D
YGR153W& -	NC_001139	NO INTRON	AA_position=158	D->A
YGR156W& PTI1	NC_001139	NO INTRON	AA_position=301	M->I
YGR157W& CHO2	NC_001139	NO INTRON	AA_position=25	E->K
YGR159C& NSR1	NC_001139	NO INTRON	AA_position=81	K->E
YGR159C& NSR1	NC_001139	NO INTRON	AA_position=370	R->H
YGR161C& RTS3	NC_001139	NO INTRON	AA_position=201	P->S
YGR162W& TIF4631	NC_001139	NO INTRON	AA_position=7	H->Q
YGR162W& TIF4631	NC_001139	NO INTRON	AA_position=37	T->N
YGR162W& TIF4631	NC_001139	NO INTRON	AA_position=110	Q->K
YGR162W& TIF4631	NC_001139	NO INTRON	AA_position=207	R->K
YGR162W& TIF4631	NC_001139	NO INTRON	AA_position=361	D->E
YGR166W& KRE11	NC_001139	NO INTRON	AA_position=86	R->K
YGR166W& KRE11	NC_001139	NO INTRON	AA_position=136	K->R
YGR166W& KRE11	NC_001139	NO INTRON	AA_position=160	A->T
YGR166W& KRE11	NC_001139	NO INTRON	AA_position=176	N->S
YGR166W& KRE11	NC_001139	NO INTRON	AA_position=478	N->H
YGR166W& KRE11	NC_001139	NO INTRON	AA_position=520	A->V
YGR167W& CLC1	NC_001139	NO INTRON	AA_position=62	D->N
YGR167W& CLC1	NC_001139	NO INTRON	AA_position=88	S->P
YGR167W& CLC1	NC_001139	NO INTRON	AA_position=122	D->N
YGR167W& CLC1	NC_001139	NO INTRON	AA_position=129	A->T
YGR167W& CLC1	NC_001139	NO INTRON	AA_position=217	L->F
YGR221C& TOS2	NC_001139	NO INTRON	AA_position=91	T->S
YGR227W& DIE2	NC_001139	NO INTRON	AA_position=266	K->I
YGR271W& SLH1	NC_001139	NO INTRON	AA_position=51	P->Q
YGR271W& SLH1	NC_001139	NO INTRON	AA_position=193	E->K
YGR271W& SLH1	NC_001139	NO INTRON	AA_position=438	P->S
YGR274C& TAF1	NC_001139	NO INTRON	AA_position=180	G->V
YGR274C& TAF1	NC_001139	NO INTRON	AA_position=263	R->S
YGR274C& TAF1	NC_001139	NO INTRON	AA_position=265	F->S
YGR274C& TAF1	NC_001139	NO INTRON	AA_position=306	I->T
YGR274C& TAF1	NC_001139	NO INTRON	AA_position=340	N->T
YGR274C& TAF1	NC_001139	NO INTRON	AA_position=411	T->K
YHR072W& ERG7	NC_001140	NO INTRON	AA_position=530	D->N
YHR197W& RIX1	NC_001140	NO INTRON	AA_position=762	G->E
YIL110W& MNI1	NC_001141	NO INTRON	AA_position=223	A->S
YIL110W& MNI1	NC_001141	NO INTRON	AA_position=227	D->A
YIL110W& MNI1	NC_001141	NO INTRON	AA_position=311	N->S
YIL110W& MNI1	NC_001141	NO INTRON	AA_position=316	D->N
YIL092W& -	NC_001141	NO INTRON	AA_position=44	E->K
YIL092W& -	NC_001141	NO INTRON	AA_position=46	L->S
YIL092W& -	NC_001141	NO INTRON	AA_position=86	N->S
YIL092W& -	NC_001141	NO INTRON	AA_position=101	F->S
YIL092W& -	NC_001141	NO INTRON	AA_position=238	R->G
YIL092W& -	NC_001141	NO INTRON	AA_position=260	S->G
YIL092W& -	NC_001141	NO INTRON	AA_position=324	T->P
YIL092W& -	NC_001141	NO INTRON	AA_position=352	S->N
YIL092W& -	NC_001141	NO INTRON	AA_position=362	I->M
YIL092W& -	NC_001141	NO INTRON	AA_position=370	L->S
YIL092W& -	NC_001141	NO INTRON	AA_position=411	A->T
YIL092W& -	NC_001141	NO INTRON	AA_position=577	P->R
YIL092W& -	NC_001141	NO INTRON	AA_position=601	G->V
YIL091C& -	NC_001141	NO INTRON	AA_position=521	V->I
YIL090W& ICE2	NC_001141	NO INTRON	AA_position=74	N->S
YIL090W& ICE2	NC_001141	NO INTRON	AA_position=225	L->F
YIL089W& -	NC_001141	NO INTRON	AA_position=63	K->N
YIL089W& -	NC_001141	NO INTRON	AA_position=88	N->S
YIL089W& -	NC_001141	NO INTRON	AA_position=157	L->I
YIL088C& AVT7	NC_001141	NO INTRON	AA_position=383	E->V
YIL088C& AVT7	NC_001141	NO INTRON	AA_position=444	L->S
YIL085C& KTR7	NC_001141	NO INTRON	AA_position=77	K->R
YIL085C& KTR7	NC_001141	NO INTRON	AA_position=146	T->S
YIL085C& KTR7	NC_001141	NO INTRON	AA_position=293	E->Q
YIL084C& SDS3	NC_001141	NO INTRON	AA_position=209	D->E
YIL083C& -	NC_001141	NO INTRON	AA_position=338	I->S
YIL079C& AIR1	NC_001141	NO INTRON	AA_position=163	A->T
YIL079C& AIR1	NC_001141	NO INTRON	AA_position=276	K->R
YIL079C& AIR1	NC_001141	NO INTRON	AA_position=286	S->G
YIL078W& THS1	NC_001141	NO INTRON	AA_position=9	T->A
YIL078W& THS1	NC_001141	NO INTRON	AA_position=18	K->N
YIL077C& -	NC_001141	NO INTRON	AA_position=233	P->S
YIL074C& SER33	NC_001141	NO INTRON	AA_position=60	N->K
YIL073C& SPO22	NC_001141	**INTRON**	AA_position=297	H->Y
YIL072W& HOP1	NC_001141	NO INTRON	AA_position=234	I->F
YIL071C& PCI8	NC_001141	NO INTRON	AA_position=217	N->S
YIL047C& SYG1	NC_001141	NO INTRON	AA_position=24	V->L
YIL047C& SYG1	NC_001141	NO INTRON	AA_position=128	S->L
YIL047C& SYG1	NC_001141	NO INTRON	AA_position=191	A->T
YIL047C& SYG1	NC_001141	NO INTRON	AA_position=343	A->P
YIL046W-A& -	NC_001141	NO INTRON	AA_position=31	S->G
YIL046W-A& -	NC_001141	NO INTRON	AA_position=53	R->M
YIL046W& MET30	NC_001141	NO INTRON	AA_position=14	K->E
YIL045W& PIG2	NC_001141	NO INTRON	AA_position=374	N->D
YIL044C& AGE2	NC_001141	NO INTRON	AA_position=75	V->M
YIL044C& AGE2	NC_001141	NO INTRON	AA_position=143	P->S
YIL044C& AGE2	NC_001141	NO INTRON	AA_position=208	I->T
YIL044C& AGE2	NC_001141	NO INTRON	AA_position=222	F->V
YIL043C& CBR1	NC_001141	NO INTRON	AA_position=222	T->A
YIL043C& CBR1	NC_001141	NO INTRON	AA_position=242	M->V
YIL041W& GVP36	NC_001141	NO INTRON	AA_position=101	S->N
YIL039W& TED1	NC_001141	NO INTRON	AA_position=393	T->A
YIL038C& NOT3	NC_001141	NO INTRON	AA_position=725	Y->C
YIL037C& PRM2	NC_001141	NO INTRON	AA_position=91	H->N
YIL037C& PRM2	NC_001141	NO INTRON	AA_position=92	A->D
YIL037C& PRM2	NC_001141	NO INTRON	AA_position=303	V->A
YIL037C& PRM2	NC_001141	NO INTRON	AA_position=382	T->A
YIL037C& PRM2	NC_001141	NO INTRON	AA_position=399	F->L
YIL037C& PRM2	NC_001141	NO INTRON	AA_position=409	K->R
YIL037C& PRM2	NC_001141	NO INTRON	AA_position=629	H->R
YIL036W& CST6	NC_001141	NO INTRON	AA_position=40	V->I
YIL036W& CST6	NC_001141	NO INTRON	AA_position=148	G->D
YIL036W& CST6	NC_001141	NO INTRON	AA_position=154	S->P
YIL036W& CST6	NC_001141	NO INTRON	AA_position=339	A->T
YIL036W& CST6	NC_001141	NO INTRON	AA_position=344	S->N
YIL036W& CST6	NC_001141	NO INTRON	AA_position=382	G->E
YIL036W& CST6	NC_001141	NO INTRON	AA_position=402	P->S
YIL034C& CAP2	NC_001141	NO INTRON	AA_position=166	T->K
YIL030C& SSM4	NC_001141	NO INTRON	AA_position=241	L->F
YIL030C& SSM4	NC_001141	NO INTRON	AA_position=743	A->T
YIL030C& SSM4	NC_001141	NO INTRON	AA_position=1085	N->D
YIL030C& SSM4	NC_001141	NO INTRON	AA_position=1186	Y->F
YIL026C& IRR1	NC_001141	NO INTRON	AA_position=51	T->P
YIL026C& IRR1	NC_001141	NO INTRON	AA_position=631	E->D
YIL026C& IRR1	NC_001141	NO INTRON	AA_position=788	K->E
YIL023C& YKE4	NC_001141	NO INTRON	AA_position=5	H->Q
YIL023C& YKE4	NC_001141	NO INTRON	AA_position=15	P->H
YIL020C& HIS6	NC_001141	NO INTRON	AA_position=27	K->E
YIL019W& FAF1	NC_001141	NO INTRON	AA_position=57	H->D
YIL019W& FAF1	NC_001141	NO INTRON	AA_position=63	D->N
YIL019W& FAF1	NC_001141	NO INTRON	AA_position=247	V->L
YIL019W& FAF1	NC_001141	NO INTRON	AA_position=293	A->T
YIL017C& VID28	NC_001141	NO INTRON	AA_position=85	K->R
YIL017C& VID28	NC_001141	NO INTRON	AA_position=586	D->G
YIL017C& VID28	NC_001141	NO INTRON	AA_position=758	N->Y
YIL017C& VID28	NC_001141	NO INTRON	AA_position=893	R->K
YIL015W& BAR1	NC_001141	NO INTRON	AA_position=489	S->N
YIL015W& BAR1	NC_001141	NO INTRON	AA_position=515	N->S
YIL014C-A& -	NC_001141	NO INTRON	AA_position=26	G->E
YIL014W& MNT3	NC_001141	NO INTRON	AA_position=220	F->L
YIL010W& DOT5	NC_001141	NO INTRON	AA_position=9	T->A
YIL010W& DOT5	NC_001141	NO INTRON	AA_position=13	I->T
YIL010W& DOT5	NC_001141	NO INTRON	AA_position=47	N->K
YIL010W& DOT5	NC_001141	NO INTRON	AA_position=52	Q->K
YJL213W& -	NC_001142	NO INTRON	AA_position=25	T->P
YJL213W& -	NC_001142	NO INTRON	AA_position=102	R->K
YJL210W& PEX2	NC_001142	NO INTRON	AA_position=70	V->A
YJL210W& PEX2	NC_001142	NO INTRON	AA_position=106	M->I
YJL210W& PEX2	NC_001142	NO INTRON	AA_position=148	A->T
YJL209W& CBP1	NC_001142	NO INTRON	AA_position=532	K->E
YJL208C& NUC1	NC_001142	NO INTRON	AA_position=244	R->G
YJL207C& LAA1	NC_001142	NO INTRON	AA_position=907	A->V
YJL207C& LAA1	NC_001142	NO INTRON	AA_position=1219	M->V
YJL207C& LAA1	NC_001142	NO INTRON	AA_position=1222	M->I
YJL207C& LAA1	NC_001142	NO INTRON	AA_position=1518	S->G
YJL207C& LAA1	NC_001142	NO INTRON	AA_position=1953	I->V
YJL206C& -	NC_001142	NO INTRON	AA_position=474	T->S
YJL206C& -	NC_001142	NO INTRON	AA_position=584	H->Y
YJL205C& NCE101	NC_001142	**INTRON**	AA_position=4	Y->H
YJL204C& RCY1	NC_001142	NO INTRON	AA_position=74	N->D
YJL203W& PRP21	NC_001142	NO INTRON	AA_position=58	D->V
YJL203W& PRP21	NC_001142	NO INTRON	AA_position=168	T->A
YJL201W& ECM25	NC_001142	NO INTRON	AA_position=300	I->F
YJL201W& ECM25	NC_001142	NO INTRON	AA_position=305	R->M
YJL201W& ECM25	NC_001142	NO INTRON	AA_position=514	K->R
YJL200C& ACO2	NC_001142	NO INTRON	AA_position=134	T->A
YJL200C& ACO2	NC_001142	NO INTRON	AA_position=557	N->S
YJL198W& PHO90	NC_001142	NO INTRON	AA_position=57	R->G
YJL198W& PHO90	NC_001142	NO INTRON	AA_position=324	R->Q
YJL198W& PHO90	NC_001142	NO INTRON	AA_position=672	T->A
YJL197W& UBP12	NC_001142	NO INTRON	AA_position=137	P->S
YJL197W& UBP12	NC_001142	NO INTRON	AA_position=296	N->S
YJL196C& ELO1	NC_001142	NO INTRON	AA_position=160	L->F
YJL193W& -	NC_001142	NO INTRON	AA_position=395	I->M
YJL192C& SOP4	NC_001142	NO INTRON	AA_position=16	A->V
YJL186W& MNN5	NC_001142	NO INTRON	AA_position=292	N->D
YJL186W& MNN5	NC_001142	NO INTRON	AA_position=395	F->V
YJL186W& MNN5	NC_001142	NO INTRON	AA_position=411	N->K
YJL186W& MNN5	NC_001142	NO INTRON	AA_position=454	E->Q
YJL186W& MNN5	NC_001142	NO INTRON	AA_position=535	G->E
YJL186W& MNN5	NC_001142	NO INTRON	AA_position=562	A->S
YJL186W& MNN5	NC_001142	NO INTRON	AA_position=586	N->T
YJL185C& -	NC_001142	NO INTRON	AA_position=241	L->F
YJL183W& MNN11	NC_001142	NO INTRON	AA_position=298	G->D
YJL179W& PFD1	NC_001142	NO INTRON	AA_position=74	A->D
YJL171C& -	NC_001142	NO INTRON	AA_position=366	L->K
YJL171C& -	NC_001142	NO INTRON	AA_position=374	N->K
YJL168C& SET2	NC_001142	NO INTRON	AA_position=594	F->A
YJL168C& SET2	NC_001142	NO INTRON	AA_position=605	S->A
YJL168C& SET2	NC_001142	NO INTRON	AA_position=716	G->A
YJL130C& URA2	NC_001142	NO INTRON	AA_position=123	R->A
YJL128C& PBS2	NC_001142	NO INTRON	AA_position=222	A->G
YJL128C& PBS2	NC_001142	NO INTRON	AA_position=223	V->L
YJL076W& NET1	NC_001142	NO INTRON	AA_position=830	S->A
YJL011C& RPC17	NC_001142	NO INTRON	AA_position=159	A->G
YJR050W& ISY1	NC_001142	NO INTRON	AA_position=23	A->V
YJR072C& NPA3	NC_001142	NO INTRON	AA_position=3	L->P
YJR072C& NPA3	NC_001142	NO INTRON	AA_position=91	R->G
YJR074W& MOG1	NC_001142	NO INTRON	AA_position=98	S->G
YJR092W& BUD4	NC_001142	NO INTRON	AA_position=341	E->D
YJR106W& ECM27	NC_001142	NO INTRON	AA_position=219	D->N
YJR107W& -	NC_001142	NO INTRON	AA_position=14	L->P
YJR107W& -	NC_001142	NO INTRON	AA_position=66	P->G
YJR115W& -	NC_001142	NO INTRON	AA_position=20	T->P
YJR119C& JHD2	NC_001142	NO INTRON	AA_position=158	I->S
YJR119C& JHD2	NC_001142	NO INTRON	AA_position=223	D->E
YJR119C& JHD2	NC_001142	NO INTRON	AA_position=309	R->H
YJR120W& -	NC_001142	NO INTRON	AA_position=24	T->I
YJR120W& -	NC_001142	NO INTRON	AA_position=61	L->R
YJR122W& IBA57	NC_001142	NO INTRON	AA_position=9	I->M
YJR122W& IBA57	NC_001142	NO INTRON	AA_position=270	S->L
YJR124C& -	NC_001142	NO INTRON	AA_position=162	I->V
YJR124C& -	NC_001142	NO INTRON	AA_position=411	Y->C
YJR125C& ENT3	NC_001142	NO INTRON	AA_position=238	D->G
YJR126C& VPS70	NC_001142	NO INTRON	AA_position=9	K->E
YJR126C& VPS70	NC_001142	NO INTRON	AA_position=156	M->R
YJR126C& VPS70	NC_001142	NO INTRON	AA_position=199	P->L
YJR126C& VPS70	NC_001142	NO INTRON	AA_position=327	R->K
YJR126C& VPS70	NC_001142	NO INTRON	AA_position=708	G->D
YJR127C& RSF2	NC_001142	NO INTRON	AA_position=194	V->A
YJR127C& RSF2	NC_001142	NO INTRON	AA_position=238	T->N
YJR127C& RSF2	NC_001142	NO INTRON	AA_position=256	P->L
YJR127C& RSF2	NC_001142	NO INTRON	AA_position=271	V->A
YJR127C& RSF2	NC_001142	NO INTRON	AA_position=630	N->S
YJR127C& RSF2	NC_001142	NO INTRON	AA_position=858	V->A
YJR127C& RSF2	NC_001142	NO INTRON	AA_position=1212	Q->R
YJR127C& RSF2	NC_001142	NO INTRON	AA_position=1226	T->S
YJR129C& -	NC_001142	NO INTRON	AA_position=56	V->I
YJR129C& -	NC_001142	NO INTRON	AA_position=66	F->L
YJR129C& -	NC_001142	NO INTRON	AA_position=118	T->K
YJR129C& -	NC_001142	NO INTRON	AA_position=151	P->A
YJR129C& -	NC_001142	NO INTRON	AA_position=262	E->K
YJR130C& STR2	NC_001142	NO INTRON	AA_position=239	S->N
YJR130C& STR2	NC_001142	NO INTRON	AA_position=514	R->K
YJR132W& NMD5	NC_001142	NO INTRON	AA_position=258	S->A
YJR148W& BAT2	NC_001142	NO INTRON	AA_position=289	T->S
YJR149W& -	NC_001142	NO INTRON	AA_position=402	V->D
YJR150C& DAN1	NC_001142	NO INTRON	AA_position=115	G->E
YKL221W& MCH2	NC_001143	NO INTRON	AA_position=342	R->A
YKL212W& SAC1	NC_001143	NO INTRON	AA_position=586	V->A
YKL211C& TRP3	NC_001143	NO INTRON	AA_position=468	A->T
YKL203C& TOR2	NC_001143	NO INTRON	AA_position=1246	R->K
YKL203C& TOR2	NC_001143	NO INTRON	AA_position=1254	E->K
YKL198C& PTK1	NC_001143	NO INTRON	AA_position=300	H->S
YKL197C& PEX1	NC_001143	NO INTRON	AA_position=196	G->D
YKL197C& PEX1	NC_001143	NO INTRON	AA_position=245	K->M
YKL197C& PEX1	NC_001143	NO INTRON	AA_position=418	K->E
YKL197C& PEX1	NC_001143	NO INTRON	AA_position=479	E->K
YKL197C& PEX1	NC_001143	NO INTRON	AA_position=646	E->K
YKL195W& MIA40	NC_001143	NO INTRON	AA_position=102	N->D
YKL195W& MIA40	NC_001143	NO INTRON	AA_position=123	P->S
YKL195W& MIA40	NC_001143	NO INTRON	AA_position=365	V->A
YKL195W& MIA40	NC_001143	NO INTRON	AA_position=379	A->V
YKL194C& MST1	NC_001143	NO INTRON	AA_position=3	I->T
YKL194C& MST1	NC_001143	NO INTRON	AA_position=11	S->C
YKL194C& MST1	NC_001143	NO INTRON	AA_position=15	L->F
YKL193C& SDS22	NC_001143	NO INTRON	AA_position=294	A->G
YKL133C& -	NC_001143	NO INTRON	AA_position=252	I->Y
YKL129C& MYO3	NC_001143	NO INTRON	AA_position=263	S->T
YKL129C& MYO3	NC_001143	NO INTRON	AA_position=1020	R->A
YKL116C& PRR1	NC_001143	NO INTRON	AA_position=477	Y->D
YKL105C& -	NC_001143	NO INTRON	AA_position=66	L->S
YKL105C& -	NC_001143	NO INTRON	AA_position=208	G->K
YKL105C& -	NC_001143	NO INTRON	AA_position=298	G->S
YKL105C& -	NC_001143	NO INTRON	AA_position=380	S->R
YKL105C& -	NC_001143	NO INTRON	AA_position=389	G->E
YKL105C& -	NC_001143	NO INTRON	AA_position=404	P->S
YKL105C& -	NC_001143	NO INTRON	AA_position=409	P->S
YKL105C& -	NC_001143	NO INTRON	AA_position=414	V->L
YKL105C& -	NC_001143	NO INTRON	AA_position=719	F->L
YKL105C& -	NC_001143	NO INTRON	AA_position=772	T->A
YKL105C& -	NC_001143	NO INTRON	AA_position=868	P->S
YKL105C& -	NC_001143	NO INTRON	AA_position=907	N->D
YKL105C& -	NC_001143	NO INTRON	AA_position=995	E->D
YKL105C& -	NC_001143	NO INTRON	AA_position=1004	N->S
YKL103C& LAP4	NC_001143	NO INTRON	AA_position=233	T->S
YKL103C& LAP4	NC_001143	NO INTRON	AA_position=323	N->D
YKL103C& LAP4	NC_001143	NO INTRON	AA_position=328	D->E
YKL103C& LAP4	NC_001143	NO INTRON	AA_position=369	P->A
YKL101W& HSL1	NC_001143	NO INTRON	AA_position=1136	P->R
YKL101W& HSL1	NC_001143	NO INTRON	AA_position=1308	V->I
YKL101W& HSL1	NC_001143	NO INTRON	AA_position=1400	V->I
YKL101W& HSL1	NC_001143	NO INTRON	AA_position=1439	N->D
YKL101W& HSL1	NC_001143	NO INTRON	AA_position=1482	S->T
YKL100C& -	NC_001143	NO INTRON	AA_position=132	I->F
YKL100C& -	NC_001143	NO INTRON	AA_position=146	S->I
YKL100C& -	NC_001143	NO INTRON	AA_position=215	F->L
YKL100C& -	NC_001143	NO INTRON	AA_position=368	C->Y
YKL100C& -	NC_001143	NO INTRON	AA_position=571	S->I
YKL098W& -	NC_001143	NO INTRON	AA_position=160	F->L
YKL096W-A& CWP2	NC_001143	NO INTRON	AA_position=11	F->L
YKL096W& CWP1	NC_001143	NO INTRON	AA_position=189	A->V
YKL094W& YJU3	NC_001143	NO INTRON	AA_position=244	I->V
YKL094W& YJU3	NC_001143	NO INTRON	AA_position=290	K->E
YKL093W& MBR1	NC_001143	NO INTRON	AA_position=88	A->G
YKL093W& MBR1	NC_001143	NO INTRON	AA_position=168	G->R
YKL093W& MBR1	NC_001143	NO INTRON	AA_position=206	S->T
YKL093W& MBR1	NC_001143	NO INTRON	AA_position=245	G->E
YKL092C& BUD2	NC_001143	NO INTRON	AA_position=26	H->R
YKL092C& BUD2	NC_001143	NO INTRON	AA_position=92	H->Q
YKL092C& BUD2	NC_001143	NO INTRON	AA_position=287	S->P
YKL092C& BUD2	NC_001143	NO INTRON	AA_position=583	S->N
YKL092C& BUD2	NC_001143	NO INTRON	AA_position=978	I->V
YKL092C& BUD2	NC_001143	NO INTRON	AA_position=1000	T->A
YKL091C& -	NC_001143	NO INTRON	AA_position=158	T->R
YKL090W& CUE2	NC_001143	NO INTRON	AA_position=110	P->S
YKL090W& CUE2	NC_001143	NO INTRON	AA_position=148	A->V
YKL090W& CUE2	NC_001143	NO INTRON	AA_position=206	G->D
YKL090W& CUE2	NC_001143	NO INTRON	AA_position=212	V->F
YKL090W& CUE2	NC_001143	NO INTRON	AA_position=234	E->V
YKL090W& CUE2	NC_001143	NO INTRON	AA_position=312	S->P
YKL089W& MIF2	NC_001143	NO INTRON	AA_position=156	D->G
YKL089W& MIF2	NC_001143	NO INTRON	AA_position=240	S->L
YKL089W& MIF2	NC_001143	NO INTRON	AA_position=337	R->K
YKL088W& -	NC_001143	NO INTRON	AA_position=15	K->R
YKL085W& MDH1	NC_001143	NO INTRON	AA_position=160	K->I
YKL065C& YET1	NC_001143	NO INTRON	AA_position=16	V->M
YKL052C& ASK1	NC_001143	NO INTRON	AA_position=14	V->D
YKL023W& -	NC_001143	NO INTRON	AA_position=25	H->Q
YKL023W& -	NC_001143	NO INTRON	AA_position=26	E->Q
YKR008W& RSC4	NC_001143	NO INTRON	AA_position=390	I->K
YKR036C& CAF4	NC_001143	NO INTRON	AA_position=94	H->Q
YKR036C& CAF4	NC_001143	NO INTRON	AA_position=95	G->R
YKR051W& -	NC_001143	NO INTRON	AA_position=289	D->N
YKR076W& ECM4	NC_001143	NO INTRON	AA_position=113	S->N
YKR090W& PXL1	NC_001143	NO INTRON	AA_position=688	T->S
YKR097W& PCK1	NC_001143	NO INTRON	AA_position=10	V->A
YKR098C& UBP11	NC_001143	NO INTRON	AA_position=182	R->K
YKR099W& BAS1	NC_001143	NO INTRON	AA_position=132	E->Q
YKR099W& BAS1	NC_001143	NO INTRON	AA_position=560	V->I
YKR101W& SIR1	NC_001143	NO INTRON	AA_position=395	M->I
YKR101W& SIR1	NC_001143	NO INTRON	AA_position=442	S->R
YKR101W& SIR1	NC_001143	NO INTRON	AA_position=643	L->F
YKR102W& FLO10	NC_001143	NO INTRON	AA_position=45	Q->K
YKR102W& FLO10	NC_001143	NO INTRON	AA_position=359	S->W
YKR102W& FLO10	NC_001143	NO INTRON	AA_position=627	L->F
YKR102W& FLO10	NC_001143	NO INTRON	AA_position=758	S->A
YKR102W& FLO10	NC_001143	NO INTRON	AA_position=902	P->S
YKR102W& FLO10	NC_001143	NO INTRON	AA_position=1082	S->Y
YKR102W& FLO10	NC_001143	NO INTRON	AA_position=1094	S->P
YKR103W& NFT1	NC_001143	NO INTRON	AA_position=9	Y->F
YKR103W& NFT1	NC_001143	NO INTRON	AA_position=52	G->R
YKR103W& NFT1	NC_001143	NO INTRON	AA_position=123	S->N
YKR103W& NFT1	NC_001143	NO INTRON	AA_position=141	F->Y
YKR103W& NFT1	NC_001143	NO INTRON	AA_position=328	P->L
YKR103W& NFT1	NC_001143	NO INTRON	AA_position=345	K->Q
YKR103W& NFT1	NC_001143	NO INTRON	AA_position=636	S->P
YKR103W& NFT1	NC_001143	NO INTRON	AA_position=906	R->K
YKR103W& NFT1	NC_001143	NO INTRON	AA_position=987	D->E
YKR103W& NFT1	NC_001143	NO INTRON	AA_position=1019	L->F
YKR103W& NFT1	NC_001143	NO INTRON	AA_position=1090	S->P
YKR103W& NFT1	NC_001143	NO INTRON	AA_position=1219	X->Y
YKR104W& -	NC_001143	NO INTRON	AA_position=92	T->I
YKR106W& -	NC_001143	NO INTRON	AA_position=284	V->A
YKR106W& -	NC_001143	NO INTRON	AA_position=612	K->E
YLL066W-B& -	NC_001144	NO INTRON	AA_position=46	F->S
YLL063C& AYT1	NC_001144	NO INTRON	AA_position=167	L->S
YLL023C& -	NC_001144	NO INTRON	AA_position=61	S->L
YLL023C& -	NC_001144	NO INTRON	AA_position=90	A->T
YLL023C& -	NC_001144	NO INTRON	AA_position=261	I->V
YLL022C& HIF1	NC_001144	NO INTRON	AA_position=18	V->L
YLL022C& HIF1	NC_001144	NO INTRON	AA_position=26	V->I
YLL021W& SPA2	NC_001144	NO INTRON	AA_position=146	D->N
YLL021W& SPA2	NC_001144	NO INTRON	AA_position=205	M->T
YLL021W& SPA2	NC_001144	NO INTRON	AA_position=211	A->T
YLL021W& SPA2	NC_001144	NO INTRON	AA_position=216	N->D
YLL021W& SPA2	NC_001144	NO INTRON	AA_position=261	K->N
YLL021W& SPA2	NC_001144	NO INTRON	AA_position=286	N->S
YLL021W& SPA2	NC_001144	NO INTRON	AA_position=340	I->S
YLL021W& SPA2	NC_001144	NO INTRON	AA_position=500	T->A
YLL021W& SPA2	NC_001144	NO INTRON	AA_position=509	C->G
YLL021W& SPA2	NC_001144	NO INTRON	AA_position=689	N->D
YLL021W& SPA2	NC_001144	NO INTRON	AA_position=860	P->S
YLL021W& SPA2	NC_001144	NO INTRON	AA_position=865	S->F
YLL021W& SPA2	NC_001144	NO INTRON	AA_position=868	S->P
YLL021W& SPA2	NC_001144	NO INTRON	AA_position=880	N->D
YLL021W& SPA2	NC_001144	NO INTRON	AA_position=954	T->A
YLL021W& SPA2	NC_001144	NO INTRON	AA_position=1056	S->P
YLL021W& SPA2	NC_001144	NO INTRON	AA_position=1154	Y->D
YLL021W& SPA2	NC_001144	NO INTRON	AA_position=1174	E->D
YLR072W& -	NC_001144	NO INTRON	AA_position=446	H->R
YLR077W& FMP25	NC_001144	NO INTRON	AA_position=298	V->I
YLR077W& FMP25	NC_001144	NO INTRON	AA_position=423	H->Y
YLR079W& SIC1	NC_001144	NO INTRON	AA_position=64	N->S
YLR079W& SIC1	NC_001144	NO INTRON	AA_position=193	K->R
YLR079W& SIC1	NC_001144	NO INTRON	AA_position=197	R->K
YLR080W& EMP46	NC_001144	NO INTRON	AA_position=7	A->G
YLR080W& EMP46	NC_001144	NO INTRON	AA_position=188	E->G
YLR081W& GAL2	NC_001144	NO INTRON	AA_position=50	S->P
YLR081W& GAL2	NC_001144	NO INTRON	AA_position=392	H->R
YLR082C& SRL2	NC_001144	NO INTRON	AA_position=292	E->G
YLR083C& EMP70	NC_001144	NO INTRON	AA_position=192	A->V
YLR083C& EMP70	NC_001144	NO INTRON	AA_position=268	G->E
YLR083C& EMP70	NC_001144	NO INTRON	AA_position=282	N->S
YLR083C& EMP70	NC_001144	NO INTRON	AA_position=510	N->K
YLR084C& RAX2	NC_001144	NO INTRON	AA_position=173	S->F
YLR084C& RAX2	NC_001144	NO INTRON	AA_position=313	R->S
YLR084C& RAX2	NC_001144	NO INTRON	AA_position=348	G->D
YLR084C& RAX2	NC_001144	NO INTRON	AA_position=616	S->N
YLR084C& RAX2	NC_001144	NO INTRON	AA_position=842	E->D
YLR084C& RAX2	NC_001144	NO INTRON	AA_position=936	T->S
YLR084C& RAX2	NC_001144	NO INTRON	AA_position=987	I->V
YLR084C& RAX2	NC_001144	NO INTRON	AA_position=1032	A->D
YLR084C& RAX2	NC_001144	NO INTRON	AA_position=1081	L->M
YLR084C& RAX2	NC_001144	NO INTRON	AA_position=1133	Q->L
YLR086W& SMC4	NC_001144	NO INTRON	AA_position=14	S->A
YLR086W& SMC4	NC_001144	NO INTRON	AA_position=30	D->E
YLR086W& SMC4	NC_001144	NO INTRON	AA_position=143	R->S
YLR086W& SMC4	NC_001144	NO INTRON	AA_position=425	K->R
YLR086W& SMC4	NC_001144	NO INTRON	AA_position=546	N->D
YLR086W& SMC4	NC_001144	NO INTRON	AA_position=697	V->A
YLR086W& SMC4	NC_001144	NO INTRON	AA_position=704	V->I
YLR086W& SMC4	NC_001144	NO INTRON	AA_position=1028	D->N
YLR086W& SMC4	NC_001144	NO INTRON	AA_position=1052	N->T
YLR086W& SMC4	NC_001144	NO INTRON	AA_position=1165	A->D
YLR086W& SMC4	NC_001144	NO INTRON	AA_position=1177	I->V
YLR087C& CSF1	NC_001144	NO INTRON	AA_position=71	V->I
YLR087C& CSF1	NC_001144	NO INTRON	AA_position=117	N->D
YLR087C& CSF1	NC_001144	NO INTRON	AA_position=1188	D->E
YLR087C& CSF1	NC_001144	NO INTRON	AA_position=1190	E->G
YLR087C& CSF1	NC_001144	NO INTRON	AA_position=1654	M->I
YLR087C& CSF1	NC_001144	NO INTRON	AA_position=1707	V->I
YLR087C& CSF1	NC_001144	NO INTRON	AA_position=1909	P->Q
YLR087C& CSF1	NC_001144	NO INTRON	AA_position=2165	L->W
YLR087C& CSF1	NC_001144	NO INTRON	AA_position=2743	D->E
YLR089C& ALT1	NC_001144	NO INTRON	AA_position=53	A->T
YLR090W& XDJ1	NC_001144	NO INTRON	AA_position=119	D->E
YLR090W& XDJ1	NC_001144	NO INTRON	AA_position=448	H->Y
YLR092W& SUL2	NC_001144	NO INTRON	AA_position=603	V->A
YLR093C& NYV1	NC_001144	**INTRON**	AA_position=100	M->I
YLR094C& GIS3	NC_001144	NO INTRON	AA_position=84	K->E
YLR094C& GIS3	NC_001144	NO INTRON	AA_position=202	G->S
YLR095C& IOC2	NC_001144	NO INTRON	AA_position=8	G->S
YLR095C& IOC2	NC_001144	NO INTRON	AA_position=60	N->T
YLR095C& IOC2	NC_001144	NO INTRON	AA_position=241	A->S
YLR095C& IOC2	NC_001144	NO INTRON	AA_position=358	A->T
YLR095C& IOC2	NC_001144	NO INTRON	AA_position=359	N->H
YLR097C& HRT3	NC_001144	NO INTRON	AA_position=88	V->A
YLR098C& CHA4	NC_001144	NO INTRON	AA_position=33	N->D
YLR099C& ICT1	NC_001144	NO INTRON	AA_position=367	V->I
YLR188W& MDL1	NC_001144	NO INTRON	AA_position=150	F->L
YLR220W& CCC1	NC_001144	NO INTRON	AA_position=19	G->D
YLR221C& RSA3	NC_001144	NO INTRON	AA_position=38	P->S
YLR221C& RSA3	NC_001144	NO INTRON	AA_position=51	A->T
YLR221C& RSA3	NC_001144	NO INTRON	AA_position=77	D->N
YLR222C& UTP13	NC_001144	NO INTRON	AA_position=344	R->M
YLR222C& UTP13	NC_001144	NO INTRON	AA_position=373	P->S
YLR222C& UTP13	NC_001144	NO INTRON	AA_position=446	V->I
YLR222C& UTP13	NC_001144	NO INTRON	AA_position=675	K->Q
YLR223C& IFH1	NC_001144	NO INTRON	AA_position=136	E->D
YLR223C& IFH1	NC_001144	NO INTRON	AA_position=384	P->L
YLR223C& IFH1	NC_001144	NO INTRON	AA_position=991	S->P
YLR224W& -	NC_001144	NO INTRON	AA_position=131	S->L
YLR224W& -	NC_001144	NO INTRON	AA_position=164	R->K
YLR224W& -	NC_001144	NO INTRON	AA_position=262	G->S
YLR226W& BUR2	NC_001144	NO INTRON	AA_position=70	I->M
YLR227C& ADY4	NC_001144	NO INTRON	AA_position=24	T->I
YLR227C& ADY4	NC_001144	NO INTRON	AA_position=30	A->E
YLR227C& ADY4	NC_001144	NO INTRON	AA_position=159	A->D
YLR227C& ADY4	NC_001144	NO INTRON	AA_position=193	N->K
YLR228C& ECM22	NC_001144	NO INTRON	AA_position=93	V->A
YLR228C& ECM22	NC_001144	NO INTRON	AA_position=177	S->N
YLR228C& ECM22	NC_001144	NO INTRON	AA_position=386	L->P
YLR228C& ECM22	NC_001144	NO INTRON	AA_position=462	A->T
YLR233C& EST1	NC_001144	NO INTRON	AA_position=49	R->C
YLR233C& EST1	NC_001144	NO INTRON	AA_position=287	D->N
YLR233C& EST1	NC_001144	NO INTRON	AA_position=351	M->I
YLR233C& EST1	NC_001144	NO INTRON	AA_position=535	V->M
YLR233C& EST1	NC_001144	NO INTRON	AA_position=571	Y->H
YLR233C& EST1	NC_001144	NO INTRON	AA_position=582	I->M
YLR233C& EST1	NC_001144	NO INTRON	AA_position=665	R->K
YLR234W& TOP3	NC_001144	NO INTRON	AA_position=466	M->T
YLR234W& TOP3	NC_001144	NO INTRON	AA_position=474	V->A
YLR257W& -	NC_001144	NO INTRON	AA_position=215	K->N
YLR258W& GSY2	NC_001144	NO INTRON	AA_position=535	A->S
YLR260W& LCB5	NC_001144	NO INTRON	AA_position=539	Q->R
YLR263W& RED1	NC_001144	NO INTRON	AA_position=41	Q->E
YLR263W& RED1	NC_001144	NO INTRON	AA_position=324	K->R
YLR263W& RED1	NC_001144	NO INTRON	AA_position=375	I->T
YLR263W& RED1	NC_001144	NO INTRON	AA_position=376	G->R
YLR263W& RED1	NC_001144	NO INTRON	AA_position=406	P->S
YLR263W& RED1	NC_001144	NO INTRON	AA_position=444	A->T
YLR263W& RED1	NC_001144	NO INTRON	AA_position=455	K->R
YLR263W& RED1	NC_001144	NO INTRON	AA_position=635	A->T
YLR263W& RED1	NC_001144	NO INTRON	AA_position=652	M->V
YLR263W& RED1	NC_001144	NO INTRON	AA_position=660	C->R
YLR263W& RED1	NC_001144	NO INTRON	AA_position=672	K->N
YLR263W& RED1	NC_001144	NO INTRON	AA_position=722	Q->H
YLR263W& RED1	NC_001144	NO INTRON	AA_position=782	S->A
YLR264C-A& -	NC_001144	NO INTRON	AA_position=20	T->I
YLR265C& NEJ1	NC_001144	NO INTRON	AA_position=116	V->I
YLR265C& NEJ1	NC_001144	NO INTRON	AA_position=161	E->Q
YLR265C& NEJ1	NC_001144	NO INTRON	AA_position=231	L->F
YLR265C& NEJ1	NC_001144	NO INTRON	AA_position=249	K->E
YLR265C& NEJ1	NC_001144	NO INTRON	AA_position=253	V->I
YLR265C& NEJ1	NC_001144	NO INTRON	AA_position=270	A->V
YLR265C& NEJ1	NC_001144	NO INTRON	AA_position=281	R->C
YLR314C& CDC3	NC_001144	NO INTRON	AA_position=431	L->Q
YLR318W& EST2	NC_001144	NO INTRON	AA_position=162	V->A
YLR399C& BDF1	NC_001144	NO INTRON	AA_position=400	G->D
YLR411W& CTR3	NC_001144	NO INTRON	AA_position=95	E->D
YLR412W& -	NC_001144	NO INTRON	AA_position=82	T->I
YLR412W& -	NC_001144	NO INTRON	AA_position=116	K->E
YLR412W& -	NC_001144	NO INTRON	AA_position=183	S->G
YLR452C& SST2	NC_001144	NO INTRON	AA_position=644	E->D
YML111W& BUL2	NC_001145	NO INTRON	AA_position=189	S->C
YML062C& MFT1	NC_001145	NO INTRON	AA_position=393	X->L
YML061C& PIF1	NC_001145	NO INTRON	AA_position=692	V->I
YML059C& NTE1	NC_001145	NO INTRON	AA_position=186	L->S
YML059C& NTE1	NC_001145	NO INTRON	AA_position=731	N->Y
YML025C& YML6	NC_001145	**INTRON**	AA_position=30	N->S
YML023C& NSE5	NC_001145	NO INTRON	AA_position=110	K->E
YML023C& NSE5	NC_001145	NO INTRON	AA_position=150	G->S
YML023C& NSE5	NC_001145	NO INTRON	AA_position=161	S->K
YML023C& NSE5	NC_001145	NO INTRON	AA_position=470	A->T
YML023C& NSE5	NC_001145	NO INTRON	AA_position=534	D->N
YML021C& UNG1	NC_001145	NO INTRON	AA_position=343	R->K
YML021C& UNG1	NC_001145	NO INTRON	AA_position=359	P->T
YML020W& -	NC_001145	NO INTRON	AA_position=120	P->S
YML020W& -	NC_001145	NO INTRON	AA_position=230	P->S
YML020W& -	NC_001145	NO INTRON	AA_position=414	E->D
YML020W& -	NC_001145	NO INTRON	AA_position=505	T->I
YMR016C& SOK2	NC_001145	NO INTRON	AA_position=27	S->R
YMR016C& SOK2	NC_001145	NO INTRON	AA_position=194	N->T
YMR027W& -	NC_001145	NO INTRON	AA_position=10	I->N
YMR058W& FET3	NC_001145	NO INTRON	AA_position=4	A->T
YMR058W& FET3	NC_001145	NO INTRON	AA_position=67	I->V
YMR058W& FET3	NC_001145	NO INTRON	AA_position=513	L->I
YMR058W& FET3	NC_001145	NO INTRON	AA_position=596	D->E
YMR058W& FET3	NC_001145	NO INTRON	AA_position=615	Q->E
YMR060C& SAM37	NC_001145	NO INTRON	AA_position=14	K->E
YMR063W& RIM9	NC_001145	NO INTRON	AA_position=66	D->G
YMR063W& RIM9	NC_001145	NO INTRON	AA_position=159	M->I
YMR064W& AEP1	NC_001145	NO INTRON	AA_position=113	K->R
YMR064W& AEP1	NC_001145	NO INTRON	AA_position=197	N->D
YMR066W& SOV1	NC_001145	NO INTRON	AA_position=745	A->T
YMR066W& SOV1	NC_001145	NO INTRON	AA_position=786	L->F
YMR067C& UBX4	NC_001145	NO INTRON	AA_position=46	I->V
YMR067C& UBX4	NC_001145	NO INTRON	AA_position=75	S->N
YMR067C& UBX4	NC_001145	NO INTRON	AA_position=90	F->S
YMR068W& AVO2	NC_001145	NO INTRON	AA_position=205	G->A
YMR069W& NAT4	NC_001145	NO INTRON	AA_position=235	R->Q
YMR069W& NAT4	NC_001145	NO INTRON	AA_position=282	L->F
YMR069W& NAT4	NC_001145	NO INTRON	AA_position=286	X->R
YMR073C& IRC21	NC_001145	NO INTRON	AA_position=31	A->T
YMR073C& IRC21	NC_001145	NO INTRON	AA_position=166	I->L
YMR075W& RCO1	NC_001145	NO INTRON	AA_position=71	A->V
YMR075W& RCO1	NC_001145	NO INTRON	AA_position=141	N->S
YMR075W& RCO1	NC_001145	NO INTRON	AA_position=151	R->G
YMR075W& RCO1	NC_001145	NO INTRON	AA_position=156	P->S
YMR075W& RCO1	NC_001145	NO INTRON	AA_position=161	D->H
YMR075W& RCO1	NC_001145	NO INTRON	AA_position=363	A->T
YMR075W& RCO1	NC_001145	NO INTRON	AA_position=529	T->A
YMR075W& RCO1	NC_001145	NO INTRON	AA_position=649	S->N
YMR076C& PDS5	NC_001145	NO INTRON	AA_position=350	A->T
YMR076C& PDS5	NC_001145	NO INTRON	AA_position=745	E->A
YMR076C& PDS5	NC_001145	NO INTRON	AA_position=836	V->I
YMR076C& PDS5	NC_001145	NO INTRON	AA_position=990	V->I
YMR076C& PDS5	NC_001145	NO INTRON	AA_position=1034	G->E
YMR077C& VPS20	NC_001145	NO INTRON	AA_position=148	L->V
YMR077C& VPS20	NC_001145	NO INTRON	AA_position=205	F->L
YMR078C& CTF18	NC_001145	NO INTRON	AA_position=376	S->T
YMR078C& CTF18	NC_001145	NO INTRON	AA_position=672	N->S
YMR080C& NAM7	NC_001145	NO INTRON	AA_position=55	P->A
YMR080C& NAM7	NC_001145	NO INTRON	AA_position=183	T->S
YMR080C& NAM7	NC_001145	NO INTRON	AA_position=867	V->A
YMR080C& NAM7	NC_001145	NO INTRON	AA_position=950	A->V
YMR081C& ISF1	NC_001145	NO INTRON	AA_position=50	Q->E
YMR081C& ISF1	NC_001145	NO INTRON	AA_position=99	N->S
YMR081C& ISF1	NC_001145	NO INTRON	AA_position=107	P->L
YMR081C& ISF1	NC_001145	NO INTRON	AA_position=158	C->G
YMR081C& ISF1	NC_001145	NO INTRON	AA_position=220	Y->H
YMR081C& ISF1	NC_001145	NO INTRON	AA_position=310	S->I
YMR085W& -	NC_001145	NO INTRON	AA_position=383	V->I
YMR086W& -	NC_001145	NO INTRON	AA_position=29	L->F
YMR086W& -	NC_001145	NO INTRON	AA_position=68	S->T
YMR086W& -	NC_001145	NO INTRON	AA_position=209	S->F
YMR086W& -	NC_001145	NO INTRON	AA_position=211	L->S
YMR089C& YTA12	NC_001145	NO INTRON	AA_position=200	L->S
YMR089C& YTA12	NC_001145	NO INTRON	AA_position=235	M->I
YMR092C& AIP1	NC_001145	NO INTRON	AA_position=75	I->L
YMR092C& AIP1	NC_001145	NO INTRON	AA_position=281	V->I
YMR092C& AIP1	NC_001145	NO INTRON	AA_position=296	Q->E
YMR110C& HFD1	NC_001145	NO INTRON	AA_position=226	A->T
YMR124W& -	NC_001145	NO INTRON	AA_position=307	R->Q
YMR124W& -	NC_001145	NO INTRON	AA_position=380	L->Q
YMR124W& -	NC_001145	NO INTRON	AA_position=552	A->T
YMR124W& -	NC_001145	NO INTRON	AA_position=560	K->R
YMR124W& -	NC_001145	NO INTRON	AA_position=677	G->D
YMR124W& -	NC_001145	NO INTRON	AA_position=919	G->E
YMR124W& -	NC_001145	NO INTRON	AA_position=941	R->H
YMR125W& STO1	NC_001145	**INTRON**	AA_position=560	N->D
YMR125W& STO1	NC_001145	**INTRON**	AA_position=621	K->R
YMR125W& STO1	NC_001145	**INTRON**	AA_position=711	L->I
YMR126C& DLT1	NC_001145	NO INTRON	AA_position=250	R->K
YMR127C& SAS2	NC_001145	NO INTRON	AA_position=6	S->G
YMR128W& ECM16	NC_001145	NO INTRON	AA_position=161	N->K
YMR128W& ECM16	NC_001145	NO INTRON	AA_position=176	Y->D
YMR128W& ECM16	NC_001145	NO INTRON	AA_position=180	G->E
YMR128W& ECM16	NC_001145	NO INTRON	AA_position=209	S->T
YMR128W& ECM16	NC_001145	NO INTRON	AA_position=308	K->Q
YMR128W& ECM16	NC_001145	NO INTRON	AA_position=963	D->E
YMR128W& ECM16	NC_001145	NO INTRON	AA_position=1011	S->G
YMR128W& ECM16	NC_001145	NO INTRON	AA_position=1244	Q->R
YMR128W& ECM16	NC_001145	NO INTRON	AA_position=1265	E->G
YMR129W& POM152	NC_001145	NO INTRON	AA_position=68	I->M
YMR129W& POM152	NC_001145	NO INTRON	AA_position=515	E->G
YMR129W& POM152	NC_001145	NO INTRON	AA_position=905	N->K
YMR129W& POM152	NC_001145	NO INTRON	AA_position=908	Y->D
YMR129W& POM152	NC_001145	NO INTRON	AA_position=1217	I->L
YMR130W& -	NC_001145	NO INTRON	AA_position=76	Q->R
YMR130W& -	NC_001145	NO INTRON	AA_position=155	L->S
YMR130W& -	NC_001145	NO INTRON	AA_position=187	Y->H
YMR130W& -	NC_001145	NO INTRON	AA_position=275	N->S
YMR131C& RRB1	NC_001145	NO INTRON	AA_position=38	K->M
YMR131C& RRB1	NC_001145	NO INTRON	AA_position=242	N->D
YMR133W& REC114	NC_001145	**INTRON**	AA_position=9	I->V
YMR133W& REC114	NC_001145	**INTRON**	AA_position=63	V->I
YMR133W& REC114	NC_001145	**INTRON**	AA_position=227	Q->H
YMR133W& REC114	NC_001145	**INTRON**	AA_position=259	P->L
YMR134W& ERG29	NC_001145	NO INTRON	AA_position=123	D->N
YMR135C& GID8	NC_001145	NO INTRON	AA_position=26	D->G
YMR136W& GAT2	NC_001145	NO INTRON	AA_position=105	S->P
YMR136W& GAT2	NC_001145	NO INTRON	AA_position=173	T->I
YMR136W& GAT2	NC_001145	NO INTRON	AA_position=360	A->V
YMR136W& GAT2	NC_001145	NO INTRON	AA_position=408	T->I
YMR136W& GAT2	NC_001145	NO INTRON	AA_position=410	S->F
YMR136W& GAT2	NC_001145	NO INTRON	AA_position=464	N->S
YMR137C& PSO2	NC_001145	NO INTRON	AA_position=23	S->G
YMR138W& CIN4	NC_001145	NO INTRON	AA_position=171	V->I
YMR138W& CIN4	NC_001145	NO INTRON	AA_position=178	N->D
YMR140W& SIP5	NC_001145	NO INTRON	AA_position=8	I->L
YMR140W& SIP5	NC_001145	NO INTRON	AA_position=246	S->N
YMR140W& SIP5	NC_001145	NO INTRON	AA_position=429	R->T
YMR155W& -	NC_001145	NO INTRON	AA_position=502	G->E
YMR205C& PFK2	NC_001145	NO INTRON	AA_position=880	K->E
YMR207C& HFA1	NC_001145	NO INTRON	AA_position=877	K->E
YMR218C& TRS130	NC_001145	NO INTRON	AA_position=213	L->F
YMR234W& RNH1	NC_001145	NO INTRON	AA_position=51	G->R
YMR234W& RNH1	NC_001145	NO INTRON	AA_position=226	S->W
YMR246W& FAA4	NC_001145	NO INTRON	AA_position=504	F->L
YMR262W& -	NC_001145	NO INTRON	AA_position=167	W->C
YMR299C& DYN3	NC_001145	NO INTRON	AA_position=223	T->K
YNL331C& AAD14	NC_001146	NO INTRON	AA_position=2	T->N
YNL331C& AAD14	NC_001146	NO INTRON	AA_position=280	T->N
YNL331C& AAD14	NC_001146	NO INTRON	AA_position=310	I->V
YNL331C& AAD14	NC_001146	NO INTRON	AA_position=342	P->T
YNL329C& PEX6	NC_001146	NO INTRON	AA_position=182	A->T
YNL329C& PEX6	NC_001146	NO INTRON	AA_position=205	I->V
YNL329C& PEX6	NC_001146	NO INTRON	AA_position=229	N->D
YNL329C& PEX6	NC_001146	NO INTRON	AA_position=341	E->G
YNL329C& PEX6	NC_001146	NO INTRON	AA_position=370	D->H
YNL329C& PEX6	NC_001146	NO INTRON	AA_position=692	C->Y
YNL329C& PEX6	NC_001146	NO INTRON	AA_position=974	G->E
YNL328C& MDJ2	NC_001146	NO INTRON	AA_position=19	K->R
YNL327W& EGT2	NC_001146	NO INTRON	AA_position=577	A->T
YNL318C& HXT14	NC_001146	NO INTRON	AA_position=403	H->R
YNL317W& PFS2	NC_001146	NO INTRON	AA_position=428	L->F
YNL316C& PHA2	NC_001146	NO INTRON	AA_position=33	E->D
YNL316C& PHA2	NC_001146	NO INTRON	AA_position=79	M->I
YNL314W& DAL82	NC_001146	NO INTRON	AA_position=104	L->S
YNL314W& DAL82	NC_001146	NO INTRON	AA_position=133	S->F
YNL313C& -	NC_001146	NO INTRON	AA_position=364	E->A
YNL313C& -	NC_001146	NO INTRON	AA_position=384	L->S
YNL313C& -	NC_001146	NO INTRON	AA_position=439	D->E
YNL313C& -	NC_001146	NO INTRON	AA_position=490	S->N
YNL311C& SKP2	NC_001146	NO INTRON	AA_position=213	L->F
YNL311C& SKP2	NC_001146	NO INTRON	AA_position=318	F->S
YNL309W& STB1	NC_001146	NO INTRON	AA_position=63	D->E
YNL309W& STB1	NC_001146	NO INTRON	AA_position=299	T->A
YNL309W& STB1	NC_001146	NO INTRON	AA_position=365	M->I
YNL308C& KRI1	NC_001146	NO INTRON	AA_position=26	T->A
YNL308C& KRI1	NC_001146	NO INTRON	AA_position=39	V->I
YNL308C& KRI1	NC_001146	NO INTRON	AA_position=177	S->N
YNL308C& KRI1	NC_001146	NO INTRON	AA_position=402	T->A
YNL308C& KRI1	NC_001146	NO INTRON	AA_position=579	R->K
YNL307C& MCK1	NC_001146	NO INTRON	AA_position=371	T->K
YNL306W& MRPS18	NC_001146	NO INTRON	AA_position=55	S->P
YNL271C& BNI1	NC_001146	NO INTRON	AA_position=938	T->A
YNL257C& SIP3	NC_001146	NO INTRON	AA_position=87	G->D
YNL243W& SLA2	NC_001146	NO INTRON	AA_position=344	R->A
YNL193W& -	NC_001146	NO INTRON	AA_position=122	V->L
YNL192W& CHS1	NC_001146	NO INTRON	AA_position=815	F->V
YNL188W& KAR1	NC_001146	NO INTRON	AA_position=150	P->S
YNL186W& UBP10	NC_001146	NO INTRON	AA_position=310	D->E
YNL181W& -	NC_001146	NO INTRON	AA_position=262	P->A
YNL177C& MRPL22	NC_001146	NO INTRON	AA_position=151	F->L
YNL176C& -	NC_001146	NO INTRON	AA_position=251	C->F
YNL175C& NOP13	NC_001146	NO INTRON	AA_position=296	E->A
YNL172W& APC1	NC_001146	NO INTRON	AA_position=1547	I->M
YNL132W& KRE33	NC_001146	NO INTRON	AA_position=856	G->V
YNL123W& NMA111	NC_001146	NO INTRON	AA_position=162	N->S
YNL123W& NMA111	NC_001146	NO INTRON	AA_position=386	T->I
YNL122C& -	NC_001146	NO INTRON	AA_position=31	S->P
YNL119W& NCS2	NC_001146	NO INTRON	AA_position=71	H->L
YNL119W& NCS2	NC_001146	NO INTRON	AA_position=474	K->N
YNL118C& DCP2	NC_001146	NO INTRON	AA_position=286	N->S
YNL118C& DCP2	NC_001146	NO INTRON	AA_position=505	I->T
YNL118C& DCP2	NC_001146	NO INTRON	AA_position=522	G->D
YNL118C& DCP2	NC_001146	NO INTRON	AA_position=567	S->R
YNL118C& DCP2	NC_001146	NO INTRON	AA_position=574	N->S
YNL118C& DCP2	NC_001146	NO INTRON	AA_position=577	S->N
YNL118C& DCP2	NC_001146	NO INTRON	AA_position=807	T->A
YNL118C& DCP2	NC_001146	NO INTRON	AA_position=823	S->P
YNL118C& DCP2	NC_001146	NO INTRON	AA_position=854	M->I
YNL118C& DCP2	NC_001146	NO INTRON	AA_position=865	L->S
YNL106C& INP52	NC_001146	NO INTRON	AA_position=651	W->X
YNL088W& TOP2	NC_001146	NO INTRON	AA_position=271	A->T
YNL086W& -	NC_001146	NO INTRON	AA_position=85	I->M
YNL085W& MKT1	NC_001146	NO INTRON	AA_position=30	D->G
YNL085W& MKT1	NC_001146	NO INTRON	AA_position=453	K->R
YNL079C& TPM1	NC_001146	NO INTRON	AA_position=89	H->Q
YNL078W& NIS1	NC_001146	NO INTRON	AA_position=17	L->W
YNL078W& NIS1	NC_001146	NO INTRON	AA_position=105	E->D
YNL078W& NIS1	NC_001146	NO INTRON	AA_position=254	S->R
YNL077W& APJ1	NC_001146	NO INTRON	AA_position=524	D->N
YNL076W& MKS1	NC_001146	NO INTRON	AA_position=55	H->Y
YNL076W& MKS1	NC_001146	NO INTRON	AA_position=144	P->A
YNL076W& MKS1	NC_001146	NO INTRON	AA_position=154	D->E
YNL068C& FKH2	NC_001146	NO INTRON	AA_position=199	L->S
YNL044W& YIP3	NC_001146	**INTRON**	AA_position=29	L->F
YNL042W& BOP3	NC_001146	NO INTRON	AA_position=113	H->Y
YNL041C& COG6	NC_001146	NO INTRON	AA_position=640	T->I
YNR017W& TIM23	NC_001146	NO INTRON	AA_position=24	T->A
YNR017W& TIM23	NC_001146	NO INTRON	AA_position=53	V->A
YNR018W& AIM38	NC_001146	NO INTRON	AA_position=160	G->A
YNR019W& ARE2	NC_001146	NO INTRON	AA_position=170	L->S
YNR019W& ARE2	NC_001146	NO INTRON	AA_position=184	G->E
YNR019W& ARE2	NC_001146	NO INTRON	AA_position=211	I->L
YNR020C& ATP23	NC_001146	NO INTRON	AA_position=13	N->S
YNR020C& ATP23	NC_001146	NO INTRON	AA_position=15	K->R
YNR020C& ATP23	NC_001146	NO INTRON	AA_position=33	I->V
YNR020C& ATP23	NC_001146	NO INTRON	AA_position=84	E->D
YNR020C& ATP23	NC_001146	NO INTRON	AA_position=180	I->V
YNR058W& BIO3	NC_001146	NO INTRON	AA_position=229	K->E
YNR058W& BIO3	NC_001146	NO INTRON	AA_position=295	H->R
YNR058W& BIO3	NC_001146	NO INTRON	AA_position=384	N->D
YNR059W& MNT4	NC_001146	NO INTRON	AA_position=50	V->L
YNR059W& MNT4	NC_001146	NO INTRON	AA_position=87	S->G
YNR059W& MNT4	NC_001146	NO INTRON	AA_position=134	T->A
YNR059W& MNT4	NC_001146	NO INTRON	AA_position=206	E->D
YNR060W& FRE4	NC_001146	NO INTRON	AA_position=352	T->A
YNR060W& FRE4	NC_001146	NO INTRON	AA_position=510	K->R
YNR061C& -	NC_001146	NO INTRON	AA_position=34	I->L
YNR061C& -	NC_001146	NO INTRON	AA_position=93	M->I
YNR061C& -	NC_001146	NO INTRON	AA_position=102	I->M
YNR061C& -	NC_001146	NO INTRON	AA_position=122	V->I
YNR061C& -	NC_001146	NO INTRON	AA_position=135	Y->C
YNR061C& -	NC_001146	NO INTRON	AA_position=151	S->F
YNR061C& -	NC_001146	NO INTRON	AA_position=163	T->I
YNR062C& -	NC_001146	NO INTRON	AA_position=1	M->T
YNR062C& -	NC_001146	NO INTRON	AA_position=19	A->T
YNR062C& -	NC_001146	NO INTRON	AA_position=153	T->A
YNR062C& -	NC_001146	NO INTRON	AA_position=174	G->D
YNR063W& -	NC_001146	NO INTRON	AA_position=4	S->P
YNR063W& -	NC_001146	NO INTRON	AA_position=47	N->D
YNR063W& -	NC_001146	NO INTRON	AA_position=197	K->E
YNR063W& -	NC_001146	NO INTRON	AA_position=257	R->S
YNR063W& -	NC_001146	NO INTRON	AA_position=270	T->A
YNR063W& -	NC_001146	NO INTRON	AA_position=332	N->D
YNR064C& -	NC_001146	NO INTRON	AA_position=94	S->R
YNR064C& -	NC_001146	NO INTRON	AA_position=116	K->N
YNR064C& -	NC_001146	NO INTRON	AA_position=166	E->Q
YNR064C& -	NC_001146	NO INTRON	AA_position=181	A->D
YNR064C& -	NC_001146	NO INTRON	AA_position=200	T->I
YNR065C& -	NC_001146	NO INTRON	AA_position=14	D->E
YNR065C& -	NC_001146	NO INTRON	AA_position=57	E->N
YNR065C& -	NC_001146	NO INTRON	AA_position=77	N->K
YNR065C& -	NC_001146	NO INTRON	AA_position=91	Y->H
YNR065C& -	NC_001146	NO INTRON	AA_position=122	T->I
YNR065C& -	NC_001146	NO INTRON	AA_position=126	G->S
YNR065C& -	NC_001146	NO INTRON	AA_position=128	E->A
YNR065C& -	NC_001146	NO INTRON	AA_position=245	E->K
YNR065C& -	NC_001146	NO INTRON	AA_position=462	G->D
YNR065C& -	NC_001146	NO INTRON	AA_position=493	R->T
YNR065C& -	NC_001146	NO INTRON	AA_position=511	G->D
YNR065C& -	NC_001146	NO INTRON	AA_position=683	C->R
YNR065C& -	NC_001146	NO INTRON	AA_position=1006	K->R
YNR065C& -	NC_001146	NO INTRON	AA_position=1092	N->D
YNR066C& -	NC_001146	NO INTRON	AA_position=32	L->F
YNR066C& -	NC_001146	NO INTRON	AA_position=54	Q->R
YNR066C& -	NC_001146	NO INTRON	AA_position=58	I->M
YNR066C& -	NC_001146	NO INTRON	AA_position=60	S->F
YNR066C& -	NC_001146	NO INTRON	AA_position=148	N->T
YNR066C& -	NC_001146	NO INTRON	AA_position=159	T->I
YNR066C& -	NC_001146	NO INTRON	AA_position=183	I->T
YNR066C& -	NC_001146	NO INTRON	AA_position=248	I->V
YNR066C& -	NC_001146	NO INTRON	AA_position=250	Y->H
YNR066C& -	NC_001146	NO INTRON	AA_position=298	H->D
YNR066C& -	NC_001146	NO INTRON	AA_position=437	X->E
YNR067C& DSE4	NC_001146	NO INTRON	AA_position=28	E->K
YNR067C& DSE4	NC_001146	NO INTRON	AA_position=99	L->S
YNR067C& DSE4	NC_001146	NO INTRON	AA_position=137	H->D
YNR067C& DSE4	NC_001146	NO INTRON	AA_position=235	A->T
YNR067C& DSE4	NC_001146	NO INTRON	AA_position=297	S->G
YNR067C& DSE4	NC_001146	NO INTRON	AA_position=311	P->S
YNR067C& DSE4	NC_001146	NO INTRON	AA_position=314	S->L
YNR067C& DSE4	NC_001146	NO INTRON	AA_position=326	S->N
YNR067C& DSE4	NC_001146	NO INTRON	AA_position=333	L->S
YNR067C& DSE4	NC_001146	NO INTRON	AA_position=570	T->I
YNR067C& DSE4	NC_001146	NO INTRON	AA_position=615	V->M
YNR067C& DSE4	NC_001146	NO INTRON	AA_position=622	K->E
YNR067C& DSE4	NC_001146	NO INTRON	AA_position=755	K->E
YNR067C& DSE4	NC_001146	NO INTRON	AA_position=1079	V->E
YNR068C& -	NC_001146	NO INTRON	AA_position=187	T->I
YNR069C& BSC5	NC_001146	NO INTRON	AA_position=28	T->A
YNR069C& BSC5	NC_001146	NO INTRON	AA_position=54	C->G
YNR069C& BSC5	NC_001146	NO INTRON	AA_position=105	R->G
YNR069C& BSC5	NC_001146	NO INTRON	AA_position=147	E->V
YNR069C& BSC5	NC_001146	NO INTRON	AA_position=158	G->D
YNR069C& BSC5	NC_001146	NO INTRON	AA_position=248	E->K
YNR069C& BSC5	NC_001146	NO INTRON	AA_position=380	A->T
YNR069C& BSC5	NC_001146	NO INTRON	AA_position=467	L->P
YNR069C& BSC5	NC_001146	NO INTRON	AA_position=490	X->Y
YNR075W& COS10	NC_001146	NO INTRON	AA_position=163	E->Q
YNR075W& COS10	NC_001146	NO INTRON	AA_position=228	R->M
YNR075W& COS10	NC_001146	NO INTRON	AA_position=239	D->N
YNR075W& COS10	NC_001146	NO INTRON	AA_position=240	M->L
YNR075W& COS10	NC_001146	NO INTRON	AA_position=368	C->S
YNR075C-A& -	NC_001146	NO INTRON	AA_position=12	N->D
YOL145C& CTR9	NC_001147	NO INTRON	AA_position=197	E->K
YOL145C& CTR9	NC_001147	NO INTRON	AA_position=674	G->E
YOL145C& CTR9	NC_001147	NO INTRON	AA_position=786	T->R
YOL145C& CTR9	NC_001147	NO INTRON	AA_position=903	K->E
YOL145C& CTR9	NC_001147	NO INTRON	AA_position=907	R->S
YOL145C& CTR9	NC_001147	NO INTRON	AA_position=926	G->E
YOL145C& CTR9	NC_001147	NO INTRON	AA_position=927	W->R
YOL145C& CTR9	NC_001147	NO INTRON	AA_position=959	V->E
YOL145C& CTR9	NC_001147	NO INTRON	AA_position=987	Q->K
YOL142W& RRP40	NC_001147	NO INTRON	AA_position=160	F->L
YOL141W& PPM2	NC_001147	NO INTRON	AA_position=417	M->L
YOL138C& -	NC_001147	NO INTRON	AA_position=393	S->C
YOL138C& -	NC_001147	NO INTRON	AA_position=548	G->D
YOL128C& YGK3	NC_001147	NO INTRON	AA_position=59	I->Y
YOL081W& IRA2	NC_001147	NO INTRON	AA_position=2005	P->L
YOL077C& BRX1	NC_001147	NO INTRON	AA_position=161	C->G
YOL075C& -	NC_001147	NO INTRON	AA_position=1164	R->A
YOL066C& RIB2	NC_001147	NO INTRON	AA_position=362	N->K
YOL066C& RIB2	NC_001147	NO INTRON	AA_position=447	G->D
YOL065C& INP54	NC_001147	NO INTRON	AA_position=55	V->L
YOL065C& INP54	NC_001147	NO INTRON	AA_position=115	N->K
YOL065C& INP54	NC_001147	NO INTRON	AA_position=217	T->S
YOL065C& INP54	NC_001147	NO INTRON	AA_position=218	N->D
YOL065C& INP54	NC_001147	NO INTRON	AA_position=254	K->E
YOL065C& INP54	NC_001147	NO INTRON	AA_position=264	K->M
YOL065C& INP54	NC_001147	NO INTRON	AA_position=328	T->M
YOL064C& MET22	NC_001147	NO INTRON	AA_position=40	N->S
YOL063C& CRT10	NC_001147	NO INTRON	AA_position=755	A->V
YOL063C& CRT10	NC_001147	NO INTRON	AA_position=953	G->E
YOL063C& CRT10	NC_001147	NO INTRON	AA_position=957	Q->X
YOL057W& -	NC_001147	NO INTRON	AA_position=70	N->D
YOL057W& -	NC_001147	NO INTRON	AA_position=116	K->E
YOL057W& -	NC_001147	NO INTRON	AA_position=142	N->K
YOL057W& -	NC_001147	NO INTRON	AA_position=147	S->F
YOL057W& -	NC_001147	NO INTRON	AA_position=359	A->S
YOL057W& -	NC_001147	NO INTRON	AA_position=696	D->N
YOL056W& GPM3	NC_001147	NO INTRON	AA_position=63	G->C
YOL055C& THI20	NC_001147	NO INTRON	AA_position=517	I->T
YOL054W& PSH1	NC_001147	NO INTRON	AA_position=208	N->D
YOL054W& PSH1	NC_001147	NO INTRON	AA_position=309	I->T
YOL054W& PSH1	NC_001147	NO INTRON	AA_position=354	R->Q
YOL054W& PSH1	NC_001147	NO INTRON	AA_position=364	R->Y
YOL053W& AIM39	NC_001147	NO INTRON	AA_position=7	K->N
YOL053W& AIM39	NC_001147	NO INTRON	AA_position=93	T->S
YOL053W& AIM39	NC_001147	NO INTRON	AA_position=99	T->A
YOL053W& AIM39	NC_001147	NO INTRON	AA_position=139	L->V
YOL053W& AIM39	NC_001147	NO INTRON	AA_position=170	L->I
YOL053W& AIM39	NC_001147	NO INTRON	AA_position=177	R->K
YOL053W& AIM39	NC_001147	NO INTRON	AA_position=208	V->I
YOL053W& AIM39	NC_001147	NO INTRON	AA_position=383	I->V
YOL052C& SPE2	NC_001147	NO INTRON	AA_position=171	D->Y
YOL051W& GAL11	NC_001147	NO INTRON	AA_position=98	K->N
YOL051W& GAL11	NC_001147	NO INTRON	AA_position=111	S->Y
YOL051W& GAL11	NC_001147	NO INTRON	AA_position=944	V->L
YOL051W& GAL11	NC_001147	NO INTRON	AA_position=966	I->V
YOL049W& GSH2	NC_001147	NO INTRON	AA_position=121	N->T
YOL049W& GSH2	NC_001147	NO INTRON	AA_position=141	Q->H
YOL049W& GSH2	NC_001147	NO INTRON	AA_position=410	D->G
YOL049W& GSH2	NC_001147	NO INTRON	AA_position=491	Y->H
YOL048C& -	NC_001147	**INTRON**	AA_position=18	Y->H
YOL048C& -	NC_001147	**INTRON**	AA_position=35	Q->P
YOL048C& -	NC_001147	**INTRON**	AA_position=41	S->A
YOL048C& -	NC_001147	**INTRON**	AA_position=55	I->R
YOL048C& -	NC_001147	**INTRON**	AA_position=232	R->K
YOL048C& -	NC_001147	**INTRON**	AA_position=238	F->L
YOL048C& -	NC_001147	**INTRON**	AA_position=332	T->S
YOL047C& -	NC_001147	**INTRON**	AA_position=36	G->A
YOL047C& -	NC_001147	**INTRON**	AA_position=64	N->D
YOL047C& -	NC_001147	**INTRON**	AA_position=140	M->V
YOL045W& PSK2	NC_001147	NO INTRON	AA_position=112	R->K
YOL045W& PSK2	NC_001147	NO INTRON	AA_position=436	M->T
YOL045W& PSK2	NC_001147	NO INTRON	AA_position=793	R->S
YOL044W& PEX15	NC_001147	NO INTRON	AA_position=105	S->G
YOL043C& NTG2	NC_001147	NO INTRON	AA_position=7	S->P
YOL043C& NTG2	NC_001147	NO INTRON	AA_position=48	N->K
YOL043C& NTG2	NC_001147	NO INTRON	AA_position=97	V->I
YOL038C-A& -	NC_001147	NO INTRON	AA_position=2	K->E
YOL038C-A& -	NC_001147	NO INTRON	AA_position=19	S->N
YOL038C-A& -	NC_001147	NO INTRON	AA_position=20	I->M
YOL036W& -	NC_001147	NO INTRON	AA_position=170	T->A
YOL036W& -	NC_001147	NO INTRON	AA_position=218	K->Q
YOL036W& -	NC_001147	NO INTRON	AA_position=291	I->V
YOL036W& -	NC_001147	NO INTRON	AA_position=373	Q->H
YOL036W& -	NC_001147	NO INTRON	AA_position=404	F->L
YOL036W& -	NC_001147	NO INTRON	AA_position=555	G->E
YOL036W& -	NC_001147	NO INTRON	AA_position=564	L->F
YOL036W& -	NC_001147	NO INTRON	AA_position=576	S->T
YOL036W& -	NC_001147	NO INTRON	AA_position=599	E->Q
YOL036W& -	NC_001147	NO INTRON	AA_position=684	I->V
YOL034W& SMC5	NC_001147	NO INTRON	AA_position=231	F->V
YOL034W& SMC5	NC_001147	NO INTRON	AA_position=252	S->C
YOL034W& SMC5	NC_001147	NO INTRON	AA_position=545	T->N
YOL034W& SMC5	NC_001147	NO INTRON	AA_position=554	R->K
YOL034W& SMC5	NC_001147	NO INTRON	AA_position=665	N->D
YOL033W& MSE1	NC_001147	NO INTRON	AA_position=136	K->M
YOL033W& MSE1	NC_001147	NO INTRON	AA_position=274	A->T
YOL033W& MSE1	NC_001147	NO INTRON	AA_position=379	S->T
YOL033W& MSE1	NC_001147	NO INTRON	AA_position=472	E->K
YOL033W& MSE1	NC_001147	NO INTRON	AA_position=484	N->H
YOL031C& SIL1	NC_001147	NO INTRON	AA_position=122	G->D
YOL030W& GAS5	NC_001147	NO INTRON	AA_position=431	A->T
YOL028C& YAP7	NC_001147	NO INTRON	AA_position=2	R->S
YOL028C& YAP7	NC_001147	NO INTRON	AA_position=80	S->L
YOL027C& MDM38	NC_001147	NO INTRON	AA_position=454	K->E
YOL027C& MDM38	NC_001147	NO INTRON	AA_position=484	I->V
YOL027C& MDM38	NC_001147	NO INTRON	AA_position=490	N->K
YOL027C& MDM38	NC_001147	NO INTRON	AA_position=568	F->S
YOL025W& LAG2	NC_001147	NO INTRON	AA_position=303	I->F
YOL025W& LAG2	NC_001147	NO INTRON	AA_position=399	N->S
YOL025W& LAG2	NC_001147	NO INTRON	AA_position=517	N->D
YOL025W& LAG2	NC_001147	NO INTRON	AA_position=575	F->L
YOL025W& LAG2	NC_001147	NO INTRON	AA_position=597	K->R
YOL025W& LAG2	NC_001147	NO INTRON	AA_position=606	F->L
YOL024W& -	NC_001147	NO INTRON	AA_position=128	Q->E
YOL023W& IFM1	NC_001147	NO INTRON	AA_position=595	R->K
YOL022C& TSR4	NC_001147	NO INTRON	AA_position=237	C->Y
YOL021C& DIS3	NC_001147	NO INTRON	AA_position=4	P->S
YOL021C& DIS3	NC_001147	NO INTRON	AA_position=183	E->D
YOL020W& TAT2	NC_001147	NO INTRON	AA_position=24	G->E
YOL020W& TAT2	NC_001147	NO INTRON	AA_position=50	N->H
YOL020W& TAT2	NC_001147	NO INTRON	AA_position=67	S->P
YOL019W& -	NC_001147	NO INTRON	AA_position=416	P->L
YOL018C& TLG2	NC_001147	NO INTRON	AA_position=385	V->L
YOL018C& TLG2	NC_001147	NO INTRON	AA_position=391	D->E
YOL017W& ESC8	NC_001147	NO INTRON	AA_position=72	K->N
YOL017W& ESC8	NC_001147	NO INTRON	AA_position=119	T->A
YOL017W& ESC8	NC_001147	NO INTRON	AA_position=202	K->E
YOL017W& ESC8	NC_001147	NO INTRON	AA_position=601	G->D
YOL017W& ESC8	NC_001147	NO INTRON	AA_position=703	K->R
YOL016C& CMK2	NC_001147	NO INTRON	AA_position=282	V->A
YOL014W& -	NC_001147	NO INTRON	AA_position=39	A->D
YOL014W& -	NC_001147	NO INTRON	AA_position=55	D->N
YOL014W& -	NC_001147	NO INTRON	AA_position=62	H->Y
YOL014W& -	NC_001147	NO INTRON	AA_position=63	G->S
YOL014W& -	NC_001147	NO INTRON	AA_position=80	S->N
YOL014W& -	NC_001147	NO INTRON	AA_position=95	N->S
YOL013W-A& -	NC_001147	NO INTRON	AA_position=36	G->E
YOL013C& HRD1	NC_001147	NO INTRON	AA_position=460	P->S
YOL013C& HRD1	NC_001147	NO INTRON	AA_position=469	M->V
YOL013C& HRD1	NC_001147	NO INTRON	AA_position=472	R->T
YOL013C& HRD1	NC_001147	NO INTRON	AA_position=490	G->S
YOL013C& HRD1	NC_001147	NO INTRON	AA_position=515	I->L
YOL011W& PLB3	NC_001147	NO INTRON	AA_position=360	T->I
YOL010W& RCL1	NC_001147	NO INTRON	AA_position=63	S->G
YOL010W& RCL1	NC_001147	NO INTRON	AA_position=92	S->N
YOL009C& MDM12	NC_001147	NO INTRON	AA_position=91	I->V
YOL009C& MDM12	NC_001147	NO INTRON	AA_position=269	G->D
YOL007C& CSI2	NC_001147	NO INTRON	AA_position=50	S->P
YOL007C& CSI2	NC_001147	NO INTRON	AA_position=217	S->N
YOL006C& TOP1	NC_001147	NO INTRON	AA_position=66	T->S
YOL004W& SIN3	NC_001147	NO INTRON	AA_position=33	S->T
YOL004W& SIN3	NC_001147	NO INTRON	AA_position=383	P->S
YOL004W& SIN3	NC_001147	NO INTRON	AA_position=400	A->V
YOL004W& SIN3	NC_001147	NO INTRON	AA_position=577	I->M
YOL004W& SIN3	NC_001147	NO INTRON	AA_position=1026	F->L
YOL004W& SIN3	NC_001147	NO INTRON	AA_position=1167	R->K
YOL004W& SIN3	NC_001147	NO INTRON	AA_position=1218	D->G
YOL004W& SIN3	NC_001147	NO INTRON	AA_position=1472	A->V
YOL003C& PFA4	NC_001147	NO INTRON	AA_position=59	C->Y
YOL003C& PFA4	NC_001147	NO INTRON	AA_position=85	S->N
YOL003C& PFA4	NC_001147	NO INTRON	AA_position=286	T->K
YOL003C& PFA4	NC_001147	NO INTRON	AA_position=296	G->D
YOL002C& IZH2	NC_001147	NO INTRON	AA_position=21	K->N
YOL001W& PHO80	NC_001147	NO INTRON	AA_position=7	E->D
YOL001W& PHO80	NC_001147	NO INTRON	AA_position=247	P->S
YOR001W& RRP6	NC_001147	NO INTRON	AA_position=29	D->E
YOR001W& RRP6	NC_001147	NO INTRON	AA_position=58	L->F
YOR001W& RRP6	NC_001147	NO INTRON	AA_position=452	I->V
YOR001W& RRP6	NC_001147	NO INTRON	AA_position=545	V->I
YOR001W& RRP6	NC_001147	NO INTRON	AA_position=628	V->A
YOR001W& RRP6	NC_001147	NO INTRON	AA_position=630	L->V
YOR001W& RRP6	NC_001147	NO INTRON	AA_position=635	T->I
YOR001W& RRP6	NC_001147	NO INTRON	AA_position=639	A->V
YOR001W& RRP6	NC_001147	NO INTRON	AA_position=654	L->I
YOR002W& ALG6	NC_001147	NO INTRON	AA_position=49	L->V
YOR002W& ALG6	NC_001147	NO INTRON	AA_position=384	I->V
YOR003W& YSP3	NC_001147	NO INTRON	AA_position=22	D->E
YOR003W& YSP3	NC_001147	NO INTRON	AA_position=105	N->D
YOR003W& YSP3	NC_001147	NO INTRON	AA_position=194	D->Y
YOR005C& DNL4	NC_001147	NO INTRON	AA_position=175	K->E
YOR005C& DNL4	NC_001147	NO INTRON	AA_position=229	V->A
YOR005C& DNL4	NC_001147	NO INTRON	AA_position=239	V->I
YOR005C& DNL4	NC_001147	NO INTRON	AA_position=644	V->A
YOR005C& DNL4	NC_001147	NO INTRON	AA_position=873	D->G
YOR006C& TSR3	NC_001147	NO INTRON	AA_position=284	A->T
YOR006C& TSR3	NC_001147	NO INTRON	AA_position=300	G->E
YOR009W& TIR4	NC_001147	NO INTRON	AA_position=148	V->A
YOR009W& TIR4	NC_001147	NO INTRON	AA_position=452	V->A
YOR010C& TIR2	NC_001147	NO INTRON	AA_position=179	T->A
YOR010C& TIR2	NC_001147	NO INTRON	AA_position=192	A->V
YOR011W& AUS1	NC_001147	NO INTRON	AA_position=701	V->A
YOR011W& AUS1	NC_001147	NO INTRON	AA_position=996	N->S
YOR011W& AUS1	NC_001147	NO INTRON	AA_position=1033	K->E
YOR011W& AUS1	NC_001147	NO INTRON	AA_position=1183	S->C
YOR014W& RTS1	NC_001147	NO INTRON	AA_position=529	L->F
YOR031W& CRS5	NC_001147	NO INTRON	AA_position=9	X->E
YOR035C& SHE4	NC_001147	NO INTRON	AA_position=491	V->I
YOR124C& UBP2	NC_001147	NO INTRON	AA_position=49	T->I
YOR124C& UBP2	NC_001147	NO INTRON	AA_position=541	Y->F
YOR125C& CAT5	NC_001147	NO INTRON	AA_position=91	I->M
YOR126C& IAH1	NC_001147	NO INTRON	AA_position=23	I->T
YOR126C& IAH1	NC_001147	NO INTRON	AA_position=163	K->N
YOR127W& RGA1	NC_001147	NO INTRON	AA_position=457	D->E
YOR127W& RGA1	NC_001147	NO INTRON	AA_position=507	T->P
YOR127W& RGA1	NC_001147	NO INTRON	AA_position=866	V->A
YOR127W& RGA1	NC_001147	NO INTRON	AA_position=898	K->R
YOR127W& RGA1	NC_001147	NO INTRON	AA_position=926	S->G
YOR128C& ADE2	NC_001147	NO INTRON	AA_position=64	E->X
YOR128C& ADE2	NC_001147	NO INTRON	AA_position=101	R->G
YOR129C& -	NC_001147	NO INTRON	AA_position=167	K->N
YOR129C& -	NC_001147	NO INTRON	AA_position=473	E->G
YOR129C& -	NC_001147	NO INTRON	AA_position=731	R->K
YOR129C& -	NC_001147	NO INTRON	AA_position=766	T->I
YOR129C& -	NC_001147	NO INTRON	AA_position=825	N->S
YOR129C& -	NC_001147	NO INTRON	AA_position=887	E->X
YOR130C& ORT1	NC_001147	NO INTRON	AA_position=105	F->S
YOR149C& SMP3	NC_001147	NO INTRON	AA_position=122	M->I
YOR149C& SMP3	NC_001147	NO INTRON	AA_position=123	Q->K
YOR281C& PLP2	NC_001147	NO INTRON	AA_position=123	A->T
YOR281C& PLP2	NC_001147	NO INTRON	AA_position=133	D->E
YOR281C& PLP2	NC_001147	NO INTRON	AA_position=152	I->V
YOR284W& HUA2	NC_001147	NO INTRON	AA_position=46	R->Q
YOR284W& HUA2	NC_001147	NO INTRON	AA_position=53	S->T
YOR284W& HUA2	NC_001147	NO INTRON	AA_position=88	R->K
YOR284W& HUA2	NC_001147	NO INTRON	AA_position=101	Q->H
YOR297C& TIM18	NC_001147	NO INTRON	AA_position=137	G->E
YOR306C& MCH5	NC_001147	NO INTRON	AA_position=495	S->C
YOR361C& PRT1	NC_001147	NO INTRON	AA_position=363	K->E
YPL267W& ACM1	NC_001148	NO INTRON	AA_position=75	V->I
YPL263C& KEL3	NC_001148	NO INTRON	AA_position=207	N->T
YPL224C& MMT2	NC_001148	NO INTRON	AA_position=17	T->P
YPL188W& POS5	NC_001148	NO INTRON	AA_position=180	S->L
YPL026C& SKS1	NC_001148	NO INTRON	AA_position=356	T->M
YPR035W& GLN1	NC_001148	NO INTRON	AA_position=251	A->T
YPR035W& GLN1	NC_001148	NO INTRON	AA_position=264	T->M
YPR051W& MAK3	NC_001148	NO INTRON	AA_position=161	K->R
YPR052C& NHP6A	NC_001148	NO INTRON	AA_position=2	V->A
YPR054W& SMK1	NC_001148	NO INTRON	AA_position=3	C->R
YPR054W& SMK1	NC_001148	NO INTRON	AA_position=286	G->D
YPR071W& -	NC_001148	NO INTRON	AA_position=37	I->T
YPR071W& -	NC_001148	NO INTRON	AA_position=199	P->R
YPR071W& -	NC_001148	NO INTRON	AA_position=212	X->Y
YPR072W& NOT5	NC_001148	NO INTRON	AA_position=456	D->H
YPR097W& -	NC_001148	NO INTRON	AA_position=848	G->S
YPR112C& MRD1	NC_001148	NO INTRON	AA_position=326	R->P
YPR114W& -	NC_001148	NO INTRON	AA_position=60	H->P
YPR114W& -	NC_001148	NO INTRON	AA_position=112	V->M
YPR115W& -	NC_001148	NO INTRON	AA_position=117	L->F
YPR115W& -	NC_001148	NO INTRON	AA_position=240	Y->D
YPR115W& -	NC_001148	NO INTRON	AA_position=632	D->N
YPR115W& -	NC_001148	NO INTRON	AA_position=753	R->S
YPR116W& -	NC_001148	NO INTRON	AA_position=59	Q->H
YPR116W& -	NC_001148	NO INTRON	AA_position=251	N->K
YPR116W& -	NC_001148	NO INTRON	AA_position=274	H->Q
YPR117W& -	NC_001148	NO INTRON	AA_position=329	E->Q
YPR117W& -	NC_001148	NO INTRON	AA_position=519	A->V
YPR117W& -	NC_001148	NO INTRON	AA_position=554	Y->H
YPR117W& -	NC_001148	NO INTRON	AA_position=650	F->I
YPR117W& -	NC_001148	NO INTRON	AA_position=2048	S->T
YPR121W& THI22	NC_001148	NO INTRON	AA_position=95	H->Q
YPR164W& MMS1	NC_001148	NO INTRON	AA_position=1399	L->F
YPR175W& DPB2	NC_001148	NO INTRON	AA_position=458	F->Y
Q0050& AI1	NC_001224	NO INTRON	AA_position=178	T->I
Q0110& BI2	NC_001224	**INTRON**	AA_position=221	N->D
Q0140& VAR1	NC_001224	NO INTRON	AA_position=200	K->N
Q0275& COX3	NC_001224	NO INTRON	AA_position=263	V->L
